# Supplementary material for: Transgenic increases in seed oil content are associated with the differential expression of novel Brassica-specific transcripts
Source: BMC Genomics. 2008 Dec 19;9:619. doi: 10.1186/1471-2164-9-619 (PMC2627897; doi:10.1186/1471-2164-9-619)
Supplement: Additional File 1 — Significant Genes. List of 197 significant genes identified from both DGAT lines, DGAT#17 and DGAT#43. [file 1471-2164-9-619-S1.xls]

## Sheet: Significant genes_DGAT17&43
Sharma et al. 2008 List of probes identified by Significant analysis of microarrays (SAM) in both DGAT transgenic lines DGAT17 and DGAT43.
Top hit AGIs based on BLAST search are presented for probes where available.
Probe Name	Top hit AGI	GO Description
EX2PLC_UP_006_H06_10APR2003_017	Not available
BNZDA_T7_017_F01_30MAY2003_003	At5g56530	GO:0000004 biological_process unknown process;GO:0005554 molecular_function unknown function;GO:0008372 cellular_component unknown component
BNZDA_T7_006_A07_29MAY2003_032	At1g64950;At1g64940;At1g64930;At1g64900;At2g12190;At5g61320	GO:0015034 cytoome P450 activity function;GO:0019825 oxygen binding function;GO:0015034 cytoome P450 activity function;GO:0019825 oxygen binding function;GO:0015034 cytoome P450 activity function;GO:0019825 oxygen binding function;GO:0015034 cytoome P450 activity function;GO:0019825 oxygen binding function;GO:0019825 oxygen binding function;GO:0015034 cytoome P450 activity function;GO:0019825 oxy…
BNZDA_T7_002_C02_28MAY2003_006	At1g51920	GO:0005554 molecular_function unknown function
BNSCSICT_UP_021_F03_17DEC2004_021	At5g56890	GO:0016301 kinase activity function
BNSCSICT_UP_004_C01_22NOV2004_011	Not available
BNQA_UP_038_E06_01OCT2003_040	At1g73600;At1g48600;At3g18000	GO:0000234 phosphoethanolamine N-methyltransferase activity function;GO:0000234 phosphoethanolamine N-methyltransferase activity function;GO:0000234 phosphoethanolamine N-methyltransferase activity function
BNQA_UP_037_F12_01OCT2003_086	Not available
BNQA_UP_028_G10_24SEP2003_068	Not available
BNQA_UP_024_F10_22SEP2003_070	Not available
BNQA_UP_018_D02_18SEP2003_010	Not available
BNQA_UP_010_E02_18SEP2003_008	Not available
BNHA_T7_011_H05_06JUN2003_017	Not available
BNDH5DCT_UP_026_E05_28JAN2004_039	At3g09950	GO:0005554 molecular_function unknown function
BNDH5DCT_UP_024_D09_27JAN2004_073	At1g61800	GO:0015152 glucose-6-phosphate transporter activity function;GO:0015297 antiporter activity function;GO:0015712 hexose phosphate transport process
BNDH5DCT_UP_024_A10_27JAN2004_080	At1g52400;At1g66270;At3g09260;At3g09250;At3g21360;At3g21370;At5g28510	GO:0004553 hydrolase activity\, hydrolyzing O-glycosyl compounds function;GO:0004553 hydrolase activity\, hydrolyzing O-glycosyl compounds function;GO:0016036 cellular response to phosphate starvation process;GO:0000004 biological_process unknown process;GO:0004553 hydrolase activity\, hydrolyzing O-glycosyl compounds function;GO:0008422 beta-glucosidase activity function;GO:0005554 molecular_fun…
BNDH5DCT_UP_021_H02_26JAN2004_002	Not available
BNDH5DCT_UP_011_E05_16DEC2003_039	Not available
BNDH5DCT_UP_005_D04_16DEC2003_026	Not available
BNDH5DCT_UP_001_C07_15DEC2003_059	At2g43050	GO:0009505 cell wall (sensu Magnoliophyta) component;GO:0030599 pectinesterase activity function
9RDBNGA_UP_049_A04_05DEC2003_032	Not available
9RDBNGA_UP_048_E11_05DEC2003_087	At4g32420	GO:0003755 peptidyl-prolyl cis-trans isomerase activity function;GO:0006457 protein folding process
9RDBNGA_UP_040_C09_03DEC2003_075	Not available
9RDBNGA_UP_036_G05_03DEC2003_035	At4g34980	GO:0004289 subtilase activity function;GO:0006508 proteolysis and peptidolysis process;GO:0008236 serine-type peptidase activity function;GO:0009827 cell wall modification (sensu Magnoliophyta) process;GO:0048196 extracellular matrix (sensu Magnoliophyta) component
9RDBNGA_UP_036_A04_03DEC2003_032	At4g35725	GO:0005554 molecular_function unknown function
9RDBNGA_UP_014_F08_29SEP2003_054	Not available
9RDBNGA_UP_008_C09_25SEP2003_075	At1g74370;At1g74360	GO:0005515 protein binding function;GO:0008270 zinc ion binding function;GO:0004674 protein serine/threonine kinase activity function;GO:0005524 ATP binding function;GO:0006468 protein amino acid phosphorylation process;GO:0007169 transmembrane receptor protein tyrosine kinase signaling pathway process;GO:0008372 cellular_component unknown component
9RDBNGA_UP_007_D09_25SEP2003_073	At5g09280	GO:0016829 lyase activity function;GO:0030570 pectate lyase activity function
8RDBRH_UP_025_G11_17SEP2003_083	At5g16310	GO:0004221 ubiquitin thiolesterase activity function;GO:0005622 intracellular component;GO:0006511 ubiquitin-dependent protein catabolism process
8RDBRH_UP_025_D08_17SEP2003_058	Not available
8RDBRH_UP_023_E12_17SEP2003_088	At2g26250	GO:0000038 very-long-chain fatty acid metabolism process;GO:0008415 acyltransferase activity function;GO:0008610 lipid biosynthesis process;GO:0009913 epidermal cell differentiation process;GO:0042335 cuticle biosynthesis process
8RDBRH_UP_022_H02_17SEP2003_002	At3g02470;At3g25570;At5g15950	GO:0004014 adenosylmethionine decarboxylase activity function;GO:0004014 adenosylmethionine decarboxylase activity function;GO:0004014 adenosylmethionine decarboxylase activity function
8RDBRH_UP_022_C12_17SEP2003_092	At3g20000	GO:0005742 mitochondrial outer membrane translocase complex component;GO:0006628 mitochondrial translocation process;GO:0006820 anion transport process;GO:0008308 voltage-dependent ion-selective channel activity function;GO:0015450 protein translocase activity function
8RDBRH_UP_005_G08_11SEP2003_052	At4g00530	GO:0005554 molecular_function unknown function
8RDBRH_UP_003_E03_25JUL2003_023	Not available		Pre-mRNA-splicing factor RBM22 (RNA-binding motif protein 22) - Xenopus laevis (African clawed frog)
7RDBCH_UP_003_C01_10JUL2003_011	Not available
7RDBCH_UP_002_C05_18JUN2003_022	At2g47640;At3g62840	GO:0005634 nucleus component;GO:0005732 small nucleolar ribonucleoprotein complex component;GO:0008248 pre-mRNA splicing factor activity function;GO:0005634 nucleus component;GO:0005732 small nucleolar ribonucleoprotein complex component;GO:0008248 pre-mRNA splicing factor activity function
5ETGS9H_UP_008_C07_12JUN2003_030	At1g70770	GO:0005554 molecular_function unknown function
5ETGS9H_UP_001_H11_15MAY2003_041	Not available
5ETGS9H_UP_001_E09_15MAY2003_036	At1g19530	GO:0005554 molecular_function unknown function
4ETGS72H_UP_008_G11_12JUN2003_042	Not available
4ETGS72H_UP_003_G07_16MAY2003_026	At3g21710	GO:0005554 molecular_function unknown function
3ETMS_UP_003_B08_10JUN2003_031	Not available
38RDBRM_UP_019_F03_02APR2004_021	At3g22880	GO:0003684 damaged DNA binding function;GO:0005524 ATP binding function;GO:0006281 DNA repair process;GO:0007131 meiotic recombination process;GO:0008094 DNA dependent ATPase activity function
26RDBNT_UP_023_F12_22JAN2004_086	At4g19630	GO:0003700 transcription factor activity function
26RDBNT_UP_021_E03_22JAN2004_023	At1g07790;At2g28720;At2g37470;At3g53650;At3g45980;At3g46030;At3g09480;At5g59910;At5g22880;At5g02570	GO:0003677 DNA binding function;GO:0003677 DNA binding function;GO:0003677 DNA binding function;GO:0003677 DNA binding function;GO:0003677 DNA binding function;GO:0003677 DNA binding function;GO:0003677 DNA binding function;GO:0003677 DNA binding function;GO:0003677 DNA binding function;GO:0003677 DNA binding function
26RDBNT_UP_010_C01_20JAN2004_011	Not available
26RDBNT_UP_007_B06_20JAN2004_046	Not available
26RDBNT_UP_001_F06_19JAN2004_038	At1g22440;At1g22430;At4g22110	GO:0004022 alcohol dehydrogenase activity function;GO:0004022 alcohol dehydrogenase activity function;GO:0004022 alcohol dehydrogenase activity function
25RDBNM_UP_030_H03_19JAN2004_017	Not available
25RDBNM_UP_007_F03_15JAN2004_021	Not available
25RDBNM_UP_005_B10_15JAN2004_078	Not available
25RDBNM_UP_001_F04_14JAN2004_022	At3g52960	GO:0016209 antioxidant activity function
20ACACDS_UP_005_E09_08MAR2004_071	Not available
19ACACYS_UP_004_C03_29JAN2004_027	At5g48100	GO:0005507 copper ion binding function;GO:0008471 laccase activity function;GO:0009809 lignin biosynthesis process
17ACDHMS_UP_010_F12_28JAN2004_086	Not available
17ACDHMS_UP_006_D05_28JAN2004_041	Not available
17ACDHMS_UP_004_E12_28JAN2004_088	At3g52230	GO:0005554 molecular_function unknown function
13JKBNM2_UP_009_D06_08DEC2003_042	Not available
13JKBNM2_UP_008_C12_08DEC2003_092	At4g26830;At5g55180	GO:0004553 hydrolase activity\, hydrolyzing O-glycosyl compounds function;GO:0004553 hydrolase activity\, hydrolyzing O-glycosyl compounds function
11FGYSDB_UP_003_D09_16OCT2003_073	At5g59320;At5g59330;At5g59310	GO:0005319 lipid transporter activity function;GO:0005618 cell wall component;GO:0006869 lipid transport process;GO:0009737 response to abscisic acid stimulus process;GO:0005554 molecular_function unknown function;GO:0005319 lipid transporter activity function;GO:0006869 lipid transport process
10FGYSUA_UP_001_H05_16OCT2003_033	At1g69523	GO:0008168 methyltransferase activity function
EX2PLC_UP_019_H12_29APR2003_041	Not available
EX2PLC_UP_017_G09_29APR2003_034	Not available
BNZDA_T7_007_G04_29MAY2003_010	At3g20210	GO:0004197 cysteine-type endopeptidase activity function;GO:0006508 proteolysis and peptidolysis process
BNZDA_T7_001_G01_28MAY2003_002	At5g19510;At5g19500;At5g19510;At5g19500;At5g12110	GO:0003746 translation elongation factor activity function;GO:0005853 eukaryotic translation elongation factor 1 complex component;GO:0006414 translational elongation process;GO:0005279 amino acid-polyamine transporter activity function;GO:0006865 amino acid transport process;GO:0016020 membrane component;GO:0003746 translation elongation factor activity function;GO:0005853 eukaryotic translation…
BNSCSICT_UP_029_A08_22DEC2004_064	Not available
BNSCSICT_UP_026_A12_14DEC2004_096	Not available
BNQA_UP_045_F02_01OCT2003_006	Not available
BNQA_UP_029_H05_24SEP2003_033	Not available
BNQA_UP_026_E10_22SEP2003_072	At1g49310	GO:0005554 molecular_function unknown function
BNQA_UP_017_B11_18SEP2003_093	Not available		Hypothetical protein TC_0114 - Chlamydia muridarum
BNQA_UP_008_B08_18SEP2003_062	At2g07679;At2g07773	GO:0003735 structural constituent of ribosome function;GO:0005840 ribosome component;GO:0006412 protein biosynthesis process;GO:0005554 molecular_function unknown function
BNHA_T7_002_C08_18JUN2003_030	At1g12010;At1g62380	GO:0009693 ethylene biosynthesis process;GO:0009815 1-aminocyclopropane-1-carboxylate oxidase activity function;GO:0005554 molecular_function unknown function;GO:0007568 aging process;GO:0008372 cellular_component unknown component;GO:0009693 ethylene biosynthesis process;GO:0009815 1-aminocyclopropane-1-carboxylate oxidase activity function
BNDH5DCT_UP_028_D02_27jAN2004_010	At5g10770	GO:0003677 DNA binding function
BNDH5DCT_UP_027_G04_27JAN2004_020	At4g17480;At4g17470;At4g17483;At5g47330;At5g47340;At5g47350	GO:0008474 palmitoyl-(protein) hydrolase activity function;GO:0008474 palmitoyl-(protein) hydrolase activity function;GO:0008474 palmitoyl-(protein) hydrolase activity function;GO:0008474 palmitoyl-(protein) hydrolase activity function;GO:0008474 palmitoyl-(protein) hydrolase activity function;GO:0008474 palmitoyl-(protein) hydrolase activity function
BNDH5DCT_UP_026_H09_28JAN2004_065	Not available
BNDH5DCT_UP_025_C01_27JAN2004_011	At1g07040	GO:0005554 molecular_function unknown function
BNDH5DCT_UP_024_C12_27JAN2004_092	At2g19760;At4g29350;At5g56600	GO:0003779 actin binding function;GO:0005737 cytoplasm component;GO:0007010 cytoskeleton organization and biogenesis process;GO:0008154 actin polymerization and/or depolymerization process;GO:0009826 cell elongation process;GO:0015629 actin cytoskeleton component;GO:0003779 actin binding function;GO:0005737 cytoplasm component;GO:0007010 cytoskeleton organization and biogenesis process;GO:0008154…
BNDH5DCT_UP_021_F11_26JAN2004_085	At3g48350;At3g48340;At5g50260	GO:0006508 proteolysis and peptidolysis process;GO:0008234 cysteine-type peptidase activity function;GO:0006508 proteolysis and peptidolysis process;GO:0008234 cysteine-type peptidase activity function;GO:0006508 proteolysis and peptidolysis process;GO:0008234 cysteine-type peptidase activity function
BNDH5DCT_UP_018_A05_27JAN2004_047	At3g02470;At5g15950	GO:0004014 adenosylmethionine decarboxylase activity function;GO:0004014 adenosylmethionine decarboxylase activity function
BNDH5DCT_UP_015_G08_26JAN2004_052	At1g12010;At1g62380	GO:0009693 ethylene biosynthesis process;GO:0009815 1-aminocyclopropane-1-carboxylate oxidase activity function;GO:0005554 molecular_function unknown function;GO:0007568 aging process;GO:0008372 cellular_component unknown component;GO:0009693 ethylene biosynthesis process;GO:0009815 1-aminocyclopropane-1-carboxylate oxidase activity function
BNDH5DCT_UP_008_B01_16DEC2003_013	At1g02305;At1g02300;At1g02305;At1g02300;At4g01610	GO:0006508 proteolysis and peptidolysis process;GO:0008234 cysteine-type peptidase activity function;GO:0006508 proteolysis and peptidolysis process;GO:0008234 cysteine-type peptidase activity function;GO:0006508 proteolysis and peptidolysis process;GO:0008234 cysteine-type peptidase activity function;GO:0006508 proteolysis and peptidolysis process;GO:0008234 cysteine-type peptidase activity func…
BNDH5DCT_UP_007_E04_16DEC2003_024	At4g33260;At4g33270;At5g27945;At5g26900;At5g27570;At5g27080	GO:0004871 signal transducer activity function;GO:0005834 heterotrimeric G-protein complex component;GO:0007165 signal transduction process;GO:0004871 signal transducer activity function;GO:0005834 heterotrimeric G-protein complex component;GO:0007165 signal transduction process;GO:0000166 nucleotide binding function;GO:0005680 anaphase-promoting complex component;GO:0005834 heterotrimeric G-prot…
BNDH5DCT_UP_007_B05_16DEC2003_045	At4g18810	GO:0005554 molecular_function unknown function
BNDH5DCT_UP_006_H11_16DEC2003_081	Not available
BNDH5DCT_UP_003_F10_15DEC2003_070	At5g55450	GO:0006869 lipid transport process;GO:0008289 lipid binding function
BNDH5DCT_UP_003_E06_15DEC2003_040	At3g03470	GO:0015034 cytoome P450 activity function;GO:0019825 oxygen binding function
BNDH4DCT_UP_033_C02_17DEC2004_012	At1g45130;At4g36360	GO:0004565 beta-galactosidase activity function;GO:0004565 beta-galactosidase activity function
BNDH4DCT_UP_028_D10_17DEC2004_074	At1g13830;At2g03505	GO:0000004 biological_process unknown process;GO:0005554 molecular_function unknown function;GO:0008372 cellular_component unknown component;GO:0005554 molecular_function unknown function
BNDH4DCT_UP_004_A08_16DEC2004_064	At1g14520;At4g26260	GO:0000004 biological_process unknown process;GO:0005554 molecular_function unknown function;GO:0008372 cellular_component unknown component;GO:0016491 oxidoreductase activity function;GO:0000004 biological_process unknown process;GO:0005554 molecular_function unknown function;GO:0008372 cellular_component unknown component
9RDBNGA_UP_050_A02_08DEC2003_016	At1g56220	GO:0005554 molecular_function unknown function;GO:0007582 physiological process process
9RDBNGA_UP_035_F05_03DEC2003_037	At5g46930;At5g46960;At5g46950	GO:0046910 pectinesterase inhibitor activity function;GO:0046910 pectinesterase inhibitor activity function;GO:0046910 pectinesterase inhibitor activity function
9RDBNGA_UP_026_D04_30SEP2003_026	Not available
9RDBNGA_UP_012_D09_29SEP2003_073	At1g23210;At1g70710;At1g70710;At1g02800	GO:0004553 hydrolase activity\, hydrolyzing O-glycosyl compounds function;GO:0004553 hydrolase activity\, hydrolyzing O-glycosyl compounds function;GO:0008810 cellulase activity function;GO:0042547 cell wall modification during cell expansion process;GO:0004553 hydrolase activity\, hydrolyzing O-glycosyl compounds function;GO:0008810 cellulase activity function;GO:0042547 cell wall modification d…
9RDBNGA_UP_010_C06_29SEP2003_044	Not available
9RDBNGA_UP_010_B08_29SEP2003_062	At1g49310;At1g49310	GO:0005554 molecular_function unknown function;GO:0005554 molecular_function unknown function
9RDBNGA_UP_003_H10_26SEP2003_066	At2g31960;At4g17050	GO:0000148 1,3-beta-glucan synthase complex component;GO:0003843 1,3-beta-glucan synthase activity function;GO:0006075 beta-1,3 glucan biosynthesis process;GO:0016757 transferase activity, transferring glycosyl groups function;GO:0003700 transcription factor activity function
8RDBRH_UP_025_E01_17SEP2003_007	At1g50110;At1g50090	GO:0003824 catalytic activity function;GO:0003824 catalytic activity function
8RDBRH_UP_023_E05_17SEP2003_039	Not available		Photosystem I reaction center subunit VIII (PSI-I) - Arabidopsis thaliana (Mouse-ear cress)
8RDBRH_UP_023_E03_17SEP2003_023	At2g36145	GO:0005554 molecular_function unknown function
8RDBRH_UP_022_E03_17SEP2003_023	At2g22660;At4g37900	GO:0005554 molecular_function unknown function;GO:0005554 molecular_function unknown function
8RDBRH_UP_007_E01_12SEP2003_007	At5g45890	GO:0006508 proteolysis and peptidolysis process;GO:0007568 aging process;GO:0008234 cysteine-type peptidase activity function;GO:0008372 cellular_component unknown component;GO:0009723 response to ethylene stimulus process
8RDBRH_UP_004_D09_25JUL2003_073	At2g23930;At3g11500	GO:0005634 nucleus component;GO:0005732 small nucleolar ribonucleoprotein complex component;GO:0008248 pre-mRNA splicing factor activity function;GO:0005634 nucleus component;GO:0005732 small nucleolar ribonucleoprotein complex component;GO:0008248 pre-mRNA splicing factor activity function
8RDBRH_UP_004_C03_25JUL2003_027	Not available		Acetyl-coenzyme A carboxylase carboxyl transferase subunit beta (EC 6.4.1.2) (ACCase beta chain) - Brassica napus (Rape)
7RDBCH_UP_002_G06_18JUN2003_018	At4g30880	GO:0006869 lipid transport process;GO:0008289 lipid binding function
6ETGS6H_UP_005_E08_12JUN2003_028	At1g75780;At1g20010;At2g29550;At4g20890;At5g23860;At5g62700;At5g62690;At5g12250;At5g44340	GO:0005198 structural molecule activity function;GO:0005554 molecular_function unknown function;GO:0008372 cellular_component unknown component;GO:0009416 response to light process;GO:0009826 cell elongation process;GO:0005200 structural constituent of cytoskeleton function;GO:0007017 microtubule-based process process;GO:0045298 tubulin component;GO:0005200 structural constituent of cytoskeleton …
5ETGS9H_UP_006_H02_12JUN2003_001	At5g06760	GO:0005554 molecular_function unknown function;GO:0009793 embryonic development (sensu Magnoliophyta) process
3ETMS_UP_008_G08_11JUN2003_026	Not available
3ETMS_UP_008_A01_11JUN2003_008	At5g01670	GO:0004032 aldehyde reductase activity function
3ETMS_UP_007_G10_11JUN2003_034	At4g01410	GO:0005554 molecular_function unknown function
3ETMS_UP_006_H03_10JUN2003_009	At1g52000	GO:0000004 biological_process unknown process;GO:0005554 molecular_function unknown function;GO:0008372 cellular_component unknown component
3ETMS_UP_005_C03_10JUN2003_014	At4g26740;At5g55240	GO:0005509 calcium ion binding function;GO:0005554 molecular_function unknown function;GO:0008372 cellular_component unknown component;GO:0009737 response to abscisic acid stimulus process;GO:0009793 embryonic development (sensu Magnoliophyta) process;GO:0005509 calcium ion binding function
3ETMS_UP_004_G05_10JUN2003_018	At5g66780	GO:0005554 molecular_function unknown function
3ETMS_UP_004_E07_10JUN2003_028	At5g44310	GO:0005554 molecular_function unknown function;GO:0009793 embryonic development (sensu Magnoliophyta) process
3ETMS_UP_003_C10_10JUN2003_038	At4g18920;At5g45690	GO:0005554 molecular_function unknown function;GO:0005554 molecular_function unknown function
3ETMS_UP_003_A10_10JUN2003_040	At4g09600;At4g09610	GO:0005554 molecular_function unknown function;GO:0009739 response to gibberellic acid stimulus process;GO:0005554 molecular_function unknown function;GO:0009739 response to gibberellic acid stimulus process
3ETMS_UP_001_C06_10JUN2003_022	Not available
39RDBRT_UP_048_H07_22JUL2004_049	At4g37900	GO:0005554 molecular_function unknown function
39RDBRT_UP_044_D04_21JUL2004_026	At1g04645	GO:0005554 molecular_function unknown function
39RDBRT_UP_043_E06_21JUL2004_040	At1g36305;At1g42605;At2g14650;At3g30846;At4g03650;At5g28715;At5g38705;At5g27965
39RDBRT_UP_004_H05_02APR2004_033	Not available
26RDBNT_UP_025_H07_22JAN2004_049	At4g16980	GO:0005554 molecular_function unknown function
26RDBNT_UP_023_D05_22JAN2004_041	At5g57920	GO:0005489 electron transporter activity function;GO:0005507 copper ion binding function;GO:0006118 electron transport process
26RDBNT_UP_018_H05_21JAN2004_033	At4g28365;At4g32490	GO:0005489 electron transporter activity function;GO:0005507 copper ion binding function;GO:0006118 electron transport process;GO:0005507 copper ion binding function
26RDBNT_UP_011_D06_20JAN2004_042	Not available
26RDBNT_UP_011_B09_20JAN2004_077	At1g62480	GO:0005554 molecular_function unknown function
26RDBNT_UP_008_E06_20JAN2004_040	Not available
26RDBNT_UP_006_D03_20JAN2004_025	Not available
25RDBNM_UP_029_F04_19JAN2004_022	At4g21960	GO:0004601 peroxidase activity function
25RDBNM_UP_028_C05_19JAN2004_043	At5g37478	GO:0005554 molecular_function unknown function
25RDBNM_UP_028_C02_19JAN2004_012	Not available
25RDBNM_UP_023_F03_19JAN2004_021	At1g04560	GO:0005554 molecular_function unknown function
25RDBNM_UP_023_E02_19JAN2004_008	At3g27660;At5g40420	GO:0016020 membrane component;GO:0019915 lipid storage process;GO:0016020 membrane component;GO:0019915 lipid storage process
25RDBNM_UP_022_C02_16JAN2004_012	At3g03270	GO:0005554 molecular_function unknown function;GO:0006950 response to stress process
25RDBNM_UP_021_E01_16JAN2004_007	Not available
25RDBNM_UP_020_B12_16JAN2004_094	At4g09600;At4g09610	GO:0005554 molecular_function unknown function;GO:0009739 response to gibberellic acid stimulus process;GO:0005554 molecular_function unknown function;GO:0009739 response to gibberellic acid stimulus process
25RDBNM_UP_010_C07_15JAN2004_059	At5g40420	GO:0016020 membrane component;GO:0019915 lipid storage process
25RDBNM_UP_009_A01_15JAN2004_015	At4g26740;At5g55240	GO:0005509 calcium ion binding function;GO:0005554 molecular_function unknown function;GO:0008372 cellular_component unknown component;GO:0009737 response to abscisic acid stimulus process;GO:0009793 embryonic development (sensu Magnoliophyta) process;GO:0005509 calcium ion binding function
25RDBNM_UP_007_H04_15JAN2004_018	Not available		GAST1 protein precursor - Solanum lycopersicum (Tomato) (Lycopersicon esculentum)
25RDBNM_UP_006_C05_15JAN2004_043	At5g47500	GO:0009505 cell wall (sensu Magnoliophyta) component;GO:0030599 pectinesterase activity function
25RDBNM_UP_005_A05_15JAN2004_047	At5g65165	GO:0000104 succinate dehydrogenase activity function;GO:0005739 mitochondrion component;GO:0006121 mitochondrial electron transport, succinate to ubiquinone process
25RDBNM_UP_001_E02_14JAN2004_008	At1g12845	GO:0005554 molecular_function unknown function
24RDBNH_UP_026_D06_12JAN2004_042	At1g21970	GO:0003700 transcription factor activity function;GO:0008372 cellular_component unknown component;GO:0009793 embryonic development (sensu Magnoliophyta) process
24RDBNH_UP_024_H04_12JAN2004_018	At4g15050;At4g15053	GO:0000004 biological_process unknown process;GO:0005554 molecular_function unknown function;GO:0008372 cellular_component unknown component;GO:0000004 biological_process unknown process;GO:0005554 molecular_function unknown function;GO:0008372 cellular_component unknown component
24RDBNH_UP_017_H03_09JAN2004_017	Not available
24RDBNH_UP_017_D01_09JAN2004_009	Not available
24RDBNH_UP_010_D08_19DEC2003_058	At4g37900	GO:0005554 molecular_function unknown function
24RDBNH_UP_009_B01_19DEC2003_013	At2g27320;At2g38255;At2g35250	GO:0000004 biological_process unknown process;GO:0005554 molecular_function unknown function;GO:0008372 cellular_component unknown component;GO:0000004 biological_process unknown process;GO:0005554 molecular_function unknown function;GO:0008372 cellular_component unknown component;GO:0000004 biological_process unknown process;GO:0005554 molecular_function unknown function;GO:0008372 cellular_comp…
24RDBNH_UP_008_H05_19DEC2003_033	At4g18070	GO:0005554 molecular_function unknown function
24RDBNH_UP_004_B02_19DEC2003_014	At1g71250;At5g15720	GO:0016789 carboxylic ester hydrolase activity function;GO:0016789 carboxylic ester hydrolase activity function
24RDBNH_UP_001_A07_18DEC2003_063	At3g20210	GO:0004197 cysteine-type endopeptidase activity function;GO:0006508 proteolysis and peptidolysis process
21ACACMS_UP_009_C08_08MAR2004_060	At3g05260	GO:0016491 oxidoreductase activity function
21ACACMS_UP_005_F04_08MAR2004_022	Not available
20ACACDS_UP_010_C04_10MAR2004_028	Not available
20ACACDS_UP_004_F10_08MAR2004_070	At1g17810;At1g17820;At1g73190	GO:0006810 transport process;GO:0015250 water channel activity function;GO:0016020 membrane component;GO:0005554 molecular_function unknown function;GO:0006810 transport process;GO:0015250 water channel activity function;GO:0016020 membrane component
19ACACYS_UP_003_B08_29JAN2004_062	At2g40113;At4g17215;At5g47630;At5g47635	GO:0005554 molecular_function unknown function;GO:0005554 molecular_function unknown function;GO:0000036 acyl carrier activity function;GO:0006633 fatty acid biosynthesis process;GO:0005554 molecular_function unknown function
19ACACYS_UP_001_H06_28JAN2004_034	At1g03890	GO:0045735 nutrient reservoir activity function
17ACDHMS_UP_010_G12_28JAN2004_084	At5g40420	GO:0016020 membrane component;GO:0019915 lipid storage process
17ACDHMS_UP_010_E04_28JAN2004_024	At3g50980;At5g66400	GO:0006950 response to stress process;GO:0009415 response to water process;GO:0005554 molecular_function unknown function;GO:0006950 response to stress process;GO:0008372 cellular_component unknown component;GO:0009414 response to water deprivation process;GO:0009737 response to abscisic acid stimulus process
17ACDHMS_UP_010_D07_28JAN2004_057	Not available
17ACDHMS_UP_009_H06_28JAN2004_034	At1g05510;At2g31985	GO:0005554 molecular_function unknown function;GO:0005554 molecular_function unknown function
17ACDHMS_UP_009_A08_28JAN2004_064	Not available
17ACDHMS_UP_008_D04_28JAN2004_026	At2g21820	GO:0005554 molecular_function unknown function
17ACDHMS_UP_004_E01_28JAN2004_007	At5g50600;At5g50700	GO:0016491 oxidoreductase activity function;GO:0016491 oxidoreductase activity function
17ACDHMS_UP_003_G02_28JAN2004_004	At1g04560	GO:0005554 molecular_function unknown function
17ACDHMS_UP_002_H12_28JAN2004_082	At1g29670;At1g29680	GO:0016789 carboxylic ester hydrolase activity function;GO:0005554 molecular_function unknown function
17ACDHMS_UP_002_H06_28JAN2004_034	At3g15670	GO:0005554 molecular_function unknown function;GO:0009793 embryonic development (sensu Magnoliophyta) process
17ACDHMS_UP_002_A06_28JAN2004_048	At2g21490	GO:0006950 response to stress process;GO:0009415 response to water process
17ACDHMS_UP_001_F01_28JAN2004_005	At5g51210	GO:0016020 membrane component;GO:0019915 lipid storage process
13JKBNM2_UP_014_F07_11DEC2003_053	At4g23370;At4g23370;At4g23390;At4g23350;At4g23360;At4g23360	GO:0000004 biological_process unknown process;GO:0005554 molecular_function unknown function;GO:0008372 cellular_component unknown component;GO:0000004 biological_process unknown process;GO:0005554 molecular_function unknown function;GO:0008372 cellular_component unknown component;GO:0000004 biological_process unknown process;GO:0005554 molecular_function unknown function;GO:0008372 cellular_comp…
12JKBNM1_UP_004_C06_19NOV2003_044	Not available
11FGYSDB_UP_003_D06_16OCT2003_042	At5g45890	GO:0006508 proteolysis and peptidolysis process;GO:0007568 aging process;GO:0008234 cysteine-type peptidase activity function;GO:0008372 cellular_component unknown component;GO:0009723 response to ethylene stimulus process
11FGYSDB_UP_001_D10_16OCT2003_074	At2g02100;At2g02130;At2g02120;At2g02120	GO:0003793 defense/immunity protein activity function;GO:0030414 protease inhibitor activity function;GO:0003793 defense/immunity protein activity function;GO:0030414 protease inhibitor activity function;GO:0003793 defense/immunity protein activity function;GO:0030414 protease inhibitor activity function;GO:0003793 defense/immunity protein activity function;GO:0030414 protease inhibitor activity …
10FGYSUA_UP_002_A11_16OCT2003_095	Not available
EX2PLC_UP_016_G04_29APR2003_010	Not available
BNQA_UP_026_G06_22SEP2003_036	At4g31290	GO:0005554 molecular_function unknown function
8RDBRH_UP_005_D01_11SEP2003_009	Not available
8RDBRH_UP_002_D02_25JUL2003_010	Not available
6ETGS6H_UP_007_A07_13JUN2003_032	At1g07985	GO:0005554 molecular_function unknown function
3ETMS_UP_008_G06_11JUN2003_018	Not available
3ETMS_UP_008_E09_11JUN2003_036	At5g50600;At5g50700	GO:0016491 oxidoreductase activity function;GO:0016491 oxidoreductase activity function
3ETMS_UP_007_C12_11JUN2003_046	At1g54870	GO:0016491 oxidoreductase activity function
3ETMS_UP_006_A12_10JUN2003_048	At3g56350	GO:0005739 mitochondrion component;GO:0008383 manganese superoxide dismutase activity function;GO:0019430 removal of superoxide radicals process
3ETMS_UP_004_D08_10JUN2003_029	At5g25770	GO:0005554 molecular_function unknown function
3ETMS_UP_004_B06_10JUN2003_023	At2g23240;At2g42000	GO:0008270 zinc ion binding function;GO:0008270 zinc ion binding function
3ETMS_UP_003_G05_10JUN2003_018	At5g66400	GO:0005554 molecular_function unknown function;GO:0006950 response to stress process;GO:0008372 cellular_component unknown component;GO:0009414 response to water deprivation process;GO:0009737 response to abscisic acid stimulus process
3ETMS_UP_002_E11_10JUN2003_044	At3g17520	GO:0005554 molecular_function unknown function;GO:0009793 embryonic development (sensu Magnoliophyta) process
38RDBRM_UP_005_D02_30MAR2004_010	Not available
26RDBNT_UP_022_B01_22JAN2004_013	At4g29020	GO:0005554 molecular_function unknown function
26RDBNT_UP_015_C04_21JAN2004_028	At4g24110	GO:0005554 molecular_function unknown function
24RDBNH_UP_003_G11_19DEC2003_083	Not available
20ACACDS_UP_003_H10_09MAR2004_066	Not available
17ACDHMS_UP_006_H01_28JAN2004_001	At5g50600;At5g50700	GO:0016491 oxidoreductase activity function;GO:0016491 oxidoreductase activity function
17ACDHMS_UP_003_B01_28JAN2004_013	Not available
13JKBNM2_UP_019_G02_15DEC2003_004	At1g19320	GO:0005554 molecular_function unknown function;GO:0042828 response to pathogen process
10FGYSUA_UP_004_C10_17OCT2003_076	At4g21640;At4g21630;At4g21650	GO:0004289 subtilase activity function;GO:0006508 proteolysis and peptidolysis process;GO:0004289 subtilase activity function;GO:0006508 proteolysis and peptidolysis process;GO:0004289 subtilase activity function;GO:0006508 proteolysis and peptidolysis process
