# Supplementary material for: Transgenic increases in seed oil content are associated with the differential expression of novel Brassica-specific transcripts
Source: BMC Genomics. 2008 Dec 19;9:619. doi: 10.1186/1471-2164-9-619 (PMC2627897; doi:10.1186/1471-2164-9-619)
Supplement: Additional File 2 — a–2d. Raw Intensities. Raw intensity values for Cy3 and Cy5 channels from all hybridizations between untransformed control (cv. Quantum) and DGAT transgenic seeds. [file 1471-2164-9-619-S2.xls]

## Sheet: File 2a_RawData_18daaDGAT17
Sharma et al., RawArray Data DGAT17_18DAA
Intensity values are calculated as follows;
Median Signal Intensity = median FG-median BG
Reporter ID	Position#	Intensity_Rep1Cy3	Intensity_Rep1Cy5	Intensity_Rep2Cy5	Intensity_Rep2Cy3	Intensity_Rep3Cy3	Intensity_Rep3Cy5	Intensity_Rep4Cy5	Intensity_Rep4Cy3
10FGYSUA_UP_001_A03_16OCT2003_031	3166	52795	43682	40009	14162	49235	49251	45928	31832
10FGYSUA_UP_001_A04_16OCT2003_032	7214	41921	36665	28613	18562	34658	27652	36200	29839
10FGYSUA_UP_001_A05_16OCT2003_047	11262	3241	1541	2973	913	900	3022	951	3119
10FGYSUA_UP_001_A06_16OCT2003_048	15310	25742	25735	18379	14973	17222	16563	27156	29144
10FGYSUA_UP_001_A08_16OCT2003_064	19358	8111	8292	7683	4112	7322	7824	3475	3811
10FGYSUA_UP_001_A09_16OCT2003_079	23406	3831	1562	3544	759	744	2859	757	3356
10FGYSUA_UP_001_A10_16OCT2003_080	3174	26640	21772	26099	10297	26077	26249	19854	17178
10FGYSUA_UP_001_A12_16OCT2003_096	7222	73158	78640	58858	32459	67988	60236	58121	39199
10FGYSUA_UP_001_B09_16OCT2003_077	11270	6225	5629	4633	2762	2689	4179	4094	6252
10FGYSUA_UP_001_B10_16OCT2003_078	15318	3535	1943	3074	712	940	2861	1051	3254
10FGYSUA_UP_001_C03_16OCT2003_027	19366	5490	3474	4186	1188	2331	3010	2872	3800
10FGYSUA_UP_001_C04_16OCT2003_028	23414	124906	159262	110281	71227	134889	96433	91396	63841
10FGYSUA_UP_001_C05_16OCT2003_043	2154	15096	10013	24803	11197	17020	11448	15419	16373
10FGYSUA_UP_001_C08_16OCT2003_060	6202	3040	1746	2734	876	1199	2550	1118	2726
10FGYSUA_UP_001_C09_16OCT2003_075	10250	3083	1247	3100	692	628	2840	740	3743
10FGYSUA_UP_001_C10_16OCT2003_076	14298	3953	1869	2884	779	1230	3326	1410	3439
10FGYSUA_UP_001_C11_16OCT2003_091	18346	7900	5653	7403	5651	8356	7668	7013	10038
10FGYSUA_UP_001_D01_16OCT2003_009	22394	4570	3573	5406	1049	6934	8222	3089	3323
10FGYSUA_UP_001_D02_16OCT2003_010	2162	25284	21934	13685	4567	12764	21773	20130	14519
10FGYSUA_UP_001_D03_16OCT2003_025	6210	3363	1986	3431	1262	867	3829	880	3962
10FGYSUA_UP_001_D04_16OCT2003_026	10258	28643	25495	23548	19897	23741	18527	29870	36420
10FGYSUA_UP_001_D05_16OCT2003_041	14306	4821	2590	4473	1056	2541	3643	2480	6088
10FGYSUA_UP_001_D12_16OCT2003_090	18354	3399	2154	3082	1045	1415	3506	1309	3677
10FGYSUA_UP_001_E02_16OCT2003_008	22402	65037	59423	22158	8387	54376	63031	43950	20953
10FGYSUA_UP_001_E09_16OCT2003_071	3168	8722	9417	9911	7419	7579	9163	10017	11157
10FGYSUA_UP_001_E12_16OCT2003_088	7216	18590	20679	13940	7842	15957	16394	17603	16578
10FGYSUA_UP_001_F01_16OCT2003_005	11264	10145	8508	9371	5330	9105	8579	8671	9254
10FGYSUA_UP_001_F03_16OCT2003_021	15312	10067	10097	8240	3656	7763	7612	10152	9391
10FGYSUA_UP_001_F05_16OCT2003_037	19360	5247	2858	4596	1513	2727	4744	2192	4006
10FGYSUA_UP_001_F08_16OCT2003_054	23408	4163	2776	3430	823	1404	4266	1003	3404
10FGYSUA_UP_001_F10_16OCT2003_070	3176	6191	5249	5296	1507	3662	5912	3482	4759
10FGYSUA_UP_001_F11_16OCT2003_085	7224	5382	2533	4375	1385	1714	3971	1825	4589
10FGYSUA_UP_001_G01_16OCT2003_003	11272	77776	93159	59045	41595	76614	62364	79825	61516
10FGYSUA_UP_001_G02_16OCT2003_004	15320	3097	1348	3101	713	616	3190	696	3105
10FGYSUA_UP_001_G08_16OCT2003_052	19368	7733	6394	5770	2646	4553	6126	5232	4821
10FGYSUA_UP_001_G09_16OCT2003_067	23416	4220	1977	3724	789	1203	3470	1972	6048
10FGYSUA_UP_001_G10_16OCT2003_068	2156	6642	7512	11431	14565	4990	8215	6201	11902
10FGYSUA_UP_001_H02_16OCT2003_002	6204	2667	1368	2635	766	663	2446	691	2860
10FGYSUA_UP_001_H04_16OCT2003_018	10252	8229	6348	6451	4020	6419	6107	7672	8129
10FGYSUA_UP_001_H05_16OCT2003_033	14300	2712	4805	2711	4884	1456	6771	1261	12632
10FGYSUA_UP_001_H08_16OCT2003_050	18348	3906	2093	4069	1449	2222	3767	1809	3980
10FGYSUA_UP_001_H09_16OCT2003_065	22396	28066	23783	14980	5768	31838	23554	22942	14396
10FGYSUA_UP_001_H11_16OCT2003_081	2164	5040	4708	7756	7057	3919	6873	3249	8013
10FGYSUA_UP_001_H12_16OCT2003_082	6212	5051	2447	4470	1353	1816	3973	2146	3443
10FGYSUA_UP_002_A01_16OCT2003_015	10260	5247	2254	4231	1150	1948	3250	3038	3977
10FGYSUA_UP_002_A05_16OCT2003_047	14308	4203	3222	3876	1291	1990	3878	1821	4240
10FGYSUA_UP_002_A09_16OCT2003_079	18356	4209	2541	3080	1099	1764	4214	1483	3539
10FGYSUA_UP_002_A11_16OCT2003_095	22404	3670	2285	2882	1032	2321	4798	1044	5444
10FGYSUA_UP_002_A12_16OCT2003_096	3170	4851	5100	5276	3064	3428	5491	3660	4443
10FGYSUA_UP_002_B01_16OCT2003_013	7218	27817	43787	23037	28424	26093	30119	29674	23772
10FGYSUA_UP_002_B04_16OCT2003_030	11266	27839	21725	17459	5957	19199	17052	32061	13202
10FGYSUA_UP_002_B05_16OCT2003_045	15314	13935	12789	8609	2771	9225	7641	10879	6188
10FGYSUA_UP_002_B08_16OCT2003_062	19362	3839	2875	3864	1007	1317	3704	1269	3751
10FGYSUA_UP_002_B09_16OCT2003_077	23410	6380	3317	4656	939	3201	4682	1910	3857
10FGYSUA_UP_002_B10_16OCT2003_078	3178	43103	36876	42694	30392	47096	36264	42270	38728
10FGYSUA_UP_002_B11_16OCT2003_093	7226	3809	2519	3893	1735	1477	3883	991	3450
10FGYSUA_UP_002_B12_16OCT2003_094	11274	4277	4009	3770	1574	2490	4543	2532	3853
10FGYSUA_UP_002_C03_16OCT2003_027	15322	23371	28691	3246	1477	15789	14580	22024	19160
10FGYSUA_UP_002_C10_16OCT2003_076	19370	12391	9395	9071	2947	8021	9591	8962	8617
10FGYSUA_UP_002_C12_16OCT2003_092	23418	54244	52933	56906	36827	64762	46485	41403	33718
10FGYSUA_UP_002_D02_16OCT2003_010	2158	3490	2365	5644	1499	1267	3616	1294	3755
10FGYSUA_UP_002_D05_16OCT2003_041	6206	29897	34537	32156	19175	37901	36225	24896	30137
10FGYSUA_UP_002_D06_16OCT2003_042	10254	29885	40479	26263	26102	28091	26077	15123	35729
10FGYSUA_UP_002_D07_16OCT2003_057	14302	3106	1382	2775	714	743	3030	662	3143
10FGYSUA_UP_002_D08_16OCT2003_058	18350	7864	5461	4642	1239	5109	6593	4353	4767
10FGYSUA_UP_002_D09_16OCT2003_073	22398	4254	2619	3119	705	2348	3828	1515	4316
10FGYSUA_UP_002_D10_16OCT2003_074	2166	13069	23561	24213	21851	13803	18502	13067	19553
10FGYSUA_UP_002_D12_16OCT2003_090	6214	22257	23567	22375	16754	18203	20212	22052	21131
10FGYSUA_UP_002_E03_16OCT2003_023	10262	28904	34221	25232	15152	22243	21221	31507	22924
10FGYSUA_UP_002_E06_16OCT2003_040	14310	9706	7887	6745	3790	6877	7298	6631	6363
10FGYSUA_UP_002_E07_16OCT2003_055	18358	3323	1983	2863	969	1585	3000	1462	3588
10FGYSUA_UP_002_E08_16OCT2003_056	22406	19921	15137	7582	4639	26971	19575	14944	13853
10FGYSUA_UP_002_E09_16OCT2003_071	3172	2815	1722	2894	705	1256	2921	876	2661
10FGYSUA_UP_002_F02_16OCT2003_006	7220	15199	16216	12607	13695	13023	12876	13576	15627
10FGYSUA_UP_002_F04_16OCT2003_022	11268	4133	6271	4838	4635	3055	3857	2657	5262
10FGYSUA_UP_002_F08_16OCT2003_054	15316	14841	17672	11535	6997	12195	11877	15980	12915
10FGYSUA_UP_002_F10_16OCT2003_070	19364	15685	16596	16175	22722	13110	13581	19057	20170
10FGYSUA_UP_002_F11_16OCT2003_085	23412	3242	1370	2938	650	769	3400	802	3477
10FGYSUA_UP_002_G04_16OCT2003_020	3180	3339	1354	3295	685	947	3554	900	3405
10FGYSUA_UP_002_G05_16OCT2003_035	7228	3889	1797	3871	978	1233	3716	1267	3925
10FGYSUA_UP_002_G07_16OCT2003_051	11276	101657	147399	98925	113968	112635	82846	140196	118761
10FGYSUA_UP_002_G09_16OCT2003_067	15324	19005	20358	22521	18168	15931	13115	21947	21827
10FGYSUA_UP_002_G10_16OCT2003_068	19372	2805	1376	2124	626	628	2174	738	2452
10FGYSUA_UP_002_G11_16OCT2003_083	23420	4056	3769	3511	1192	2421	3980	1911	2703
10FGYSUA_UP_002_G12_16OCT2003_084	2160	7918	5998	9476	1269	3903	7068	3888	4478
10FGYSUA_UP_002_H02_16OCT2003_002	6208	8805	4049	8466	2732	3305	4610	3824	4109
10FGYSUA_UP_002_H06_16OCT2003_034	10256	18399	17711	13329	6725	13428	14011	16222	13249
10FGYSUA_UP_002_H12_16OCT2003_082	14304	3637	1726	3054	770	924	3155	1087	3814
10FGYSUA_UP_003_A03_17OCT2003_031	18352	3172	1281	2899	683	717	3601	792	3209
10FGYSUA_UP_003_A07_17OCT2003_063	22400	6400	6350	3262	921	3935	6924	2203	3847
10FGYSUA_UP_003_A10_17OCT2003_080	2168	3339	2998	4022	1223	2296	3955	2114	4048
10FGYSUA_UP_003_B05_17OCT2003_045	6216	6619	3020	4215	2121	2932	4581	3396	5052
10FGYSUA_UP_003_B07_17OCT2003_061	10264	30450	38266	26536	29300	30482	23562	31026	28652
10FGYSUA_UP_003_B08_17OCT2003_062	14312	20161	18075	20808	14203	20058	16179	19954	19150
10FGYSUA_UP_003_B12_17OCT2003_094	18360	6516	5960	5738	2252	4969	6430	4366	5160
10FGYSUA_UP_003_C01_17OCT2003_011	22408	3605	1701	9182	766	876	3058	815	3362
10FGYSUA_UP_003_C02_17OCT2003_012	1936	49345	45831	28718	7075	36970	40489	38395	25400
10FGYSUA_UP_003_C05_17OCT2003_043	5984	104543	109258	68821	38804	95832	74113	109333	84336
10FGYSUA_UP_003_C08_17OCT2003_060	10032	16424	17413	18778	8903	17736	19671	15287	19790
10FGYSUA_UP_003_C09_17OCT2003_075	14080	5943	5493	17155	2895	3367	5569	4669	4872
10FGYSUA_UP_003_C10_17OCT2003_076	18128	3066	1328	16157	786	770	3462	845	3504
10FGYSUA_UP_003_C11_17OCT2003_091	22176	5254	3263	14801	1394	1839	6702	1243	3920
10FGYSUA_UP_003_D02_17OCT2003_010	1944	2927	1348	2837	593	777	3208	653	3230
10FGYSUA_UP_003_D03_17OCT2003_025	5992	8192	5165	5014	2060	4083	5706	4927	5661
10FGYSUA_UP_003_D05_17OCT2003_041	10040	62325	109427	58212	25501	62381	61938	77441	55878
10FGYSUA_UP_003_D06_17OCT2003_042	14088	97683	124325	70888	92259	90639	71831	103182	100952
10FGYSUA_UP_003_D10_17OCT2003_074	18136	178104	255267	133149	145299	192061	129119	273754	129865
10FGYSUA_UP_003_D12_17OCT2003_090	22184	114181	151908	96858	120921	109029	99614	75300	64045
10FGYSUA_UP_003_E02_17OCT2003_008	924	99831	119668	120086	101900	108926	85892	120172	102726
10FGYSUA_UP_003_E03_17OCT2003_023	4972	3581	1274	3175	674	749	2840	735	3067
10FGYSUA_UP_003_E05_17OCT2003_039	9020	32371	42628	25282	23577	25716	25019	42595	30087
10FGYSUA_UP_003_F01_17OCT2003_005	13068	65775	93981	36391	37486	51909	52287	61644	56224
10FGYSUA_UP_003_F08_17OCT2003_054	17116	3425	2740	3237	1016	1327	3606	1485	3463
10FGYSUA_UP_003_F10_17OCT2003_070	21164	3797	1443	3364	681	888	3259	731	3100
10FGYSUA_UP_003_G02_17OCT2003_004	932	18769	16488	16707	10294	16445	18321	16055	16334
10FGYSUA_UP_003_G03_17OCT2003_019	4980	3427	2140	2613	831	1028	2758	1002	3072
10FGYSUA_UP_003_G07_17OCT2003_051	9028	6558	8359	9499	7437	6383	8017	9149	8723
10FGYSUA_UP_003_G10_17OCT2003_068	13076	5061	5203	4376	3907	3280	4438	4212	4905
10FGYSUA_UP_003_G11_17OCT2003_083	17124	7558	7195	4724	1160	4723	5767	5338	4187
10FGYSUA_UP_003_G12_17OCT2003_084	21172	3440	2932	3025	869	2835	4066	2184	3492
10FGYSUA_UP_003_H01_17OCT2003_001	1938	7304	6116	6223	2037	5365	7095	5295	6241
10FGYSUA_UP_003_H03_17OCT2003_017	5986	10518	19556	15643	22064	9881	12088	13075	18800
10FGYSUA_UP_003_H12_17OCT2003_082	10034	27361	28950	21151	20847	23210	20772	28707	25577
10FGYSUA_UP_004_A02_17OCT2003_016	14082	4374	3630	3281	1023	2187	3381	2130	3303
10FGYSUA_UP_004_A03_17OCT2003_031	18130	148250	166427	137672	111367	188145	95359	173091	112762
10FGYSUA_UP_004_A04_17OCT2003_032	22178	6353	4759	4742	1225	3514	5025	2224	3545
10FGYSUA_UP_004_A06_17OCT2003_048	1946	9846	7386	13738	4753	9554	9430	9330	7893
10FGYSUA_UP_004_A08_17OCT2003_064	5994	5968	5562	4455	1982	3823	5721	4930	5611
10FGYSUA_UP_004_A09_17OCT2003_079	10042	7894	7942	6340	2551	7281	8488	7044	6990
10FGYSUA_UP_004_A10_17OCT2003_080	14090	20009	26687	16513	10443	15981	15881	10978	15567
10FGYSUA_UP_004_B01_17OCT2003_013	18138	9490	9257	8007	4607	7077	8316	7232	8782
10FGYSUA_UP_004_B02_17OCT2003_014	22186	4406	2615	3450	1357	1829	3711	1151	3193
10FGYSUA_UP_004_B03_17OCT2003_029	926	11974	11989	12784	8836	10635	12474	11408	13694
10FGYSUA_UP_004_B04_17OCT2003_030	4974	66352	77144	75482	82654	78736	60043	93130	65741
10FGYSUA_UP_004_B08_17OCT2003_062	9022	7354	5895	5941	4333	4898	5933	5893	7653
10FGYSUA_UP_004_B09_17OCT2003_077	13070	4219	2498	3337	1180	2345	2927	2445	2761
10FGYSUA_UP_004_B12_17OCT2003_094	17118	129699	136083	88115	59680	139634	102661	124291	96790
10FGYSUA_UP_004_C05_17OCT2003_043	21166	11345	12187	8125	4978	17847	18013	13305	12089
10FGYSUA_UP_004_C09_17OCT2003_075	934	143860	171927	145912	128532	147914	125318	152335	148507
10FGYSUA_UP_004_C10_17OCT2003_076	4982	28163	28225	15265	3694	30812	43265	19693	11115
10FGYSUA_UP_004_C12_17OCT2003_092	9030	40539	40036	35659	25508	36469	30201	39804	38634
10FGYSUA_UP_004_D03_17OCT2003_025	13078	2974	1522	2919	706	764	2936	894	3353
10FGYSUA_UP_004_D04_17OCT2003_026	17126	6855	5530	5404	3897	3816	5547	4920	8978
10FGYSUA_UP_004_D05_17OCT2003_041	21174	4694	2148	3595	1082	1555	3712	1322	3699
10FGYSUA_UP_004_D08_17OCT2003_058	1940	3031	1422	3628	711	646	3235	717	3185
10FGYSUA_UP_004_D10_17OCT2003_074	5988	29453	38962	27472	24847	25648	28754	30151	32445
10FGYSUA_UP_004_D11_17OCT2003_089	10036	15644	27289	18338	12145	20610	26575	22101	19454
10FGYSUA_UP_004_E06_17OCT2003_040	14084	35330	30900	24644	15862	26918	19176	34033	28300
10FGYSUA_UP_004_E12_17OCT2003_088	22180	99710	90567	59117	20450	72801	60759	51510	25982
10FGYSUA_UP_004_F01_17OCT2003_005	1948	4503	2276	4182	975	1658	3697	1510	4000
10FGYSUA_UP_004_F04_17OCT2003_022	5996	4724	3586	5993	2442	3942	3881	4572	6193
10FGYSUA_UP_004_F11_17OCT2003_085	10044	19338	17737	10388	5873	15143	14941	13723	13253
10FGYSUA_UP_004_F12_17OCT2003_086	14092	16127	16543	14678	13216	13796	12504	21001	23265
10FGYSUA_UP_004_G01_17OCT2003_003	18140	4918	4414	5924	3824	3681	4650	3618	7262
10FGYSUA_UP_004_G03_17OCT2003_019	22188	3408	1781	3508	1071	1049	3708	1072	2989
10FGYSUA_UP_004_G06_17OCT2003_036	928	27860	30220	30652	26489	25550	23638	28976	29878
10FGYSUA_UP_004_G07_17OCT2003_051	4976	3189	1261	2949	767	727	2699	715	3050
10FGYSUA_UP_004_G09_17OCT2003_067	9024	3722	2095	4898	841	823	3348	751	2975
10FGYSUA_UP_004_H03_17OCT2003_017	13072	12083	11361	11152	7409	8872	8996	10382	13179
10FGYSUA_UP_004_H05_17OCT2003_033	17120	3587	1621	3977	887	1260	3713	1123	3635
10FGYSUA_UP_004_H06_17OCT2003_034	21168	163056	189964	116612	197732	199134	122862	199022	165986
10FGYSUA_UP_004_H08_17OCT2003_050	936	5414	3738	4775	1237	2684	4773	2521	4005
10FGYSUA_UP_005_A01_16OCT2003_015	4984	5594	5147	3714	874	3251	5978	2059	3201
10FGYSUA_UP_005_A03_16OCT2003_031	9032	43975	66419	24101	15694	26990	33343	41023	36718
10FGYSUA_UP_005_A06_16OCT2003_048	13080	3145	1441	2805	849	1062	2693	974	3194
10FGYSUA_UP_005_A07_16OCT2003_063	17128	2826	2108	2693	868	1367	2875	1277	2673
10FGYSUA_UP_005_B01_16OCT2003_013	21176	3303	1636	2973	833	935	3223	955	3507
10FGYSUA_UP_005_B04_16OCT2003_030	1942	2745	1555	3381	592	823	2655	733	2622
10FGYSUA_UP_005_B12_16OCT2003_094	5990	10370	8152	3531	949	4875	7300	4495	3306
10FGYSUA_UP_005_C03_16OCT2003_027	10038	7894	9043	9818	5899	8226	11695	11551	11868
10FGYSUA_UP_005_C04_16OCT2003_028	14086	6377	5249	4380	5916	4778	5389	6058	7795
10FGYSUA_UP_005_C09_16OCT2003_075	18134	4146	3472	3199	852	1673	4023	1370	3178
10FGYSUA_UP_005_C10_16OCT2003_076	22182	5472	3457	5420	3062	3027	4809	2639	4891
10FGYSUA_UP_005_D01_16OCT2003_009	1950	2519	1243	2923	698	695	2870	698	3032
10FGYSUA_UP_005_D09_16OCT2003_073	5998	5600	5618	9835	3063	3602	5395	3456	6031
10FGYSUA_UP_005_D10_16OCT2003_074	10046	55949	52406	40440	31124	52099	37714	65302	50962
10FGYSUA_UP_005_D11_16OCT2003_089	14094	54137	59338	57250	39185	54963	40373	81505	72777
10FGYSUA_UP_005_E03_16OCT2003_023	18142	7946	5978	6013	1205	4956	6241	4854	4818
10FGYSUA_UP_005_E04_16OCT2003_024	22190	15365	10025	8652	1899	9040	10365	5709	5030
10FGYSUA_UP_005_E05_16OCT2003_039	930	6613	5720	6544	4451	3928	6349	4257	5699
10FGYSUA_UP_005_E12_16OCT2003_088	4978	20710	28723	23766	19427	17523	22264	21010	22215
10FGYSUA_UP_005_F03_16OCT2003_021	9026	16401	15282	9627	2898	13585	14569	10911	7486
10FGYSUA_UP_005_F04_16OCT2003_022	13074	8255	7245	7747	5716	5697	6096	6488	7425
10FGYSUA_UP_005_F10_16OCT2003_070	17122	3153	1900	3239	1313	1600	2973	1411	3397
10FGYSUA_UP_005_G01_16OCT2003_003	21170	6510	4858	4995	2447	6355	6524	4217	5640
10FGYSUA_UP_005_G02_16OCT2003_004	938	7549	8156	5257	1907	4213	8984	3963	6570
10FGYSUA_UP_005_G05_16OCT2003_035	4986	4966	8577	3814	3052	2198	7172	1749	4725
10FGYSUA_UP_005_G06_16OCT2003_036	9034	6218	5325	4802	2036	2813	4465	3311	5303
10FGYSUA_UP_005_G09_16OCT2003_067	13082	3916	1508	3353	766	982	3439	809	3234
10FGYSUA_UP_005_G10_16OCT2003_068	17130	18962	15379	9006	2095	11357	13015	10540	8125
10FGYSUA_UP_005_G12_16OCT2003_084	21178	3948	1351	3263	849	803	3177	808	3471
10FGYSUA_UP_005_H02_16OCT2003_002	1334	6706	5332	6039	1579	4798	7805	4767	5670
10FGYSUA_UP_005_H03_16OCT2003_017	5382	15476	16117	22788	21301	20244	16791	23227	23901
10FGYSUA_UP_005_H07_16OCT2003_049	9430	3087	1699	2685	705	834	2344	761	2404
10FGYSUA_UP_005_H09_16OCT2003_065	13478	411944	735352	279449	432101	421834	259186	614139	252867
10FGYSUA_UP_005_H11_16OCT2003_081	17526	13373	17238	15183	18224	5836	6039	22238	15778
11FGYSDB_UP_001_A03_16OCT2003_031	21574	17001	14746	16580	12567	14638	12187	14502	14627
11FGYSDB_UP_001_A05_16OCT2003_047	1342	5233	3015	4574	1094	2855	3971	2178	4021
11FGYSDB_UP_001_A07_16OCT2003_063	5390	6285	4365	4102	822	2079	4461	2211	3910
11FGYSDB_UP_001_A08_16OCT2003_064	9438	6888	4868	4590	1719	3962	4464	4676	6263
11FGYSDB_UP_001_A09_16OCT2003_079	13486	3284	1970	2757	778	1086	3028	934	2991
11FGYSDB_UP_001_A10_16OCT2003_080	17534	56942	73372	50934	39099	64589	53748	59584	26643
11FGYSDB_UP_001_A11_16OCT2003_095	21582	7925	6195	6846	3281	4160	6494	3683	6863
11FGYSDB_UP_001_B03_16OCT2003_029	322	80541	104117	89493	70586	79598	62422	89201	65694
11FGYSDB_UP_001_B05_16OCT2003_045	4370	3621	2362	3877	1187	1677	4235	1548	4330
11FGYSDB_UP_001_B08_16OCT2003_062	8418	3325	1335	2876	731	795	2809	692	2845
11FGYSDB_UP_001_B09_16OCT2003_077	12466	16949	14017	11304	4392	11719	12887	14984	8065
11FGYSDB_UP_001_B10_16OCT2003_078	16514	3508	1862	3353	832	1038	2800	1123	3486
11FGYSDB_UP_001_B11_16OCT2003_093	20562	10190	10506	8246	5437	12187	14052	13513	13552
11FGYSDB_UP_001_C01_16OCT2003_011	330	66527	70528	36277	15015	42128	49831	46416	29539
11FGYSDB_UP_001_C04_16OCT2003_028	4378	25846	32488	24653	10530	21753	28074	19516	17389
11FGYSDB_UP_001_C05_16OCT2003_043	8426	3915	1628	3416	898	1238	2924	1166	3800
11FGYSDB_UP_001_C11_16OCT2003_091	12474	3595	2232	3167	773	1358	3565	1182	3518
11FGYSDB_UP_001_D01_16OCT2003_009	16522	223798	447065	244349	385373	344927	465707	408396	426784
11FGYSDB_UP_001_D04_16OCT2003_026	20570	7769	7722	6474	3174	9733	10528	8797	9263
11FGYSDB_UP_001_D05_16OCT2003_041	1336	3188	1539	2738	757	767	3043	752	3278
11FGYSDB_UP_001_D06_16OCT2003_042	5384	5156	4135	4800	2879	3530	4740	4172	5941
11FGYSDB_UP_001_D08_16OCT2003_058	9432	5330	3676	3803	1238	3318	3888	3305	4267
11FGYSDB_UP_001_D10_16OCT2003_074	13480	26263	30781	20165	20824	23430	20517	28205	21827
11FGYSDB_UP_001_E01_16OCT2003_007	17528	3474	2053	2706	896	1292	3536	1378	3373
11FGYSDB_UP_001_E04_16OCT2003_024	21576	4350	1966	3668	1223	1229	3643	1303	3950
11FGYSDB_UP_001_E05_16OCT2003_039	1344	156653	235606	175126	154957	149001	163594	232161	158511
11FGYSDB_UP_001_E07_16OCT2003_055	5392	10563	11762	9525	8135	9428	11249	9258	10424
11FGYSDB_UP_001_E08_16OCT2003_056	9440	5510	3342	4874	1313	2036	4202	3625	3844
11FGYSDB_UP_001_E09_16OCT2003_071	13488	3099	1289	3010	700	820	2938	750	3535
11FGYSDB_UP_001_E10_16OCT2003_072	17536	27762	32008	14949	7863	17190	17553	19839	16483
11FGYSDB_UP_001_F02_16OCT2003_006	21584	60849	20284	10527	2853	10311	15148	23159	6003
11FGYSDB_UP_001_F06_16OCT2003_038	324	28179	31203	28628	19331	24717	24223	27082	28639
11FGYSDB_UP_001_F08_16OCT2003_054	4372	3723	1335	3309	929	937	2968	1050	2987
11FGYSDB_UP_001_F11_16OCT2003_085	8420	3816	1704	3051	770	955	3470	1148	3415
11FGYSDB_UP_001_F12_16OCT2003_086	12468	16522	5733	4710	3820	6632	4524	6668	10287
11FGYSDB_UP_001_G03_16OCT2003_019	20564	3386	1373	2836	669	936	3304	954	3822
11FGYSDB_UP_001_G07_16OCT2003_051	332	15793	16922	14956	9773	17009	18002	17358	16793
11FGYSDB_UP_001_G08_16OCT2003_052	4380	87468	93602	88733	38544	74733	53264	79880	50397
11FGYSDB_UP_001_G11_16OCT2003_083	8428	8733	7628	8007	6008	6903	8080	8652	9653
11FGYSDB_UP_001_G12_16OCT2003_084	12476	6128	3926	4446	1480	3821	4515	2976	4565
11FGYSDB_UP_001_H02_16OCT2003_002	16524	17699	19575	11931	6096	15878	15455	15854	13012
11FGYSDB_UP_001_H03_16OCT2003_017	20572	23518	26144	16035	8219	35279	36196	26644	17975
11FGYSDB_UP_001_H04_16OCT2003_018	1338	75749	77229	62174	67361	64089	58757	76709	77661
11FGYSDB_UP_001_H07_16OCT2003_049	5386	14413	15190	11916	5747	10666	10246	12501	12653
11FGYSDB_UP_001_H09_16OCT2003_065	9434	3277	1329	3138	788	753	3215	806	3171
11FGYSDB_UP_002_A02_16OCT2003_016	13482	6376	4206	4712	2078	4071	4763	4403	5092
11FGYSDB_UP_002_A07_16OCT2003_063	21578	12795	10706	8066	2955	9488	9286	6247	7055
11FGYSDB_UP_002_A08_16OCT2003_064	1346	9094	6470	6294	1404	4721	7167	5077	5425
11FGYSDB_UP_002_A09_16OCT2003_079	5394	44969	24228	27805	17459	45285	23078	32350	23964
11FGYSDB_UP_002_A11_16OCT2003_095	9442	55318	70106	33922	23190	45820	42994	63784	36027
11FGYSDB_UP_002_A12_16OCT2003_096	13490	4512	2259	3556	809	1918	3624	1882	3540
11FGYSDB_UP_002_B08_16OCT2003_062	17538	6308	6762	6396	4138	4749	4793	3488	4030
11FGYSDB_UP_002_B09_16OCT2003_077	21586	4252	3182	3508	1002	2118	4941	2070	3432
11FGYSDB_UP_002_B11_16OCT2003_093	326	36512	36286	30549	22119	26450	26855	35360	29034
11FGYSDB_UP_002_C01_16OCT2003_011	4374	3563	2675	3739	1469	2194	3514	2151	3281
11FGYSDB_UP_002_C02_16OCT2003_012	8422	3250	1302	2835	659	696	3075	859	2414
11FGYSDB_UP_002_C04_16OCT2003_028	12470	3591	1974	3032	936	1223	3411	1053	3464
11FGYSDB_UP_002_C06_16OCT2003_044	16518	13403	12282	10163	3880	11792	13999	10155	9299
11FGYSDB_UP_002_C07_16OCT2003_059	20566	4205	2537	3047	679	1620	4444	1441	3887
11FGYSDB_UP_002_C08_16OCT2003_060	334	24286	24354	23434	13514	22269	22657	23812	21199
11FGYSDB_UP_002_D01_16OCT2003_009	4382	29032	29475	23939	12925	25459	23335	28724	21692
11FGYSDB_UP_002_D02_16OCT2003_010	8430	7345	5961	6333	2157	5749	8174	5644	7502
11FGYSDB_UP_002_D05_16OCT2003_041	12478	2639	1671	2679	786	814	2565	919	2645
11FGYSDB_UP_002_D08_16OCT2003_058	16526	4374	2562	3587	970	1768	3793	2146	3713
11FGYSDB_UP_002_D12_16OCT2003_090	20574	2947	1250	2351	664	750	2529	800	2729
11FGYSDB_UP_002_E03_16OCT2003_023	1340	18567	13842	8013	1174	10646	13327	9354	6846
11FGYSDB_UP_002_E04_16OCT2003_024	5388	38109	39236	43139	45133	41438	30615	46632	43958
11FGYSDB_UP_002_E06_16OCT2003_040	9436	24633	18301	13043	7798	19550	12264	20324	17891
11FGYSDB_UP_002_E07_16OCT2003_055	13484	30047	27710	12916	7822	20324	17448	21521	18328
11FGYSDB_UP_002_E08_16OCT2003_056	17532	6585	5211	4203	1955	4701	5919	3400	4162
11FGYSDB_UP_002_E10_16OCT2003_072	21580	21062	19405	22413	10761	21591	18403	14280	13383
11FGYSDB_UP_002_F01_16OCT2003_005	1348	8340	4941	5368	1150	4841	7754	5133	4737
11FGYSDB_UP_002_F02_16OCT2003_006	5396	80850	108626	32831	8690	52910	70158	55737	25596
11FGYSDB_UP_002_F03_16OCT2003_021	9444	3994	1746	2683	897	1304	3571	1379	3471
11FGYSDB_UP_002_F07_16OCT2003_053	13492	22169	21581	10543	2837	16476	17499	18783	10510
11FGYSDB_UP_002_F10_16OCT2003_070	17540	8692	9478	9949	11274	11345	9310	14038	16078
11FGYSDB_UP_002_F11_16OCT2003_085	21588	35814	39004	27850	14774	30433	28298	28665	17936
11FGYSDB_UP_002_G02_16OCT2003_004	328	28622	28361	24045	13148	20323	22529	24176	19715
11FGYSDB_UP_002_G05_16OCT2003_035	4376	2759	1468	2991	785	699	2883	787	3019
11FGYSDB_UP_002_G06_16OCT2003_036	8424	7502	7839	7006	6493	6040	7349	8410	11718
11FGYSDB_UP_002_G10_16OCT2003_068	16520	3327	1472	3071	1039	1002	3450	1005	3449
11FGYSDB_UP_002_H01_16OCT2003_001	20568	12796	10311	10408	4745	15852	13957	11291	10454
11FGYSDB_UP_002_H03_16OCT2003_017	336	21766	21759	21775	12864	16936	17459	20416	19790
11FGYSDB_UP_002_H04_16OCT2003_018	4384	14647	13783	14687	8798	12288	11347	12860	12457
11FGYSDB_UP_002_H11_16OCT2003_081	8432	3605	2105	2764	733	1233	3206	1221	3115
11FGYSDB_UP_003_A01_16OCT2003_015	12480	3619	2002	2753	719	1314	2884	1210	3169
11FGYSDB_UP_003_A03_16OCT2003_031	16528	10239	12317	13303	14680	9777	10668	13704	17016
11FGYSDB_UP_003_A04_16OCT2003_032	20576	29561	27912	20169	14965	39402	32243	24896	27696
11FGYSDB_UP_003_A06_16OCT2003_048	3912	3670	3067	5500	1579	2554	4045	2386	3745
11FGYSDB_UP_003_A07_16OCT2003_063	7960	6988	8490	10243	3825	7152	6682	6324	5204
11FGYSDB_UP_003_A11_16OCT2003_095	12008	5266	5643	5806	825	1214	2722	4161	4067
11FGYSDB_UP_003_B02_16OCT2003_014	16056	6637	6009	8926	1704	3967	4778	5770	4821
11FGYSDB_UP_003_B04_16OCT2003_030	20104	8589	8089	12816	5012	9344	8459	7201	6273
11FGYSDB_UP_003_B06_16OCT2003_046	24152	48231	87975	58858	53108	57413	63534	52783	62003
11FGYSDB_UP_003_B07_16OCT2003_061	3920	6719	5780	7977	3325	7322	6980	6163	4532
11FGYSDB_UP_003_B09_16OCT2003_077	7968	10165	8198	6616	2475	9100	6631	8357	5385
11FGYSDB_UP_003_C03_16OCT2003_027	12016	28631	11979	19341	9549	28653	11003	19341	10610
11FGYSDB_UP_003_C04_16OCT2003_028	16064	43465	51479	30313	27453	43146	32705	67524	39576
11FGYSDB_UP_003_C06_16OCT2003_044	20112	6263	6011	7326	3399	7871	6467	6334	4958
11FGYSDB_UP_003_C08_16OCT2003_060	24160	22331	21671	17019	9172	18719	17785	16577	14635
11FGYSDB_UP_003_C09_16OCT2003_075	2900	98153	143859	70673	53316	88483	76637	116189	64233
11FGYSDB_UP_003_C10_16OCT2003_076	6948	16181	16880	9342	5698	8550	8561	12873	11100
11FGYSDB_UP_003_C11_16OCT2003_091	10996	8707	8612	4649	2497	6022	5823	7912	6431
11FGYSDB_UP_003_D01_16OCT2003_009	15044	4189	3393	3917	1930	2257	2974	2754	3834
11FGYSDB_UP_003_D02_16OCT2003_010	19092	50419	61066	40741	39151	39385	31306	61535	32451
11FGYSDB_UP_003_D04_16OCT2003_026	23140	13357	12242	12067	4392	13854	15198	10019	7706
11FGYSDB_UP_003_D06_16OCT2003_042	2908	46311	34178	31487	11909	40644	27054	45765	30222
11FGYSDB_UP_003_D07_16OCT2003_057	6956	5120	4670	4271	1717	3244	3871	3423	4066
11FGYSDB_UP_003_D09_16OCT2003_073	11004	132262	45578	78540	34348	131732	35248	105269	49706
11FGYSDB_UP_003_D10_16OCT2003_074	15052	24542	27842	20134	13246	19364	13406	15972	15874
11FGYSDB_UP_003_D11_16OCT2003_089	19100	3550	3086	3213	1181	2845	3624	2328	3186
11FGYSDB_UP_003_E01_16OCT2003_007	3914	3947	3605	5490	2839	3969	4786	2927	3637
11FGYSDB_UP_003_E02_16OCT2003_008	7962	8682	8070	10448	4101	7144	6723	8555	8196
11FGYSDB_UP_003_E03_16OCT2003_023	12010	7332	7456	15912	3420	6190	5632	6950	6074
11FGYSDB_UP_003_E04_16OCT2003_024	16058	4334	3350	11166	1637	3446	4691	3386	4646
11FGYSDB_UP_003_E06_16OCT2003_040	20106	4850	3649	14742	2864	4775	4615	4277	5669
11FGYSDB_UP_003_E09_16OCT2003_071	24154	7161	5988	12965	3134	4501	7476	4372	5161
11FGYSDB_UP_003_E11_16OCT2003_087	3922	3258	3041	3532	1504	2086	3274	2031	3027
11FGYSDB_UP_003_F01_16OCT2003_005	7970	5732	6590	5749	2897	5144	4890	5347	4318
11FGYSDB_UP_003_F05_16OCT2003_037	16066	57036	107615	80981	17411	79253	49464	46280	56710
11FGYSDB_UP_003_F07_16OCT2003_053	20114	24364	31244	23823	10102	30090	22220	20291	16869
11FGYSDB_UP_003_F08_16OCT2003_054	24162	24766	24324	15192	7777	21009	21390	19881	17599
11FGYSDB_UP_003_F09_16OCT2003_069	2902	7766	8197	6545	4995	7222	6841	6608	7051
11FGYSDB_UP_003_F11_16OCT2003_085	6950	10860	10020	5786	1818	4794	6604	6385	4532
11FGYSDB_UP_003_F12_16OCT2003_086	10998	8728	7375	4805	2108	5224	5823	6430	4698
11FGYSDB_UP_003_G03_16OCT2003_019	15046	4241	3874	2579	895	1687	2624	2635	3005
11FGYSDB_UP_003_G05_16OCT2003_035	19094	3004	2422	3609	1849	2500	3410	2427	2969
11FGYSDB_UP_003_G06_16OCT2003_036	23142	4898	3691	4531	2715	5129	5175	2150	3385
11FGYSDB_UP_003_G07_16OCT2003_051	2910	14700	20938	8812	2147	10692	10509	5435	6105
11FGYSDB_UP_003_G08_16OCT2003_052	6958	12372	11756	7775	4362	8281	7850	9332	8277
11FGYSDB_UP_003_G09_16OCT2003_067	11006	7281	5682	5001	2599	5778	4613	6631	5350
11FGYSDB_UP_003_G12_16OCT2003_084	19102	4767	4460	4894	1865	4681	4481	4230	3591
11FGYSDB_UP_003_H02_16OCT2003_002	23150	6002	4460	8501	2330	6213	5974	4202	5129
11FGYSDB_UP_003_H04_16OCT2003_018	3916	4541	3977	3779	1347	2228	3418	2745	3658
11FGYSDB_UP_003_H05_16OCT2003_033	7964	3943	3813	6881	1423	2682	3763	2931	3621
11FGYSDB_UP_003_H10_16OCT2003_066	12012	8307	9186	13262	1613	3875	5999	5609	4579
11FGYSDB_UP_003_H11_16OCT2003_081	16060	4249	4195	15693	1555	2136	4011	3739	4072
11FGYSDB_UP_003_H12_16OCT2003_082	20108	9753	9959	25083	8818	13286	10295	12773	10775
11FGYSDB_UP_004_A02_16OCT2003_016	24156	5835	5905	14157	3766	4126	10385	5022	6509
11FGYSDB_UP_004_A06_16OCT2003_048	3924	3590	3012	4254	2726	2526	4266	2732	4212
11FGYSDB_UP_004_A07_16OCT2003_063	7972	8852	9125	5818	3127	7230	6602	7582	6300
11FGYSDB_UP_004_A08_16OCT2003_064	12020	5002	4566	3852	1604	3339	3882	3867	3960
11FGYSDB_UP_004_A11_16OCT2003_095	16068	8399	8409	6231	3195	7396	6612	8193	6394
11FGYSDB_UP_004_A12_16OCT2003_096	20116	6662	5720	5531	2757	5551	5801	5200	5567
11FGYSDB_UP_004_B04_16OCT2003_030	24164	8781	6013	5448	2109	4707	4424	4023	4490
11FGYSDB_UP_004_B06_16OCT2003_046	2904	14855	15512	12129	8147	10423	10636	16098	13354
11FGYSDB_UP_004_B08_16OCT2003_062	6952	35921	44799	19957	9370	23572	25537	30612	16299
11FGYSDB_UP_004_B09_16OCT2003_077	11000	9103	10279	6870	3970	8335	7541	10276	6841
11FGYSDB_UP_004_B12_16OCT2003_094	15048	22754	30697	17448	19731	13367	11457	24612	23094
11FGYSDB_UP_004_C02_16OCT2003_012	19096	8994	8842	6535	4978	5188	5797	7702	7839
11FGYSDB_UP_004_C04_16OCT2003_028	23144	28094	53628	40397	56455	31052	36911	23126	46267
11FGYSDB_UP_004_C07_16OCT2003_059	2912	7632	7945	6236	3180	5583	6731	5486	6537
11FGYSDB_UP_004_C08_16OCT2003_060	6960	5297	5349	4550	3120	3475	4870	4645	6140
11FGYSDB_UP_004_C11_16OCT2003_091	11008	5837	4922	3390	1461	2779	4631	3395	3972
11FGYSDB_UP_004_D03_16OCT2003_025	15056	55251	57358	28285	12239	44422	37414	39398	28110
11FGYSDB_UP_004_D04_16OCT2003_026	19104	20909	19558	15839	7541	22269	20959	18331	13224
11FGYSDB_UP_004_D09_16OCT2003_073	23152	22498	19018	18309	5698	18477	17871	15227	13228
11FGYSDB_UP_004_D11_16OCT2003_089	3918	3555	2647	3975	1020	1405	3116	1644	3401
11FGYSDB_UP_004_D12_16OCT2003_090	7966	6742	6948	5966	3241	6734	5828	5852	5562
11FGYSDB_UP_004_E01_16OCT2003_007	12014	9817	10053	7460	5810	6580	5882	9116	8415
11FGYSDB_UP_004_E02_16OCT2003_008	16062	4655	3802	3581	1729	3293	3643	3846	3822
11FGYSDB_UP_004_E03_16OCT2003_023	20110	9784	9006	8948	4813	9354	7187	6281	5088
11FGYSDB_UP_004_E06_16OCT2003_040	24158	6727	6390	5320	5720	5940	5626	4079	5284
11FGYSDB_UP_004_E09_16OCT2003_071	3926	6199	5629	5365	2959	5175	5642	4612	5317
11FGYSDB_UP_004_E10_16OCT2003_072	7974	27656	31416	19212	14016	21458	19627	29618	19073
11FGYSDB_UP_004_F01_16OCT2003_005	12022	5931	5281	4050	1742	2566	3983	5137	5796
11FGYSDB_UP_004_F04_16OCT2003_022	16070	39505	40437	35602	15517	42266	32327	46551	29905
11FGYSDB_UP_004_F05_16OCT2003_037	20118	20472	19265	14709	7362	19329	17033	16757	12861
11FGYSDB_UP_004_F07_16OCT2003_053	24166	10992	10194	3083	902	8553	9166	7271	6773
11FGYSDB_UP_004_G02_16OCT2003_004	2906	4026	3131	3698	1820	2859	3409	2667	3932
11FGYSDB_UP_004_G04_16OCT2003_020	6954	5339	4295	4325	1693	2606	3737	3332	3868
11FGYSDB_UP_004_G05_16OCT2003_035	11002	29422	32699	20133	15999	20914	18707	30870	29364
11FGYSDB_UP_004_G06_16OCT2003_036	15050	7484	7331	5459	3986	7133	6730	6919	8298
11FGYSDB_UP_004_G08_16OCT2003_052	19098	3759	3258	4397	2493	3995	4533	3339	3944
11FGYSDB_UP_004_G11_16OCT2003_083	23146	5807	5675	10014	3894	6909	6518	4444	5127
11FGYSDB_UP_004_H01_16OCT2003_001	2914	6741	5944	4396	2612	3617	4233	4627	4823
11FGYSDB_UP_004_H04_16OCT2003_018	6962	7539	7363	4788	2791	4146	5078	6237	6235
11FGYSDB_UP_004_H05_16OCT2003_033	11010	21089	21498	14314	9085	17509	15421	21955	15698
11FGYSDB_UP_004_H07_16OCT2003_049	15058	17989	17126	14529	7520	17859	15327	15246	11432
11FGYSDB_UP_004_H10_16OCT2003_066	19106	13804	16587	10414	6787	14956	14965	13518	12489
11FGYSDB_UP_005_A01_17OCT2003_015	23154	20499	18286	13772	4610	14087	14000	9851	9182
11FGYSDB_UP_005_A02_17OCT2003_016	3294	56526	38035	22784	5909	39644	40625	28523	20339
11FGYSDB_UP_005_A04_17OCT2003_032	7342	3962	2514	3769	1110	1642	3579	1681	4093
11FGYSDB_UP_005_A05_17OCT2003_047	11390	3263	1923	3295	973	1375	3206	1350	2879
11FGYSDB_UP_005_A06_17OCT2003_048	15438	28288	24244	13773	5570	18890	17941	20055	15398
11FGYSDB_UP_005_A07_17OCT2003_063	19486	85897	120616	114157	54704	118863	87662	100066	99711
11FGYSDB_UP_005_B02_17OCT2003_014	23534	3206	1358	2765	711	703	3027	762	2966
11FGYSDB_UP_005_B05_17OCT2003_045	3302	28074	22443	20168	12255	23185	20473	20705	16889
11FGYSDB_UP_005_B06_17OCT2003_046	7350	5405	2794	4497	1222	2259	3182	1968	3891
11FGYSDB_UP_005_B07_17OCT2003_061	11398	3477	2282	2838	1169	1342	2968	1468	2915
11FGYSDB_UP_005_B08_17OCT2003_062	15446	7435	6018	4117	1293	3985	5099	3193	3913
11FGYSDB_UP_005_B10_17OCT2003_078	19494	3201	2125	3422	1364	1579	3252	1123	2998
11FGYSDB_UP_005_B11_17OCT2003_093	23542	3917	1993	3352	731	1391	3656	1007	3142
11FGYSDB_UP_005_C01_17OCT2003_011	2282	10223	6271	5989	1328	4999	7470	4299	4106
11FGYSDB_UP_005_C02_17OCT2003_012	6330	17857	21407	17836	12340	15647	16688	17132	18487
11FGYSDB_UP_005_C04_17OCT2003_028	10378	9770	8767	7408	7863	6338	7391	10097	12046
11FGYSDB_UP_005_C06_17OCT2003_044	14426	26972	27641	23792	22081	30952	20771	26979	25748
11FGYSDB_UP_005_C07_17OCT2003_059	18474	5763	2944	3750	1060	2909	3907	2814	4187
11FGYSDB_UP_005_C08_17OCT2003_060	22522	4495	3198	8124	1712	3085	5153	2346	3657
11FGYSDB_UP_005_C09_17OCT2003_075	2290	4268	2281	6168	929	1401	3517	1312	3576
11FGYSDB_UP_005_C12_17OCT2003_092	6338	6807	4834	9978	2210	3276	5563	4596	4907
11FGYSDB_UP_005_D03_17OCT2003_025	10386	8064	6692	6601	5121	4938	7342	5802	8604
11FGYSDB_UP_005_D05_17OCT2003_041	14434	45089	53143	41445	42722	46199	32038	46687	41131
11FGYSDB_UP_005_D06_17OCT2003_042	18482	4145	1726	3385	868	1489	4231	1122	3901
11FGYSDB_UP_005_E02_17OCT2003_008	3296	3882	2164	3228	909	1729	3246	1453	3863
11FGYSDB_UP_005_E04_17OCT2003_024	7344	7446	5207	7143	1601	3503	4316	2847	4158
11FGYSDB_UP_005_E05_17OCT2003_039	11392	34471	29174	20582	7731	27235	20825	25540	16221
11FGYSDB_UP_005_E07_17OCT2003_055	15440	9336	7467	6426	2753	4930	6041	6500	6458
11FGYSDB_UP_005_E08_17OCT2003_056	19488	32143	42102	37009	40399	39695	38401	42378	34535
11FGYSDB_UP_005_E09_17OCT2003_071	23536	33988	36686	40641	35267	38315	28540	31759	27596
11FGYSDB_UP_005_E10_17OCT2003_072	3304	146089	182231	123531	87630	151330	127359	152931	79216
11FGYSDB_UP_005_E11_17OCT2003_087	7352	5708	7709	5758	2378	4511	5371	4588	4906
11FGYSDB_UP_005_F04_17OCT2003_022	11400	4375	2798	3461	1846	2087	4339	2116	4631
11FGYSDB_UP_005_F05_17OCT2003_037	15448	136773	207791	140141	143634	195425	138093	203873	97811
11FGYSDB_UP_005_F06_17OCT2003_038	19496	242725	361617	195568	126053	238830	151370	280908	155385
11FGYSDB_UP_005_F10_17OCT2003_070	23544	8268	5459	5097	996	4505	6603	3078	3889
11FGYSDB_UP_005_F11_17OCT2003_085	2284	4636	3612	6439	4301	3302	4731	5448	8767
11FGYSDB_UP_005_G01_17OCT2003_003	6332	2886	1552	3140	859	1181	3003	1094	2925
11FGYSDB_UP_005_G02_17OCT2003_004	10380	43626	54639	41445	42532	43680	32751	59015	53585
11FGYSDB_UP_005_G03_17OCT2003_019	14428	69829	70001	50360	35544	67436	53274	62728	48889
11FGYSDB_UP_005_G04_17OCT2003_020	18476	39868	38161	23196	7189	47131	40673	31026	16325
11FGYSDB_UP_005_G07_17OCT2003_051	22524	13021	9567	12371	1490	13074	14828	6468	5077
11FGYSDB_UP_005_G09_17OCT2003_067	2292	14299	13588	15677	9644	11705	10702	11636	12518
11FGYSDB_UP_005_G10_17OCT2003_068	6340	14288	12576	10097	6691	10187	10840	10277	12624
11FGYSDB_UP_005_G11_17OCT2003_083	10388	4850	3455	4101	1149	2294	4277	2055	3870
11FGYSDB_UP_005_G12_17OCT2003_084	14436	15143	15511	13459	9052	13525	12398	13931	10912
11FGYSDB_UP_005_H02_17OCT2003_002	18484	3299	1772	3017	904	1076	3088	1172	3011
11FGYSDB_UP_005_H04_17OCT2003_018	22532	8604	5168	5705	2280	6836	7324	5388	6557
11FGYSDB_UP_005_H05_17OCT2003_033	3298	28168	31771	32200	24275	25759	27260	28698	23021
11FGYSDB_UP_005_H07_17OCT2003_049	7346	8899	7030	6308	5311	5846	6755	6163	8674
11FGYSDB_UP_005_H09_17OCT2003_065	11394	53385	58643	45192	36255	54842	40770	54653	50868
12JKBNM1_UP_001_A02_19NOV2003_016	15442	2692	1422	2838	667	692	2981	861	3148
12JKBNM1_UP_001_A04_19NOV2003_032	19490	25584	32559	23061	17124	28909	23909	29383	22740
12JKBNM1_UP_001_A05_19NOV2003_047	23538	8435	5483	5988	1899	5717	7464	3697	4997
12JKBNM1_UP_001_A06_19NOV2003_048	3306	14658	13427	9989	3132	10120	11106	8342	6655
12JKBNM1_UP_001_A10_19NOV2003_080	7354	13767	13524	11935	7043	12688	11691	10952	11156
12JKBNM1_UP_001_B03_19NOV2003_029	11402	4920	5329	4451	3118	3939	4210	4800	6401
12JKBNM1_UP_001_B04_19NOV2003_030	15450	4247	2442	3285	1129	1395	3150	1699	3662
12JKBNM1_UP_001_B09_19NOV2003_077	19498	3856	3302	4396	1692	2234	3319	2807	3431
12JKBNM1_UP_001_B11_19NOV2003_093	23546	15380	10878	12440	7382	11899	11881	8144	10584
12JKBNM1_UP_001_C02_19NOV2003_012	2286	3136	1465	3013	617	784	2774	714	3141
12JKBNM1_UP_001_C03_19NOV2003_027	6334	6537	4617	4093	1116	3375	4391	3498	4007
12JKBNM1_UP_001_C04_19NOV2003_028	10382	3505	2025	3126	1394	1423	3190	1913	3576
12JKBNM1_UP_001_C06_19NOV2003_044	14430	5543	3424	4165	1501	3302	3699	3222	4128
12JKBNM1_UP_001_C08_19NOV2003_060	18478	3388	1939	3335	878	1851	4486	1683	3497
12JKBNM1_UP_001_D03_19NOV2003_025	22526	2867	1199	8219	743	676	2433	697	3759
12JKBNM1_UP_001_D04_19NOV2003_026	2294	3049	1604	3574	810	885	3361	973	3530
12JKBNM1_UP_001_E09_19NOV2003_071	10390	14746	17225	15306	12163	16106	15839	19064	19247
12JKBNM1_UP_001_F02_19NOV2003_006	14438	3464	1501	3201	841	981	2474	994	2641
12JKBNM1_UP_001_F05_19NOV2003_037	18486	2780	1310	2679	670	771	2945	753	2910
12JKBNM1_UP_001_G02_19NOV2003_004	22534	4344	1337	2860	716	798	2738	791	2756
12JKBNM1_UP_001_G03_19NOV2003_019	3300	4898	2287	4739	1251	1980	4057	2497	3959
12JKBNM1_UP_001_G06_19NOV2003_036	7348	3765	3244	3335	1283	1915	3866	1935	4379
12JKBNM1_UP_001_G07_19NOV2003_051	11396	9698	9368	8353	4141	8963	7965	7516	7436
12JKBNM1_UP_001_G08_19NOV2003_052	15444	3474	1392	3030	628	860	2957	821	2984
12JKBNM1_UP_001_G09_19NOV2003_067	19492	8709	7662	6403	3928	8893	7307	7772	8683
12JKBNM1_UP_001_H06_19NOV2003_034	23540	2759	1194	3084	669	740	2734	634	3044
12JKBNM1_UP_001_H11_19NOV2003_081	3308	3062	1426	2433	618	814	2849	796	3408
12JKBNM1_UP_002_A01_19NOV2003_015	7356	2885	1803	3178	994	1128	2773	1033	3074
12JKBNM1_UP_002_A02_19NOV2003_016	11404	370008	535862	327283	181624	439949	259795	555475	219069
12JKBNM1_UP_002_A03_19NOV2003_031	15452	2813	1332	2703	668	677	2623	768	2821
12JKBNM1_UP_002_A07_19NOV2003_063	19500	2154	1311	2192	596	556	1984	688	2192
12JKBNM1_UP_002_A11_19NOV2003_095	23548	20204	21307	13207	11172	13258	18396	16731	23975
12JKBNM1_UP_002_B03_19NOV2003_029	2288	3839	2067	3043	769	1056	3149	882	3292
12JKBNM1_UP_002_B04_19NOV2003_030	6336	126222	131426	59691	21798	83583	70893	106244	58312
12JKBNM1_UP_002_B05_19NOV2003_045	10384	2984	1417	2679	660	708	2451	649	2827
12JKBNM1_UP_002_B07_19NOV2003_061	14432	3420	1371	2555	712	702	2997	786	3268
12JKBNM1_UP_002_B08_19NOV2003_062	18480	3121	1591	3339	812	963	2530	789	2856
12JKBNM1_UP_002_B11_19NOV2003_093	22528	3763	1714	10573	847	884	2941	819	2749
12JKBNM1_UP_002_C02_19NOV2003_012	2296	4191	1708	3252	927	1175	3569	841	3230
12JKBNM1_UP_002_C04_19NOV2003_028	6344	3029	1468	2924	783	997	3086	929	3795
12JKBNM1_UP_002_D02_19NOV2003_010	14440	3319	1646	3201	941	921	2825	940	3620
12JKBNM1_UP_002_D03_19NOV2003_025	18488	4204	1815	3329	1056	1236	3301	1091	3789
12JKBNM1_UP_002_D05_19NOV2003_041	22536	3936	1249	2958	661	674	2891	628	3465
12JKBNM1_UP_002_E02_19NOV2003_008	1046	3013	1438	5089	795	767	3935	666	3412
12JKBNM1_UP_002_E08_19NOV2003_056	5094	9349	4868	5349	1367	4453	6134	4221	5444
12JKBNM1_UP_002_E09_19NOV2003_071	9142	6223	6014	5803	3773	4552	7135	4592	5694
12JKBNM1_UP_002_E12_19NOV2003_088	13190	2682	1627	2558	964	977	2973	941	2866
12JKBNM1_UP_002_F02_19NOV2003_006	17238	2479	1156	2442	657	728	2797	778	3246
12JKBNM1_UP_002_F04_19NOV2003_022	1053	2206	1123	5245	636	627	2340	581	2633
12JKBNM1_UP_002_F09_19NOV2003_069	5102	6528	4462	5070	1116	2843	5942	3081	5125
12JKBNM1_UP_002_G02_19NOV2003_004	9150	4062	1964	3890	1190	1747	3963	1561	3474
12JKBNM1_UP_002_G07_19NOV2003_051	17246	2574	1325	2228	622	785	2621	712	2425
12JKBNM1_UP_002_G12_19NOV2003_084	21294	4463	1909	3378	879	1325	3435	1111	3801
12JKBNM1_UP_002_H01_19NOV2003_001	34	7887	6706	7049	3640	4641	7076	5435	6702
12JKBNM1_UP_002_H04_19NOV2003_018	4082	2923	1223	2956	639	710	2920	808	2780
12JKBNM1_UP_002_H10_19NOV2003_066	8130	25566	26228	19700	9600	26337	28639	24142	19524
12JKBNM1_UP_002_H11_19NOV2003_081	12178	54862	60729	32743	5682	49080	62287	43516	18437
12JKBNM1_UP_003_A04_19NOV2003_032	16226	3513	1385	2902	764	759	3034	761	2832
12JKBNM1_UP_003_A08_19NOV2003_064	20274	3499	1370	2709	607	1380	2952	814	3219
12JKBNM1_UP_003_A10_19NOV2003_080	42	7334	5885	6734	3127	3746	7167	3645	4795
12JKBNM1_UP_003_B03_19NOV2003_029	4090	3222	1556	3531	749	727	3254	749	3477
12JKBNM1_UP_003_B04_19NOV2003_030	8138	3151	1224	3172	718	718	2381	782	3424
12JKBNM1_UP_003_B07_19NOV2003_061	12186	2661	1365	2393	729	683	2600	617	2660
12JKBNM1_UP_003_B09_19NOV2003_077	16234	2749	1254	2560	649	777	2464	704	2610
12JKBNM1_UP_003_B12_19NOV2003_094	20282	3187	1605	3079	706	1162	3161	879	3440
12JKBNM1_UP_003_C07_19NOV2003_059	1048	85199	75859	35559	3477	52427	65768	59855	21385
12JKBNM1_UP_003_D07_19NOV2003_057	5096	7259	5529	5488	1340	3582	6689	4450	4173
12JKBNM1_UP_003_D08_19NOV2003_058	9144	2656	1350	2831	783	751	3414	841	2973
12JKBNM1_UP_003_E02_19NOV2003_008	13192	2490	1294	2264	527	721	2492	559	2381
12JKBNM1_UP_003_E03_19NOV2003_023	17240	2339	1292	2604	591	609	2607	610	2383
12JKBNM1_UP_003_E07_19NOV2003_055	21288	6330	4768	4622	3005	3696	5084	3262	4604
12JKBNM1_UP_003_E08_19NOV2003_056	1056	3849	1604	6704	709	1213	3832	1230	3697
12JKBNM1_UP_003_E11_19NOV2003_087	5104	2839	1178	2660	571	683	2932	719	2848
12JKBNM1_UP_003_E12_19NOV2003_088	9152	3184	1377	2906	859	853	3632	950	3531
12JKBNM1_UP_003_F01_19NOV2003_005	13200	14289	16228	16875	14456	23687	17058	27494	23505
12JKBNM1_UP_003_F06_19NOV2003_038	17248	5640	5421	5548	2843	5403	5543	5822	5360
12JKBNM1_UP_003_F11_19NOV2003_085	21296	3016	1390	3156	717	883	2769	725	2710
12JKBNM1_UP_003_G12_19NOV2003_084	36	4635	4244	5051	2086	3063	4351	3115	4030
12JKBNM1_UP_003_H01_19NOV2003_001	4084	3357	1291	3128	779	757	3006	702	3401
12JKBNM1_UP_003_H02_19NOV2003_002	8132	3360	1252	3141	708	753	2986	652	2936
12JKBNM1_UP_003_H06_19NOV2003_034	12180	2300	1204	2322	648	707	2612	696	2507
12JKBNM1_UP_003_H12_19NOV2003_082	20276	3283	1225	3133	667	841	3138	748	3283
12JKBNM1_UP_004_A02_19NOV2003_016	44	7822	6352	7207	2578	4981	6421	4598	5953
12JKBNM1_UP_004_A04_19NOV2003_032	4092	4002	1964	3381	992	1297	3182	1075	3157
12JKBNM1_UP_004_A08_19NOV2003_064	8140	7259	3645	7501	1637	5451	6215	3945	4690
12JKBNM1_UP_004_A12_19NOV2003_096	12188	10385	8395	10181	4393	12861	10395	11068	8024
12JKBNM1_UP_004_B02_19NOV2003_014	16236	9714	10788	7108	2705	10164	9613	10679	6929
12JKBNM1_UP_004_B04_19NOV2003_030	20284	3014	1973	2286	1126	3137	5016	1686	3908
12JKBNM1_UP_004_C02_19NOV2003_012	1049	3116	1311	5158	733	899	3250	760	3103
12JKBNM1_UP_004_C05_19NOV2003_043	5098	4040	2682	4008	2038	1997	4010	1817	4302
12JKBNM1_UP_004_C06_19NOV2003_044	9146	25722	17506	15978	2754	14470	17114	18990	6435
12JKBNM1_UP_004_D11_19NOV2003_089	21290	4094	3157	3804	1788	2533	3698	2322	4019
12JKBNM1_UP_004_E02_19NOV2003_008	1058	9304	8279	8455	2974	6266	8865	6791	7084
12JKBNM1_UP_004_E08_19NOV2003_056	5106	4006	2343	4519	1052	2264	4742	1762	3362
12JKBNM1_UP_004_E11_19NOV2003_087	9154	5955	4302	4714	921	3647	6233	3606	4239
12JKBNM1_UP_004_E12_19NOV2003_088	13202	2842	1357	2331	722	828	2769	750	2941
12JKBNM1_UP_004_F10_19NOV2003_070	17250	2626	1196	2699	688	652	2490	635	2563
12JKBNM1_UP_004_F11_19NOV2003_085	21298	3851	2164	3023	1144	1054	3638	861	3524
12JKBNM1_UP_004_G02_19NOV2003_004	38	5277	3599	5212	1539	2104	4068	2441	4819
12JKBNM1_UP_004_G04_19NOV2003_020	4086	28285	31112	26644	10251	32360	35567	23851	20252
12JKBNM1_UP_004_G05_19NOV2003_035	8134	3640	1508	3348	846	1518	2976	1251	2813
12JKBNM1_UP_004_G06_19NOV2003_036	12182	13662	16541	13062	8260	14809	13534	15754	14094
12JKBNM1_UP_004_G07_19NOV2003_051	16230	30403	29766	17863	6534	31528	29266	24963	14051
12JKBNM1_UP_004_G12_19NOV2003_084	20278	32575	42860	37439	34643	61070	47916	55330	45309
12JKBNM1_UP_004_H01_19NOV2003_001	46	6651	4919	7232	2375	3623	6326	4537	6154
12JKBNM1_UP_004_H03_19NOV2003_017	4094	60486	62710	59590	29288	59172	54869	56712	48450
12JKBNM1_UP_004_H11_19NOV2003_081	8142	24305	21719	23291	10782	33726	30543	23715	19366
12JKBNM1_UP_005_A06_21NOV2003_048	12190	2745	1185	3077	733	866	3053	802	3448
12JKBNM1_UP_005_A07_21NOV2003_063	16238	2825	1380	2858	778	902	3198	775	3042
12JKBNM1_UP_005_B07_21NOV2003_061	20286	3205	1226	3144	738	674	3179	723	2877
12JKBNM1_UP_005_C03_21NOV2003_027	1052	2588	1147	5115	663	785	2368	632	2400
12JKBNM1_UP_005_C06_21NOV2003_044	5100	3651	1755	3331	725	853	3723	735	2970
12JKBNM1_UP_005_D04_21NOV2003_026	9148	4522	4177	4341	2603	3974	4389	3729	4605
12JKBNM1_UP_005_E02_21NOV2003_008	13196	2708	1236	2766	694	654	2405	768	2629
12JKBNM1_UP_005_E03_21NOV2003_023	17244	2748	1411	2467	597	658	2737	696	2746
12JKBNM1_UP_005_F02_21NOV2003_006	21292	2578	1412	2590	792	744	2401	839	2467
12JKBNM1_UP_005_F03_21NOV2003_021	1060	3455	1649	3973	761	803	3881	709	3711
12JKBNM1_UP_005_F04_21NOV2003_022	5108	2792	1300	2388	692	758	3004	707	3072
12JKBNM1_UP_005_G01_21NOV2003_003	9156	3021	1286	3135	679	696	2932	731	3544
12JKBNM1_UP_005_G02_21NOV2003_004	13204	2565	1250	2370	695	619	2146	782	2319
12JKBNM1_UP_005_H01_21NOV2003_001	17252	2520	1610	2521	997	997	2621	1478	2649
12JKBNM1_UP_005_H02_21NOV2003_002	21300	2677	1261	2771	661	646	2836	713	2763
12JKBNM1_UP_005_H04_21NOV2003_018	40	17885	16357	18005	14760	12653	14314	15364	17003
12JKBNM1_UP_005_H05_21NOV2003_033	4088	3166	1378	3123	705	792	2991	730	2995
12JKBNM1_UP_005_H07_21NOV2003_049	8136	3121	1478	3134	813	807	3199	854	3156
13JKBNM2_UP_001_A08_21NOV2003_064	12184	2944	1339	3254	801	711	2848	821	3125
13JKBNM2_UP_001_B02_21NOV2003_014	16232	13480	14168	11198	8555	14657	12164	14130	15123
13JKBNM2_UP_001_B06_21NOV2003_046	20280	42042	44356	31551	20705	70420	54705	55981	43612
13JKBNM2_UP_001_B10_21NOV2003_078	48	8820	7014	7324	3308	4986	7522	6300	8529
13JKBNM2_UP_001_B12_21NOV2003_094	4096	3542	1678	4845	693	787	3763	797	3273
13JKBNM2_UP_001_C06_21NOV2003_044	8144	5314	3852	4555	1229	2987	4657	2348	4432
13JKBNM2_UP_001_C09_21NOV2003_075	12192	2780	1289	2635	625	676	2366	699	2563
13JKBNM2_UP_001_C11_21NOV2003_091	16240	3310	1156	2963	633	679	2587	774	3348
13JKBNM2_UP_001_D01_21NOV2003_009	20288	3844	1581	3322	687	957	3351	855	2855
13JKBNM2_UP_001_D02_21NOV2003_010	3134	3534	1695	3710	702	801	3479	803	3354
13JKBNM2_UP_001_D03_21NOV2003_025	7182	13150	11488	10179	5114	9772	10524	10866	7950
13JKBNM2_UP_001_D06_21NOV2003_042	15278	8546	8037	5918	2996	5412	6559	4396	4801
13JKBNM2_UP_001_D10_21NOV2003_074	19326	13106	12296	7289	3409	11599	9584	9203	7625
13JKBNM2_UP_001_D12_21NOV2003_090	23374	3267	1377	3730	860	695	3235	672	3445
13JKBNM2_UP_001_E01_21NOV2003_007	3142	64648	68336	70214	59160	68592	54038	74027	65380
13JKBNM2_UP_001_E05_21NOV2003_039	7190	3386	1598	3320	978	906	3475	962	3205
13JKBNM2_UP_001_E10_21NOV2003_072	11238	3014	1419	2533	684	757	2777	749	2998
13JKBNM2_UP_001_F01_21NOV2003_005	15286	2905	1641	2914	908	1266	3422	862	3349
13JKBNM2_UP_001_F02_21NOV2003_006	19334	2781	1564	2844	610	765	2404	863	2917
13JKBNM2_UP_001_F04_21NOV2003_022	23382	3069	1414	3392	713	675	3196	746	3330
13JKBNM2_UP_001_F07_21NOV2003_053	2122	81575	71328	69740	28630	76476	64279	74406	51559
13JKBNM2_UP_001_F11_21NOV2003_085	6170	30143	26953	23711	8239	29316	25482	22982	16561
13JKBNM2_UP_001_G01_21NOV2003_003	10218	9882	7891	6983	5843	6433	6589	8460	8504
13JKBNM2_UP_001_G02_21NOV2003_004	14266	4810	2484	3899	1557	1822	3248	2091	3889
13JKBNM2_UP_001_G05_21NOV2003_035	18314	2811	1223	2359	619	741	2393	650	2758
13JKBNM2_UP_001_H01_21NOV2003_001	22362	3143	1363	2567	642	762	2914	626	3037
13JKBNM2_UP_001_H02_21NOV2003_002	2130	3458	1560	2901	713	767	3134	725	2841
13JKBNM2_UP_001_H03_21NOV2003_017	6178	3683	1678	3041	740	778	3017	873	3198
13JKBNM2_UP_001_H06_21NOV2003_034	10226	3688	1496	3650	868	952	3176	904	3104
13JKBNM2_UP_002_A03_21NOV2003_031	14274	3092	1524	3178	821	949	2791	814	3701
13JKBNM2_UP_002_A07_21NOV2003_063	18322	7512	8279	9621	7475	11764	8076	8685	8017
13JKBNM2_UP_002_A12_21NOV2003_096	22370	2871	1293	5728	758	754	2631	731	2946
13JKBNM2_UP_002_B01_21NOV2003_013	3136	16626	13687	13041	3687	12548	16248	12476	9496
13JKBNM2_UP_002_B03_21NOV2003_029	7184	17224	15863	12060	7355	12708	13446	13362	11245
13JKBNM2_UP_002_B06_21NOV2003_046	11232	2483	1206	2322	708	618	2606	706	3297
13JKBNM2_UP_002_C01_21NOV2003_011	15280	4697	2712	3591	1162	2108	3417	3210	4239
13JKBNM2_UP_002_C06_21NOV2003_044	19328	3918	1573	3115	852	1069	3303	958	3234
13JKBNM2_UP_002_C08_21NOV2003_060	23376	7928	6581	5121	3573	4152	5744	3712	5462
13JKBNM2_UP_002_D01_21NOV2003_009	3144	3452	1680	3955	939	957	3438	938	3075
13JKBNM2_UP_002_D03_21NOV2003_025	7192	10686	9382	6359	2137	7587	9929	5763	7195
13JKBNM2_UP_002_D04_21NOV2003_026	11240	3419	1472	3046	850	873	3120	918	3356
13JKBNM2_UP_002_D05_21NOV2003_041	15288	2823	1463	2773	698	748	2619	929	2777
13JKBNM2_UP_002_D07_21NOV2003_057	19336	2910	1513	3188	670	583	2803	769	2769
13JKBNM2_UP_002_D10_21NOV2003_074	23384	6201	4315	4722	1167	3040	5861	2386	3797
13JKBNM2_UP_002_D11_21NOV2003_089	2124	4019	2009	3555	745	1159	3115	1008	3275
13JKBNM2_UP_002_D12_21NOV2003_090	6172	22807	25795	23465	20964	20588	19379	31655	31021
13JKBNM2_UP_002_E02_21NOV2003_008	10220	3149	1380	2787	720	773	3073	805	3353
13JKBNM2_UP_002_E05_21NOV2003_039	14268	11227	10922	12316	10273	8574	7552	11070	10714
13JKBNM2_UP_002_E06_21NOV2003_040	18316	3333	1493	3272	751	893	2716	818	3380
13JKBNM2_UP_002_E09_21NOV2003_071	22364	22342	22662	17138	11770	26838	22471	14360	16199
13JKBNM2_UP_002_E12_21NOV2003_088	2132	10122	9557	10686	8393	8647	9858	10141	11622
13JKBNM2_UP_002_F02_21NOV2003_006	6180	19365	7557	13315	3633	20306	7203	9231	6533
13JKBNM2_UP_002_G03_21NOV2003_019	10228	5083	4148	4712	2468	2651	3974	3150	5074
13JKBNM2_UP_002_G04_21NOV2003_020	14276	2871	1350	3050	636	667	3394	753	3161
13JKBNM2_UP_002_G05_21NOV2003_035	18324	15734	13226	13164	6633	17044	14932	13691	14449
13JKBNM2_UP_002_G08_21NOV2003_052	22372	3221	1442	5584	736	813	3000	660	2582
13JKBNM2_UP_002_G12_21NOV2003_084	3138	3255	1539	3357	824	938	3506	845	3477
13JKBNM2_UP_002_H03_21NOV2003_017	7186	5474	4007	4622	1385	2496	5103	2634	4268
13JKBNM2_UP_002_H05_21NOV2003_033	11234	3171	1638	3144	924	913	3024	942	2977
13JKBNM2_UP_002_H06_21NOV2003_034	15282	4497	2929	3663	2740	1909	3762	2673	4650
13JKBNM2_UP_002_H07_21NOV2003_049	19330	8308	11087	8037	5540	6382	7133	9396	8477
13JKBNM2_UP_002_H11_21NOV2003_081	23378	2742	1508	3203	738	642	3284	715	3279
13JKBNM2_UP_003_A02_21NOV2003_016	3146	35908	40605	30685	21288	32483	30626	37067	36859
13JKBNM2_UP_003_A03_21NOV2003_031	7194	2929	1590	2883	830	942	3010	801	2759
13JKBNM2_UP_003_A07_21NOV2003_063	11242	5336	3985	6519	3088	5769	5269	5576	6264
13JKBNM2_UP_003_B01_21NOV2003_013	15290	6221	6016	5881	2611	5222	5922	5731	6133
13JKBNM2_UP_003_B07_21NOV2003_061	19338	3305	1475	2958	708	780	4008	697	3198
13JKBNM2_UP_003_C02_21NOV2003_012	23386	53613	48128	27182	13756	41093	33459	43191	26260
13JKBNM2_UP_003_C05_21NOV2003_043	2126	4481	2957	4586	1303	2578	5875	2153	4839
13JKBNM2_UP_003_C07_21NOV2003_059	6174	3881	2003	3746	1006	974	3140	1264	3880
13JKBNM2_UP_003_C08_21NOV2003_060	10222	3162	1368	2833	714	680	2702	669	3147
13JKBNM2_UP_003_C09_21NOV2003_075	14270	3124	1619	3117	881	1071	3142	831	3139
13JKBNM2_UP_003_C12_21NOV2003_092	18318	15203	17137	8763	2954	7632	8500	5734	5457
13JKBNM2_UP_003_D03_21NOV2003_025	22366	3198	1436	7543	905	1752	3418	981	3175
13JKBNM2_UP_003_D04_21NOV2003_026	2134	4098	2109	3704	689	838	3145	786	3972
13JKBNM2_UP_003_D09_21NOV2003_073	6182	3131	1380	3161	826	908	3379	720	3023
13JKBNM2_UP_003_D10_21NOV2003_074	10230	4314	2390	3725	1458	1530	3767	1988	4862
13JKBNM2_UP_003_D11_21NOV2003_089	14278	4807	2547	3105	873	2272	3557	1675	3593
13JKBNM2_UP_003_E01_21NOV2003_007	18326	108852	164741	121406	110188	177656	100020	196313	114819
13JKBNM2_UP_003_E03_21NOV2003_023	22374	4276	1945	5356	1052	1943	3908	1493	3594
13JKBNM2_UP_003_E05_21NOV2003_039	3140	2220	1333	2106	631	642	2151	501	2135
13JKBNM2_UP_003_E12_21NOV2003_088	7188	4245	1653	3756	786	946	3926	926	3806
13JKBNM2_UP_003_F01_21NOV2003_005	11236	3083	1328	3461	815	852	3513	905	3483
13JKBNM2_UP_003_F04_21NOV2003_022	15284	3399	1932	3381	1701	1721	3729	1234	3696
13JKBNM2_UP_003_F08_21NOV2003_054	19332	3529	1877	2897	791	1181	3435	859	2908
13JKBNM2_UP_003_F10_21NOV2003_070	23380	3053	1648	3265	729	936	3356	908	3376
13JKBNM2_UP_003_F11_21NOV2003_085	3148	18712	15144	15324	6349	15310	15246	15398	14120
13JKBNM2_UP_003_G02_21NOV2003_004	7196	3652	2375	3371	887	1305	3458	1235	3199
13JKBNM2_UP_003_G06_21NOV2003_036	11244	3316	1414	3286	825	851	3046	808	3366
13JKBNM2_UP_003_G09_21NOV2003_067	15292	12244	13447	9520	10177	8985	10613	12225	15515
13JKBNM2_UP_003_G10_21NOV2003_068	19340	3348	1774	2844	910	818	2821	847	3063
13JKBNM2_UP_003_G11_21NOV2003_083	23388	3021	1429	3916	782	1007	3181	873	3150
13JKBNM2_UP_003_H01_21NOV2003_001	2128	3759	1553	3612	777	823	3866	806	3568
13JKBNM2_UP_003_H07_21NOV2003_049	6176	7746	5361	7196	4180	4045	6015	5513	7561
13JKBNM2_UP_003_H08_21NOV2003_050	10224	2709	1304	3009	625	738	2956	738	2990
13JKBNM2_UP_003_H09_21NOV2003_065	14272	27056	28478	31470	23925	42663	29623	40834	28358
13JKBNM2_UP_003_H10_21NOV2003_066	18320	3114	1721	3321	808	1162	2970	1009	3286
13JKBNM2_UP_004_A03_21NOV2003_031	22368	3224	1268	8423	823	900	3484	761	3641
13JKBNM2_UP_004_A04_21NOV2003_032	2136	32365	32113	28506	15944	24142	26403	30298	32518
13JKBNM2_UP_004_B01_21NOV2003_013	6184	198199	220687	186826	89936	211262	191628	187534	133320
13JKBNM2_UP_004_B05_21NOV2003_045	10232	3730	1665	3603	740	865	3087	861	3412
13JKBNM2_UP_004_B06_21NOV2003_046	14280	3520	1392	3336	759	910	3688	909	3109
13JKBNM2_UP_004_B08_21NOV2003_062	18328	30337	17749	11353	4327	21480	15459	17950	9887
13JKBNM2_UP_004_B10_21NOV2003_078	22376	9240	5416	6346	3224	9122	8504	5349	7114
13JKBNM2_UP_004_B11_21NOV2003_093	3640	2656	1293	3038	842	838	2843	790	2632
13JKBNM2_UP_004_B12_21NOV2003_094	7688	3361	1580	3111	844	1285	3364	980	2985
13JKBNM2_UP_004_C03_21NOV2003_027	11736	3976	1673	4165	1003	1340	3459	1430	3735
13JKBNM2_UP_004_C11_21NOV2003_091	15784	5071	3717	3013	1192	5120	6168	3104	3914
13JKBNM2_UP_004_D06_21NOV2003_042	19832	41411	47032	37482	25989	38798	29374	38991	28254
13JKBNM2_UP_004_D07_21NOV2003_057	23880	15683	12001	8793	5118	12367	11998	9908	11594
13JKBNM2_UP_004_D09_21NOV2003_073	3648	4400	3198	4354	1797	2981	4112	2899	4112
13JKBNM2_UP_004_D11_21NOV2003_089	7696	2512	1420	8069	800	1123	2850	953	2772
13JKBNM2_UP_004_E01_21NOV2003_007	11744	3957	2706	10897	1271	2661	3462	2874	3805
13JKBNM2_UP_004_E02_21NOV2003_008	15792	4897	3438	10047	2127	1814	3558	3615	5622
13JKBNM2_UP_004_E03_21NOV2003_023	19840	4751	2842	8516	2055	2657	4466	2925	5047
13JKBNM2_UP_004_E04_21NOV2003_024	23888	6081	3414	8284	2099	2831	4934	2808	5403
13JKBNM2_UP_004_E06_21NOV2003_040	2628	3274	1722	2900	844	970	3324	895	3259
13JKBNM2_UP_004_E09_21NOV2003_071	6676	5157	2396	3573	1025	2031	4257	1687	3836
13JKBNM2_UP_004_E10_21NOV2003_072	10724	3302	1702	3307	795	1076	3397	1174	3255
13JKBNM2_UP_004_F09_21NOV2003_069	14772	5695	3111	4463	1521	3010	4281	2824	3976
13JKBNM2_UP_004_F11_21NOV2003_085	18820	5526	3523	4473	1425	2515	4405	2466	4116
13JKBNM2_UP_004_G05_21NOV2003_035	22868	3650	2092	4095	1087	1824	3275	1360	3765
13JKBNM2_UP_004_H09_21NOV2003_065	2636	4130	2804	4006	1769	3307	4501	2193	3953
13JKBNM2_UP_004_H10_21NOV2003_066	6684	4250	2883	4069	1823	3101	4180	2972	4228
13JKBNM2_UP_004_H12_21NOV2003_082	10732	5672	3723	3583	1760	4474	4639	3799	4167
13JKBNM2_UP_005_A07_21NOV2003_063	14780	5411	3782	4181	1942	3150	4141	3852	4863
13JKBNM2_UP_005_A08_21NOV2003_064	18828	10568	10885	8318	6463	7854	9110	10048	10399
13JKBNM2_UP_005_B03_21NOV2003_029	22876	3799	2215	3451	1504	2144	3638	1737	3542
13JKBNM2_UP_005_B04_21NOV2003_030	3642	3513	1703	4418	1010	1288	4158	1210	3351
13JKBNM2_UP_005_B07_21NOV2003_061	7690	3259	1214	4331	894	954	3023	827	2855
13JKBNM2_UP_005_B08_21NOV2003_062	11738	3443	1917	4479	896	1290	3324	1086	3129
13JKBNM2_UP_005_B12_21NOV2003_094	15786	4865	2785	4018	1147	1693	4304	1835	4097
13JKBNM2_UP_005_C03_21NOV2003_027	19834	4058	2461	3195	1004	2231	3805	1735	4326
13JKBNM2_UP_005_C05_21NOV2003_043	3650	11235	9290	7314	2758	9062	9756	6998	8126
13JKBNM2_UP_005_C06_21NOV2003_044	7698	3321	1642	5605	955	2229	3675	1174	3216
13JKBNM2_UP_005_C07_21NOV2003_059	11746	14877	10508	20706	5941	12273	10535	16935	11748
13JKBNM2_UP_005_C09_21NOV2003_075	15794	6707	5665	12919	1813	2978	5045	4738	5763
13JKBNM2_UP_005_C12_21NOV2003_092	19842	3439	1822	11396	998	1182	3762	1206	3681
13JKBNM2_UP_005_D02_21NOV2003_010	23890	3000	1402	8450	1003	923	4047	870	3092
13JKBNM2_UP_005_D06_21NOV2003_042	2630	3477	2306	3451	1227	1471	3550	1582	3245
13JKBNM2_UP_005_D09_21NOV2003_073	6678	3898	2962	3508	1117	2008	3390	2040	3870
13JKBNM2_UP_005_E02_21NOV2003_008	10726	16350	16156	8249	2938	12688	14076	13075	9999
13JKBNM2_UP_005_E03_21NOV2003_023	14774	4856	2527	3502	1025	2143	3849	1943	4201
13JKBNM2_UP_005_E04_21NOV2003_024	18822	5083	3653	3759	1670	3124	4036	4313	5057
13JKBNM2_UP_005_E06_21NOV2003_040	22870	11132	8844	7501	5165	7373	7794	6231	8651
13JKBNM2_UP_005_E08_21NOV2003_056	2638	5310	3615	5114	2636	3287	5353	3261	5424
13JKBNM2_UP_005_E12_21NOV2003_088	6686	8830	6811	7530	4414	5122	6343	5779	7617
13JKBNM2_UP_005_F03_21NOV2003_021	10734	4471	3755	3467	1038	2453	3888	2990	3910
13JKBNM2_UP_005_F12_21NOV2003_086	14782	3215	1903	2657	898	1336	2926	1227	3149
13JKBNM2_UP_005_G06_21NOV2003_036	18830	3757	1825	4072	968	1082	3206	1313	3774
13JKBNM2_UP_005_H03_21NOV2003_017	22878	4140	2057	3322	901	1310	3746	1171	3662
13JKBNM2_UP_005_H07_21NOV2003_049	3643	12729	11851	12990	7928	11840	15794	12535	15637
13JKBNM2_UP_005_H08_21NOV2003_050	7692	5387	5025	10576	4516	5420	5247	5630	5947
13JKBNM2_UP_006_A02_08DEC2003_016	11740	18137	13695	10099	4579	12090	9565	16192	12858
13JKBNM2_UP_006_A03_08DEC2003_031	15788	5598	3479	5456	1479	2669	4088	3442	4597
13JKBNM2_UP_006_A04_08DEC2003_032	19836	3428	1595	4353	983	1114	3194	1158	3235
13JKBNM2_UP_006_B07_08DEC2003_061	23884	3815	1665	3440	857	1215	3133	888	2802
13JKBNM2_UP_006_B09_08DEC2003_077	3652	4251	2797	3629	1711	2602	4363	3167	4581
13JKBNM2_UP_006_B10_08DEC2003_078	7700	3269	1689	6850	1121	1605	3805	1000	2999
13JKBNM2_UP_006_B11_08DEC2003_093	11748	5239	3807	11188	1538	2892	4585	2937	4231
13JKBNM2_UP_006_C02_08DEC2003_012	15796	4347	2770	12036	1268	1423	3693	2294	4343
13JKBNM2_UP_006_C07_08DEC2003_059	19844	4063	2191	15686	1106	1609	4324	1366	4369
13JKBNM2_UP_006_C08_08DEC2003_060	23892	12438	10619	17083	4119	7273	11474	5605	8558
13JKBNM2_UP_006_C09_08DEC2003_075	2632	9650	7920	8170	4389	7316	8800	7397	8280
13JKBNM2_UP_006_D01_08DEC2003_009	6680	3496	2061	3026	917	1457	2606	1380	3078
13JKBNM2_UP_006_D03_08DEC2003_025	10728	3743	2445	3827	1950	3085	4674	1957	3539
13JKBNM2_UP_006_D10_08DEC2003_074	14776	3061	2283	2758	1060	1832	3065	1842	3265
13JKBNM2_UP_006_D12_08DEC2003_090	18824	3166	1811	3855	1240	1397	3189	1198	3321
13JKBNM2_UP_006_E03_08DEC2003_023	22872	72903	77208	52312	43780	64417	48845	71290	55548
13JKBNM2_UP_006_E05_08DEC2003_039	2640	20435	19564	16526	12551	15489	14423	22121	21391
13JKBNM2_UP_006_E10_08DEC2003_072	6688	5682	4518	5557	2539	3768	4425	4005	4458
13JKBNM2_UP_006_F02_08DEC2003_006	10736	4265	2723	3737	1161	1668	4151	1826	4258
13JKBNM2_UP_006_F03_08DEC2003_021	14784	4760	2777	3285	1226	2127	3416	2183	4457
13JKBNM2_UP_006_F06_08DEC2003_038	18832	5731	2819	4367	1683	2388	4078	2402	4947
13JKBNM2_UP_006_F09_08DEC2003_069	22880	6247	4932	5679	2341	4482	5722	3553	5480
13JKBNM2_UP_006_F10_08DEC2003_070	3646	4858	2329	4931	1180	2136	5173	2196	4499
13JKBNM2_UP_006_F11_08DEC2003_085	7694	4762	3399	12714	1634	5113	6040	2809	3602
13JKBNM2_UP_006_G02_08DEC2003_004	11742	12517	11771	11107	5035	7904	8723	11987	9805
13JKBNM2_UP_006_G03_08DEC2003_019	15790	9823	8132	9165	3121	5666	6366	7291	6546
13JKBNM2_UP_006_G08_08DEC2003_052	19838	9131	8126	8585	3268	7065	8444	6841	7250
13JKBNM2_UP_006_G10_08DEC2003_068	23886	5525	4218	5217	2095	3181	4438	2413	3797
13JKBNM2_UP_006_H02_08DEC2003_002	3654	4781	4581	5532	2719	4265	5227	4837	5656
13JKBNM2_UP_006_H05_08DEC2003_033	7702	3539	2178	3955	1455	2173	4276	1713	3584
13JKBNM2_UP_006_H06_08DEC2003_034	11750	3596	1839	3148	1229	2988	4066	1925	3435
13JKBNM2_UP_006_H07_08DEC2003_049	15798	25147	23354	23069	17976	24635	15039	29566	21202
13JKBNM2_UP_007_A04_08DEC2003_032	19846	3593	2119	3859	1434	2417	3967	2034	4090
13JKBNM2_UP_007_A05_08DEC2003_047	23894	5511	2032	3166	758	967	3320	1032	4051
13JKBNM2_UP_007_A11_08DEC2003_095	2634	7706	6898	7327	2060	5243	8000	6452	6837
13JKBNM2_UP_007_B03_08DEC2003_029	6682	30959	32640	16899	5214	22598	25119	28013	17476
13JKBNM2_UP_007_B04_08DEC2003_030	10730	18830	17063	11910	5943	13510	11402	19001	10795
13JKBNM2_UP_007_B07_08DEC2003_061	14778	24911	23366	16593	8247	20825	17283	24757	16591
13JKBNM2_UP_007_C01_08DEC2003_011	18826	5438	4116	4882	2207	4923	5862	4208	4078
13JKBNM2_UP_007_C03_08DEC2003_027	22874	5502	3703	4110	1510	3037	3854	3427	4505
13JKBNM2_UP_007_C11_08DEC2003_091	2642	4452	2591	4448	1571	1992	4555	2455	4873
13JKBNM2_UP_007_D04_08DEC2003_026	6690	26735	30098	43297	37001	22301	20531	78335	48198
13JKBNM2_UP_007_D12_08DEC2003_090	10738	8939	8510	13592	12188	8554	7887	20533	14143
13JKBNM2_UP_007_E01_08DEC2003_007	14786	2939	1803	2724	901	1235	2848	1423	3096
13JKBNM2_UP_007_E04_08DEC2003_024	18834	3380	2099	4225	1608	1374	3705	1694	3529
13JKBNM2_UP_007_E05_08DEC2003_039	22882	4894	2139	6289	1123	2437	4152	1670	4177
13JKBNM2_UP_007_E08_08DEC2003_056		5265	2934	4299	1051	2369	4415
13JKBNM2_UP_007_E09_08DEC2003_071	5526	16264	12623	10674	5480	12602	10521	15141	14710
13JKBNM2_UP_007_E10_08DEC2003_072	9574	2630	1548	2474	676	818	2351	749	2274
13JKBNM2_UP_007_E11_08DEC2003_087	13622	11647	10978	8852	6687	5596	6783	11907	13029
13JKBNM2_UP_007_E12_08DEC2003_088	17670	3439	2316	3145	1066	1575	3157	1778	3269
13JKBNM2_UP_007_F04_08DEC2003_022	21718	3020	1532	3614	774	1001	3361	856	3390
13JKBNM2_UP_007_F08_08DEC2003_054	1486	3429	1502	3593	827	974	3494	996	3314
13JKBNM2_UP_007_G03_08DEC2003_019	5534	23745	19699	12961	3935	17449	17370	15251	11641
13JKBNM2_UP_007_G04_08DEC2003_020	9582	4446	3961	3609	1658	2243	4035	4399	6129
13JKBNM2_UP_007_G05_08DEC2003_035	13630	2927	1450	2450	788	878	2552	898	3646
13JKBNM2_UP_007_G12_08DEC2003_084	17678	3078	1803	3167	1033	1361	3102	1186	3143
13JKBNM2_UP_007_H09_08DEC2003_065	21726	5378	3308	4328	1193	2586	4858	1850	3605
13JKBNM2_UP_008_A09_08DEC2003_079	466	25058	30786	24412	15821	23922	28489	29213	27863
13JKBNM2_UP_008_A10_08DEC2003_080	4514	2850	1541	4778	817	1042	3023	878	3216
13JKBNM2_UP_008_A11_08DEC2003_095	8562	3452	1578	3075	702	715	2937	682	3365
13JKBNM2_UP_008_B08_08DEC2003_062	12610	9502	10038	8397	6833	7336	7900	8183	9435
13JKBNM2_UP_008_C01_08DEC2003_011	16658	4236	2039	3560	1092	1414	4117	1420	4090
13JKBNM2_UP_008_C03_08DEC2003_027	20706	4291	1931	3098	1044	1501	4027	1246	3631
13JKBNM2_UP_008_C06_08DEC2003_044	474	22073	26793	21756	12722	18395	18618	23390	22338
13JKBNM2_UP_008_C07_08DEC2003_059	4522	3200	1305	2911	664	712	2598	662	3201
13JKBNM2_UP_008_C12_08DEC2003_092	8570	39559	14634	21117	4290	29228	13103	29080	10311
13JKBNM2_UP_008_D05_08DEC2003_041	12618	5119	2842	4405	1320	1969	3752	1887	4141
13JKBNM2_UP_008_D08_08DEC2003_058	16666	3185	1632	2926	1035	957	3401	1082	3941
13JKBNM2_UP_008_D12_08DEC2003_090	20714	11702	9747	8904	4670	14551	14364	9993	10801
13JKBNM2_UP_008_E02_08DEC2003_008	1480	2688	1333	2689	715	601	2870	666	2656
13JKBNM2_UP_008_E07_08DEC2003_055	5528	3201	1363	2871	616	658	3021	713	2790
13JKBNM2_UP_008_E09_08DEC2003_071	9576	4418	2701	3130	1573	2306	3180	1981	3765
13JKBNM2_UP_008_F06_08DEC2003_038	13624	14193	15983	11165	10076	8673	8629	15207	17205
13JKBNM2_UP_008_F10_08DEC2003_070	17672	3905	1897	3413	850	1017	3298	1071	3506
13JKBNM2_UP_008_G05_08DEC2003_035	21720	5256	2875	4201	746	1844	4310	1463	3686
13JKBNM2_UP_008_G06_08DEC2003_036	1488	3801	1695	3644	796	918	3351	855	3445
13JKBNM2_UP_008_G07_08DEC2003_051	5536	56365	51205	47388	30992	44612	35732	53244	48654
13JKBNM2_UP_008_G12_08DEC2003_084	9584	3603	1553	3307	708	969	3292	920	3640
13JKBNM2_UP_008_H06_08DEC2003_034	13632	9235	8224	8577	4307	6409	6541	7476	9677
13JKBNM2_UP_008_H07_08DEC2003_049	17680	22126	19853	10177	2439	13775	15190	14372	9042
13JKBNM2_UP_008_H08_08DEC2003_050	21728	116933	95393	75497	56593	105631	73359	85489	70704
13JKBNM2_UP_009_B03_08DEC2003_029	468	13850	16157	13965	8631	12242	13906	13444	14719
13JKBNM2_UP_009_B07_08DEC2003_061	4516	3078	1440	3382	819	858	2770	755	2637
13JKBNM2_UP_009_C02_08DEC2003_012	16660	3869	2137	3861	925	2867	4675	2028	4187
13JKBNM2_UP_009_C06_08DEC2003_044	20708	11951	13429	7173	5454	12821	14384	8530	11689
13JKBNM2_UP_009_C07_08DEC2003_059	476	16137	17108	14176	9466	12484	12621	16062	15305
13JKBNM2_UP_009_C12_08DEC2003_092	8572	20731	14816	8061	2087	12626	13485	13187	7631
13JKBNM2_UP_009_D06_08DEC2003_042	12620	216845	118172	245024	109668	213867	93599	304644	91293
13JKBNM2_UP_009_E05_08DEC2003_039	16668	3036	1537	2507	754	661	3182	735	3391
13JKBNM2_UP_009_F04_08DEC2003_022	20716	4794	2862	3865	1190	4696	6660	3635	6206
13JKBNM2_UP_009_F05_08DEC2003_037	1482	3295	1583	3090	821	803	3404	842	3004
13JKBNM2_UP_009_F10_08DEC2003_070	5530	3444	1236	2936	652	775	2740	852	3307
13JKBNM2_UP_009_F11_08DEC2003_085	9578	3245	1629	2662	769	787	3115	992	3155
13JKBNM2_UP_009_G01_08DEC2003_003	13626	17289	17826	11548	8169	13040	11729	12981	14500
13JKBNM2_UP_009_G03_08DEC2003_019	17674	3955	2133	3276	1125	1500	3209	1858	3723
13JKBNM2_UP_009_G04_08DEC2003_020	21722	3843	1478	3038	776	969	3660	830	3513
13JKBNM2_UP_009_G09_08DEC2003_067	5538	3772	2134	3509	1271	1259	3813	1500	3923
13JKBNM2_UP_009_H01_08DEC2003_001	9586	24671	18088	27207	24509	23656	17432	36065	32277
13JKBNM2_UP_009_H03_08DEC2003_017	13634	5053	3925	4335	1741	2541	3713	2378	4685
13JKBNM2_UP_010_A03_08DEC2003_031	17682	14847	8058	17064	8437	14233	9366	20201	12946
13JKBNM2_UP_010_A08_08DEC2003_064	21730	16851	14081	10399	4312	12159	11818	7237	6698
13JKBNM2_UP_010_A11_08DEC2003_095	470	15477	19111	14825	10191	14241	15973	16165	16420
13JKBNM2_UP_010_B03_08DEC2003_029	4518	15305	14892	10833	3595	11503	13280	9906	7853
13JKBNM2_UP_010_B04_08DEC2003_030	8566	7023	4192	4176	1108	3210	4906	3897	5632
13JKBNM2_UP_010_B06_08DEC2003_046	12614	3481	1296	3228	699	772	3353	732	2756
13JKBNM2_UP_010_C04_08DEC2003_028	16662	28618	37697	29362	23501	29524	29989	37663	29399
13JKBNM2_UP_010_C09_08DEC2003_075	20710	2834	1411	2498	643	800	2753	897	3390
13JKBNM2_UP_010_C10_08DEC2003_076	478	14605	13956	12551	7594	11196	12748	12930	13415
13JKBNM2_UP_010_C11_08DEC2003_091	4526	28091	24363	17657	6419	18981	20708	22074	18466
13JKBNM2_UP_010_D02_08DEC2003_010	8574	4344	2212	4294	1227	2434	3691	1535	4325
13JKBNM2_UP_010_D09_08DEC2003_073	12622	5875	4401	4117	834	2374	4958	2377	3458
13JKBNM2_UP_010_D11_08DEC2003_089	16670	19286	14622	11952	3722	16857	16023	15299	13448
13JKBNM2_UP_010_D12_08DEC2003_090	20718	4218	1685	2406	732	889	3169	938	2919
13JKBNM2_UP_010_E04_08DEC2003_024	1484	73319	86922	72769	64431	68885	63669	73973	82624
13JKBNM2_UP_010_E06_08DEC2003_040	5532	3052	1834	3304	1245	1318	2646	1119	3339
13JKBNM2_UP_010_E07_08DEC2003_055	9580	2865	1430	2537	659	686	2783	741	3102
13JKBNM2_UP_010_E08_08DEC2003_056	13628	3293	1589	3088	685	730	2758	780	3573
13JKBNM2_UP_010_E10_08DEC2003_072	17676	51036	65744	44861	24977	49805	36815	50561	40047
13JKBNM2_UP_010_E11_08DEC2003_087	21724	3843	1515	3285	835	784	2545	827	2743
13JKBNM2_UP_010_F02_08DEC2003_006	1492	47224	47180	38975	27446	47234	38439	46145	34299
13JKBNM2_UP_010_F03_08DEC2003_021	5540	8568	5841	5840	2117	5901	7492	5615	6564
13JKBNM2_UP_010_F06_08DEC2003_038	9587	4390	3936	3573	1352	2312	4490	2744	4210
13JKBNM2_UP_010_G08_08DEC2003_052	13636	15623	13874	9189	4450	9298	9309	11512	9898
13JKBNM2_UP_010_G09_08DEC2003_067	17684	3664	1474	3011	912	1138	2667	1206	3314
13JKBNM2_UP_010_H01_08DEC2003_001	21732	3927	1629	3568	726	741	2789	758	3118
13JKBNM2_UP_010_H07_08DEC2003_049	472	64325	53059	51020	25711	59483	48497	59205	43597
13JKBNM2_UP_010_H09_08DEC2003_065	4520	3487	1390	3240	739	848	2772	730	4001
13JKBNM2_UP_010_H10_08DEC2003_066	8568	3008	1644	2840	716	809	3417	928	3262
13JKBNM2_UP_011_E11_09DEC2003_087	1600	5225	4749	7127	4174	6219	8081	6555	9257
13JKBNM2_UP_011_E12_09DEC2003_088	5648	2762	1133	7688	732	707	2689	707	2652
13JKBNM2_UP_011_F06_09DEC2003_038	9696	4311	3200	12358	1653	3849	4621	3793	3512
13JKBNM2_UP_011_F09_09DEC2003_069	13744	2877	1254	5910	719	815	2679	751	2728
13JKBNM2_UP_011_F11_09DEC2003_085	17792	3171	1482	5844	749	845	3087	770	3444
13JKBNM2_UP_011_G03_09DEC2003_019	21840	2977	1455	6258	778	794	2980	734	2525
13JKBNM2_UP_011_G06_09DEC2003_036	1608	11501	11110	13141	8125	11826	13769	14492	15148
13JKBNM2_UP_011_G09_09DEC2003_067	5656	7097	4237	9115	4089	9860	9400	5787	5226
13JKBNM2_UP_011_H01_09DEC2003_001	9704	5076	4169	5805	4345	7247	8190	6201	7157
13JKBNM2_UP_011_H04_09DEC2003_018	13752	6894	7900	6543	7047	5761	6559	7863	12327
13JKBNM2_UP_011_H08_09DEC2003_050	17800	7135	6059	4066	1173	3556	5725	4085	4625
13JKBNM2_UP_011_H09_09DEC2003_065	21848	3619	2185	3341	832	1146	2824	939	3159
13JKBNM2_UP_011_H11_09DEC2003_081	588	15887	15431	17024	8255	10078	11793	11400	12534
13JKBNM2_UP_012_A02_09DEC2003_016	4636	3079	1436	2986	771	795	3345	795	3204
13JKBNM2_UP_012_A04_09DEC2003_032	8684	8834	11095	10358	10529	7275	6485	13252	16047
13JKBNM2_UP_012_A06_09DEC2003_048	12732	3667	2280	3383	1424	1616	3216	1767	3683
13JKBNM2_UP_012_A08_09DEC2003_064	16780	2994	1321	2550	701	865	2672	824	3149
13JKBNM2_UP_012_B04_09DEC2003_030	20828	10811	8654	8517	5365	9397	7497	7601	6218
13JKBNM2_UP_012_B07_09DEC2003_061	596	7588	5157	6824	2066	4694	6466	3979	5870
13JKBNM2_UP_012_C04_09DEC2003_028	4644	4864	4506	4572	1340	3717	5742	2269	3863
13JKBNM2_UP_012_D05_09DEC2003_041	8692	2770	1464	2202	732	905	3161	712	2939
13JKBNM2_UP_012_D07_09DEC2003_057	12740	11464	8144	8793	5756	8685	7927	10618	11550
13JKBNM2_UP_012_D11_09DEC2003_089	16788	2580	1177	2647	711	715	2571	620	2524
13JKBNM2_UP_012_E03_09DEC2003_023	20836	3389	1572	3098	693	719	3070	741	3220
13JKBNM2_UP_012_E05_09DEC2003_039	1602	4666	3513	6077	2530	4086	6000	4742	6706
13JKBNM2_UP_012_E09_09DEC2003_071	5650	2663	1166	7736	791	705	2566	677	2673
13JKBNM2_UP_012_F01_09DEC2003_005	9698	2654	1129	13041	800	700	2653	641	2319
13JKBNM2_UP_012_F03_09DEC2003_021	13746	2311	1491	8957	863	767	2343	869	2477
13JKBNM2_UP_012_F04_09DEC2003_022	17794	3253	2421	12748	1207	1810	3312	1945	3272
13JKBNM2_UP_012_F05_09DEC2003_037	21842	40901	45389	45335	35319	38712	29717	24960	24738
13JKBNM2_UP_012_F08_09DEC2003_054	1610	108516	113346	100992	43104	119725	118936	134967	83959
13JKBNM2_UP_012_F09_09DEC2003_069	5658	2910	1434	3129	800	882	3026	744	2943
13JKBNM2_UP_012_F10_09DEC2003_070	9706	2559	1205	2796	603	733	2727	668	2979
13JKBNM2_UP_012_F11_09DEC2003_085	13754	4922	3464	4084	1534	3915	4197	3105	3941
13JKBNM2_UP_012_G04_09DEC2003_020	17802	2613	1544	2554	802	1091	2779	1034	2802
13JKBNM2_UP_012_G09_09DEC2003_067	21850	3558	2009	4944	1424	1460	3512	1026	3053
13JKBNM2_UP_012_G10_09DEC2003_068	590	3791	1759	3394	711	807	3827	799	2882
13JKBNM2_UP_012_G12_09DEC2003_084	8686	16148	15422	4959	4236	10980	12174	14583	15238
13JKBNM2_UP_013_A02_11DEC2003_016	12734	3643	2553	2766	810	1925	2955	1776	3045
13JKBNM2_UP_013_A03_11DEC2003_031	16782	2764	1279	2358	684	725	2590	757	2886
13JKBNM2_UP_013_A05_11DEC2003_047	20830	3039	1450	3389	926	872	2970	721	2684
13JKBNM2_UP_013_A09_11DEC2003_079	598	3420	1754	3153	654	819	3172	724	3371
13JKBNM2_UP_013_A11_11DEC2003_095	4646	2892	1376	2759	795	992	2583	808	2931
13JKBNM2_UP_013_A12_11DEC2003_096	8694	24679	30196	26655	25886	20811	18371	42216	48308
13JKBNM2_UP_013_B04_11DEC2003_030	12742	3616	1990	2741	768	1228	3496	1291	3221
13JKBNM2_UP_013_B09_11DEC2003_077	16790	2510	1426	2506	728	859	2503	706	2807
13JKBNM2_UP_013_C02_11DEC2003_012	20838	10713	8061	7229	4033	12982	11432	8649	8291
13JKBNM2_UP_013_C06_11DEC2003_044	1604	5885	3346	7772	2386	4333	6472	4710	5573
13JKBNM2_UP_013_C09_11DEC2003_075	5652	2941	1380	5722	773	761	3216	784	3003
13JKBNM2_UP_013_C10_11DEC2003_076	9700	2943	1489	9746	840	1089	2804	966	2518
13JKBNM2_UP_013_D02_11DEC2003_010	13748	21306	19564	21195	6897	21257	18384	19672	15297
13JKBNM2_UP_013_D11_11DEC2003_089	17796	3663	1506	15502	972	855	3281	947	3623
13JKBNM2_UP_013_D12_11DEC2003_090	21844	23170	23313	28634	10609	19788	25351	15212	15953
13JKBNM2_UP_013_E02_11DEC2003_008	1612	24205	29111	33305	23091	35641	33827	35279	25959
13JKBNM2_UP_013_E06_11DEC2003_040	5660	2303	1216	2465	659	693	2484	659	2494
13JKBNM2_UP_013_E11_11DEC2003_087	9708	9556	9203	15205	14356	26996	18417	17285	16364
13JKBNM2_UP_013_E12_11DEC2003_088	13756	2337	1300	2439	702	863	2518	703	2469
13JKBNM2_UP_013_F02_11DEC2003_006	17804	3649	2632	3053	822	2238	3266	1773	3329
13JKBNM2_UP_013_F05_11DEC2003_037	21852	3333	1602	3631	878	1032	3408	922	3203
13JKBNM2_UP_013_F09_11DEC2003_069	592	3578	1793	3381	727	826	3553	815	3907
13JKBNM2_UP_013_F11_11DEC2003_085	4640	3098	1270	3117	615	712	3171	575	2819
13JKBNM2_UP_013_F12_11DEC2003_086	8688	2816	1413	2965	813	670	2985	723	3044
13JKBNM2_UP_013_G04_11DEC2003_020	12736	3152	1602	2837	743	933	3207	889	3139
13JKBNM2_UP_013_G07_11DEC2003_051	16784	3499	1877	2925	816	923	2911	1195	3584
13JKBNM2_UP_013_H04_11DEC2003_018	20832	2485	1267	2780	783	658	2560	685	2302
13JKBNM2_UP_013_H10_11DEC2003_066	600	3163	1927	2504	717	729	2450	720	2529
13JKBNM2_UP_013_H11_11DEC2003_081	4648	88743	132732	127192	94756	143653	136845	130740	98879
13JKBNM2_UP_013_H12_11DEC2003_082	8696	2597	1525	3037	865	941	2892	829	2847
13JKBNM2_UP_014_A01_11DEC2003_015	12744	3204	1314	3033	672	875	2903	842	2859
13JKBNM2_UP_014_A02_11DEC2003_016	16792	2655	1365	2399	711	724	2601	742	2642
13JKBNM2_UP_014_A03_11DEC2003_031	20840	7893	6039	8217	5493	8538	7021	9688	8310
13JKBNM2_UP_014_A05_11DEC2003_047	1606	3231	1328	4251	937	971	3892	862	3784
13JKBNM2_UP_014_A12_11DEC2003_096	5654	8901	8829	10913	9504	9483	9660	10456	16871
13JKBNM2_UP_014_B01_11DEC2003_013	9702	2344	1125	8220	817	729	2873	722	2583
13JKBNM2_UP_014_B02_11DEC2003_014	13750	2800	1353	13432	815	670	3112	836	3198
13JKBNM2_UP_014_B07_11DEC2003_061	17798	6441	4394	19838	2167	3849	6302	4549	5735
13JKBNM2_UP_014_B08_11DEC2003_062	21846	10648	8785	19020	2114	5551	13013	4328	5103
13JKBNM2_UP_014_C04_11DEC2003_028	1614	39505	36054	28712	12262	12500	16343	35469	28096
13JKBNM2_UP_014_C09_11DEC2003_075	5662	2525	1439	2324	821	742	2902	871	2520
13JKBNM2_UP_014_D01_11DEC2003_009	9710	2351	1255	2573	802	847	3269	648	2666
13JKBNM2_UP_014_D02_11DEC2003_010	13758	11026	9827	8483	5565	10547	9242	10504	10669
13JKBNM2_UP_014_D03_11DEC2003_025	17806	3161	1574	2793	767	843	2906	795	3109
13JKBNM2_UP_014_D07_11DEC2003_057	21854	4053	2327	3859	869	1495	3994	1128	3363
13JKBNM2_UP_014_D11_11DEC2003_089	594	3454	2072	3603	838	925	3371	1022	3404
13JKBNM2_UP_014_E05_11DEC2003_039	4642	23793	28036	36822	26500	39385	34378	28618	26156
13JKBNM2_UP_014_E06_11DEC2003_040	8690	4741	2987	3206	1625	2281	3551	2639	4637
13JKBNM2_UP_014_E08_11DEC2003_056	12738	10429	9701	6620	1513	6986	7005	8016	5494
13JKBNM2_UP_014_E09_11DEC2003_071	16786	2841	1369	2813	599	636	2855	834	2760
13JKBNM2_UP_014_E12_11DEC2003_088	20834	3484	1425	2766	675	741	3048	772	3198
13JKBNM2_UP_014_F02_11DEC2003_006	602	16759	12684	8866	4594	7702	16177	10223	9965
13JKBNM2_UP_014_F05_11DEC2003_037	4650	2755	1458	3462	753	832	3605	743	2955
13JKBNM2_UP_014_F07_11DEC2003_053	8698	98703	81211	26614	19473	78925	64801	60452	45167
13JKBNM2_UP_014_F09_11DEC2003_069	12746	2630	1130	2422	645	835	2588	717	2591
13JKBNM2_UP_014_F10_11DEC2003_070	16794	2843	1283	2803	746	837	2979	893	2680
13JKBNM2_UP_014_F11_11DEC2003_085	20842	23293	25724	23941	27992	35141	27203	29141	32106
13JKBNM2_UP_014_F12_11DEC2003_086	4008	6150	4096	4973	923	2676	4518	2072	3836
13JKBNM2_UP_014_G08_11DEC2003_052	8056	3075	1358	3328	792	915	3054	775	3364
13JKBNM2_UP_014_H02_11DEC2003_002	12104	3706	1539	2864	736	767	3189	950	3893
13JKBNM2_UP_015_A06_09DEC2003_048	16152	5899	4578	5477	1639	3325	4589	5640	5959
13JKBNM2_UP_015_A11_09DEC2003_095	20200	3669	2474	3134	1006	1403	3624	1240	3965
13JKBNM2_UP_015_B02_09DEC2003_014	24248	4357	2502	4089	1148	2086	4402	1802	4369
13JKBNM2_UP_015_B03_09DEC2003_029	4016	5321	3645	5407	2111	2856	3903	2312	3641
13JKBNM2_UP_015_B04_09DEC2003_030	8064	116718	174792	49111	9377	77787	96172	92534	32211
13JKBNM2_UP_015_B06_09DEC2003_046	12112	7016	5836	3904	896	3450	5174	2999	3694
13JKBNM2_UP_015_B07_09DEC2003_061	16160	3661	1493	3456	863	867	2745	865	3425
13JKBNM2_UP_015_B09_09DEC2003_077	20208	40633	38182	32676	17511	29260	21591	26860	23829
13JKBNM2_UP_015_B10_09DEC2003_078	24256	4858	1977	5606	1393	1534	3612	1331	3275
13JKBNM2_UP_015_B11_09DEC2003_093	2996	4657	2788	3523	791	2182	3908	1473	3812
13JKBNM2_UP_015_C02_09DEC2003_012	7044	15007	11888	10254	3436	11216	12329	8690	8577
13JKBNM2_UP_015_C04_09DEC2003_028	11092	3444	1369	3328	754	757	2894	748	3220
13JKBNM2_UP_015_C07_09DEC2003_059	15140	3450	1633	2946	823	996	3357	915	2791
13JKBNM2_UP_015_C09_09DEC2003_075	19188	14825	12634	11113	6523	25621	18597	15843	15638
13JKBNM2_UP_015_C11_09DEC2003_091	23236	3677	1231	9267	818	844	3713	721	3095
13JKBNM2_UP_015_C12_09DEC2003_092	3004	31191	32661	18910	7185	22391	24450	20156	16418
13JKBNM2_UP_015_D06_09DEC2003_042	7052	20321	20740	13763	7415	15649	14164	18981	18548
13JKBNM2_UP_015_E03_09DEC2003_023	11100	2826	1538	2906	765	728	3057	949	3241
13JKBNM2_UP_015_E05_09DEC2003_039	15148	3011	1344	3093	757	685	2868	753	3009
13JKBNM2_UP_015_E11_09DEC2003_087	19196	3358	1359	2946	759	821	3018	936	3341
13JKBNM2_UP_015_F04_09DEC2003_022	23244	4887	1917	6072	967	954	3705	980	3692
13JKBNM2_UP_015_F05_09DEC2003_037	4010	170667	144385	106964	36966	154504	141023	146455	83817
13JKBNM2_UP_015_F07_09DEC2003_053	8058	3775	2193	3491	1518	2102	3374	1536	3469
13JKBNM2_UP_015_F10_09DEC2003_070	12106	3051	1614	2990	970	1190	3415	1188	3390
13JKBNM2_UP_015_F11_09DEC2003_085	16154	3559	1444	3482	790	848	3189	814	3215
13JKBNM2_UP_015_G01_09DEC2003_003	20202	5080	5449	4628	3065	2785	5030	2269	5187
13JKBNM2_UP_015_G03_09DEC2003_019	24250	2613	1382	3794	791	755	3517	668	3014
13JKBNM2_UP_015_G04_09DEC2003_020	4018	9892	10519	12007	9211	8907	9954	7578	12171
13JKBNM2_UP_015_G05_09DEC2003_035	8066	3419	1490	8078	798	903	3407	825	3167
13JKBNM2_UP_015_G10_09DEC2003_068	12114	45385	45199	17156	9021	37970	34339	25152	21344
13JKBNM2_UP_015_H03_09DEC2003_017	16162	10290	7702	6461	1024	5251	7253	5584	5192
13JKBNM2_UP_015_H05_09DEC2003_033	20210	3897	1643	3958	947	1082	2874	1075	3444
13JKBNM2_UP_015_H08_09DEC2003_050	24258	4432	1936	6006	1509	1759	4067	1394	3634
13JKBNM2_UP_015_H10_09DEC2003_066	2998	21834	18045	18417	12532	16636	17093	15037	15704
13JKBNM2_UP_015_H12_09DEC2003_082	7046	3244	1706	3732	781	935	3418	837	3269
13JKBNM2_UP_016_A04_09DEC2003_032	11094	5707	4234	4561	2611	3753	4966	3380	5895
13JKBNM2_UP_016_A06_09DEC2003_048	15142	4851	3534	3329	1123	2885	4182	2559	4234
13JKBNM2_UP_016_A07_09DEC2003_063	19190	3331	1836	2785	970	1156	3586	994	3522
13JKBNM2_UP_016_A10_09DEC2003_080	23238	11735	8873	13361	4345	14442	13641	9068	9759
13JKBNM2_UP_016_B02_09DEC2003_014	3006	5760	4435	5487	1662	2408	5261	3295	5817
13JKBNM2_UP_016_B07_09DEC2003_061	7054	5473	4440	5068	1925	3239	4795	3604	3620
13JKBNM2_UP_016_B09_09DEC2003_077	11102	3059	1709	3410	798	858	3204	870	2727
13JKBNM2_UP_016_B12_09DEC2003_094	15150	4289	3572	3853	1195	2741	3876	2277	3954
13JKBNM2_UP_016_C02_09DEC2003_012	19198	26383	25737	9299	2335	18225	17431	18474	8682
13JKBNM2_UP_016_C08_09DEC2003_060	23246	7276	4666	9127	2277	4145	5915	3356	5347
13JKBNM2_UP_016_D03_09DEC2003_025	4012	3020	1612	3365	712	1002	3556	807	3500
13JKBNM2_UP_016_D05_09DEC2003_041	8060	4667	4365	3728	1740	3013	3990	3388	4272
13JKBNM2_UP_016_D07_09DEC2003_057	12108	29412	27018	18874	14593	21203	16374	34683	28950
13JKBNM2_UP_016_D12_09DEC2003_090	16156	2703	1518	3338	775	966	3481	853	3538
13JKBNM2_UP_016_E04_09DEC2003_024	20204	15707	15224	12235	8813	12678	10753	11339	11318
13JKBNM2_UP_016_E06_09DEC2003_040	24252	99858	96531	51508	12631	68626	68766	60181	31896
13JKBNM2_UP_016_E08_09DEC2003_056	4020	4292	1876	6478	874	865	3578	937	3636
13JKBNM2_UP_016_E12_09DEC2003_088	8068	31195	28751	26534	5313	24775	26935	23924	17104
13JKBNM2_UP_016_F01_09DEC2003_005	12116	62580	65513	28234	18386	46906	39058	40454	45544
13JKBNM2_UP_016_F04_09DEC2003_022	16164	10163	8774	10673	4007	6996	7184	7263	8629
13JKBNM2_UP_016_F08_09DEC2003_054	20212	3101	1402	6037	999	877	2866	770	3314
13JKBNM2_UP_016_F09_09DEC2003_069	24260	12563	10100	16193	10203	9932	11873	10602	13913
13JKBNM2_UP_016_F11_09DEC2003_085	3000	13649	16259	11247	3773	9290	10975	9009	8007
13JKBNM2_UP_016_F12_09DEC2003_086	7048	3417	1433	3143	763	829	3180	784	3144
13JKBNM2_UP_016_G02_09DEC2003_004	11096	2311	1176	1960	622	599	2089	627	2368
13JKBNM2_UP_016_H01_09DEC2003_001	15144	3763	2293	2942	977	1374	3436	972	3616
13JKBNM2_UP_016_H08_09DEC2003_050	19192	3273	1453	2800	650	773	2890	820	3149
13JKBNM2_UP_016_H12_09DEC2003_082	23240	3691	1500	6936	901	860	2780	879	3489
13JKBNM2_UP_017_A03_12DEC2003_031	3008	23951	25171	30042	18385	20307	19111	19014	19722
13JKBNM2_UP_017_A06_12DEC2003_048	7056	3249	1502	2981	748	948	3362	919	2969
13JKBNM2_UP_017_A08_12DEC2003_064	11104	3330	1536	3073	780	859	3510	799	3113
13JKBNM2_UP_017_B04_12DEC2003_030	15152	3613	1711	3452	986	1140	2695	1026	2984
13JKBNM2_UP_017_B12_12DEC2003_094	23248	3964	1465	7452	886	857	2974	787	3424
13JKBNM2_UP_017_C02_12DEC2003_012	4014	2684	1332	3440	678	696	3381	713	2851
13JKBNM2_UP_017_C03_12DEC2003_027	8062	4272	2550	3932	977	1356	3741	1144	3590
13JKBNM2_UP_017_C04_12DEC2003_028	12110	2929	1491	2661	842	1043	3122	1139	2857
13JKBNM2_UP_017_C07_12DEC2003_059	16158	3261	1389	3306	775	768	2770	774	3310
13JKBNM2_UP_017_D01_12DEC2003_009	20206	4392	2726	4043	2127	1877	4587	1553	4738
13JKBNM2_UP_017_D04_12DEC2003_026	24254	3199	1481	3755	780	821	3515	861	3985
13JKBNM2_UP_017_D06_12DEC2003_042	4022	3446	1151	8762	906	730	3048	820	3559
13JKBNM2_UP_017_D07_12DEC2003_057	8070	38203	35822	32098	15369	36556	27653	36119	31718
13JKBNM2_UP_017_D09_12DEC2003_073	12118	18833	10394	11129	1294	7498	8347	8541	5382
13JKBNM2_UP_017_D11_12DEC2003_089	16166	2977	1532	10431	920	879	2488	951	3392
13JKBNM2_UP_017_E04_12DEC2003_024	20214	7269	7186	9896	1675	3700	7228	2449	4631
13JKBNM2_UP_017_E06_12DEC2003_040	24261	3543	2177	9564	1059	1188	4399	1180	3700
13JKBNM2_UP_017_E09_12DEC2003_071	3002	9180	9347	7641	6039	10310	12387	7182	10093
13JKBNM2_UP_017_F02_12DEC2003_006	7050	3748	1465	2977	747	890	3334	824	3524
13JKBNM2_UP_017_F07_12DEC2003_053	11098	2792	1353	3261	654	733	3180	769	3425
13JKBNM2_UP_017_F11_12DEC2003_085	15146	4886	3686	3622	1878	2887	3992	2680	4660
13JKBNM2_UP_017_G04_12DEC2003_020	19194	4942	2563	4205	1275	1972	4244	2077	4332
13JKBNM2_UP_017_G12_12DEC2003_084	23242	10441	8517	11778	4075	9380	10753	6966	8963
13JKBNM2_UP_017_H04_12DEC2003_018	3010	8952	6616	5939	1467	5803	7997	3536	4957
13JKBNM2_UP_017_H06_12DEC2003_034	7058	20278	18352	12067	3876	11480	13171	13793	10838
13JKBNM2_UP_017_H10_12DEC2003_066	11106	6816	5988	4734	1745	3981	4943	4617	5399
13JKBNM2_UP_017_H12_12DEC2003_082	15154	3290	1479	2795	685	844	3173	748	2671
13JKBNM2_UP_018_A06_15DEC2003_048	19202	4038	1898	3097	1003	1029	3355	995	2826
13JKBNM2_UP_018_A07_15DEC2003_063	23250	10652	7250	9155	1465	6786	8440	4002	5764
13JKBNM2_UP_018_A12_15DEC2003_096	7800	3476	2579	4872	1958	2671	3758	3255	3717
13JKBNM2_UP_018_B09_15DEC2003_077	3760	22172	20298	16072	7558	11953	14669	16632	18292
13JKBNM2_UP_018_C09_15DEC2003_075	7808	3504	3508	7112	1465	2623	3899	2461	3832
13JKBNM2_UP_018_D04_15DEC2003_026	15904	3862	5402	12924	2644	2799	4746	5070	5014
13JKBNM2_UP_018_D06_15DEC2003_042	24000	6516	4216	12318	1670	2566	4758	2649	4287
13JKBNM2_UP_018_D07_15DEC2003_057	2740	59238	70296	62404	67569	67143	47123	69746	60919
13JKBNM2_UP_018_D10_15DEC2003_074	6788	4071	3618	2991	966	1457	4355	1248	3694
13JKBNM2_UP_018_E02_15DEC2003_008	10836	9960	8904	6505	3428	6951	6371	7795	6599
13JKBNM2_UP_018_E03_15DEC2003_023	14884	3068	1419	2990	876	1220	3461	1067	3445
13JKBNM2_UP_018_E05_15DEC2003_039	18932	3262	1714	3366	1198	1322	3210	1090	3048
13JKBNM2_UP_018_E08_15DEC2003_056	22980	11777	10580	10772	4486	11731	11241	8177	8189
13JKBNM2_UP_018_E10_15DEC2003_072	2748	2825	1485	2848	807	1002	2454	809	2649
13JKBNM2_UP_018_E11_15DEC2003_087	6796	4099	3437	3489	1185	2109	4081	2425	4518
13JKBNM2_UP_018_E12_15DEC2003_088	10844	7859	7808	6937	3276	7243	7796	8022	8988
13JKBNM2_UP_018_F02_15DEC2003_006	14892	4289	2107	3159	987	1723	3049	1771	3332
13JKBNM2_UP_018_F09_15DEC2003_069	18940	6383	5205	4724	2046	3696	6107	5098	6649
13JKBNM2_UP_018_F10_15DEC2003_070	22988	4442	2193	3882	1367	1322	4013	1093	3526
13JKBNM2_UP_018_F11_15DEC2003_085	3754	2569	1452	3143	930	823	2829	699	3206
13JKBNM2_UP_018_G04_15DEC2003_020	7802	5261	4496	9398	3301	6000	7312	4427	6377
13JKBNM2_UP_018_G06_15DEC2003_036	11850	4695	4430	5264	2654	3908	3646	4525	4526
13JKBNM2_UP_018_H01_15DEC2003_001	15898	2435	1481	4226	886	894	2647	870	2752
13JKBNM2_UP_018_H04_15DEC2003_018	19946	2651	1435	3755	707	762	2815	694	2844
13JKBNM2_UP_018_H11_15DEC2003_081	23994	2778	1304	3460	712	831	3297	757	3155
13JKBNM2_UP_019_A02_15DEC2003_016	3762	2962	1490	2833	786	991	2875	853	2809
13JKBNM2_UP_019_A05_15DEC2003_047	7810	3159	1615	6887	1117	1098	3578	1239	3227
13JKBNM2_UP_019_A06_15DEC2003_048	11858	2517	1348	11488	732	654	2847	753	2789
13JKBNM2_UP_019_A07_15DEC2003_063	15906	2971	1835	11543	883	1113	3376	1247	3086
13JKBNM2_UP_019_B02_15DEC2003_014	24002	2948	1443	10196	884	785	5784	778	2786
13JKBNM2_UP_019_B05_15DEC2003_045	2742	3104	2223	2429	786	1029	2860	1008	3284
13JKBNM2_UP_019_B08_15DEC2003_062	6790	4007	3320	2952	895	1585	3944	1934	3248
13JKBNM2_UP_019_C01_15DEC2003_011	10838	7284	5575	3673	4862	6590	4426	8292	7048
13JKBNM2_UP_019_C06_15DEC2003_044	22982	17918	11266	9690	4248	20263	13313	9578	8498
13JKBNM2_UP_019_C12_15DEC2003_092	6798	2764	1240	2379	565	728	2513	644	2553
13JKBNM2_UP_019_D04_15DEC2003_026	10846	2820	1374	2856	762	756	2774	827	2808
13JKBNM2_UP_019_D09_15DEC2003_073	14894	2700	1399	2391	664	744	2167	729	2564
13JKBNM2_UP_019_E04_15DEC2003_024	18942	2486	1360	2305	620	630	2455	717	2613
13JKBNM2_UP_019_F08_15DEC2003_054	3756	2882	1330	3618	893	933	3467	740	2965
13JKBNM2_UP_019_F09_15DEC2003_069	7804	25779	27399	27617	17971	37711	24091	29641	28353
13JKBNM2_UP_019_G02_15DEC2003_004	11852	5466	13983	6622	2283	3970	5072	3766	9323
13JKBNM2_UP_019_G05_15DEC2003_035	15900	2480	1320	4161	640	693	2345	744	2452
13JKBNM2_UP_019_H01_15DEC2003_001	23996	3337	1219	3944	800	800	2759	718	2425
13JKBNM2_UP_019_H02_15DEC2003_002	3764	33559	40605	33190	36307	36659	25330	55357	47335
13JKBNM2_UP_019_H05_15DEC2003_033	7812	2754	1192	2601	638	717	2119	592	2403
13JKBNM2_UP_020_A02_15DEC2003_016	15908	137699	186171	102313	103963	74354	44280	201109	131137
13JKBNM2_UP_020_A04_15DEC2003_032	19956	2518	1416	2360	773	753	2370	870	3138
13JKBNM2_UP_020_A12_15DEC2003_096	24004	6828	5875	5230	2020	3764	5575	3933	4959
13JKBNM2_UP_020_B02_15DEC2003_014	2744	5017	2764	4463	1137	1890	5010	1550	3783
13JKBNM2_UP_020_B06_15DEC2003_046	6792	5931	4559	3900	1373	3133	4187	3378	4496
13JKBNM2_UP_020_B11_15DEC2003_093	10840	2763	1326	2423	629	774	2377	876	2783
13JKBNM2_UP_020_C09_15DEC2003_075	14888	2684	1352	2535	657	802	2493	873	2527
13JKBNM2_UP_020_D02_15DEC2003_010	18936	21050	20474	16913	10335	18912	17122	20245	16611
13JKBNM2_UP_020_D06_15DEC2003_042	22984	2717	1405	2738	710	703	2860	834	2778
13JKBNM2_UP_020_D07_15DEC2003_057	2752	3224	1633	2563	742	769	3080	785	2835
13JKBNM2_UP_020_E01_15DEC2003_007	6800	3128	1369	2348	660	1016	2565	879	2577
13JKBNM2_UP_020_E02_15DEC2003_008	10848	17978	19718	12484	7763	9188	9852	17613	13046
13JKBNM2_UP_020_E03_15DEC2003_023	14896	27850	27814	13883	8269	21699	16999	22030	17871
13JKBNM2_UP_020_F02_15DEC2003_006	22992	4721	2648	6524	884	2056	4911	1727	4174
13JKBNM2_UP_020_F10_15DEC2003_070	3758	25095	22228	24424	15674	15816	15969	14502	13615
13JKBNM2_UP_020_G12_15DEC2003_084	7806	2615	1613	7737	970	817	2331	819	2942
13JKBNM2_UP_020_H01_15DEC2003_001	11854	3696	4185	8802	1161	2554	3580	2351	3002
13JKBNM2_UP_021_A11_11DEC2003_095	15902	2254	1342	6500	650	681	2492	662	2300
13JKBNM2_UP_021_B03_11DEC2003_029	19950	2825	1554	7664	865	786	2714	707	3094
13JKBNM2_UP_021_B07_11DEC2003_061	23998	2856	1402	6600	881	769	3190	768	2613
13JKBNM2_UP_021_C05_11DEC2003_043	3766	12207	13790	11698	7000	11022	10832	13284	11486
13JKBNM2_UP_021_C06_11DEC2003_044	7814	3706	3440	3061	1342	2824	4100	2394	3387
13JKBNM2_UP_021_C07_11DEC2003_059	11862	2955	2143	2667	1549	1701	3084	1731	3402
13JKBNM2_UP_021_C08_11DEC2003_060	15910	3158	1673	2938	1031	1094	2876	1333	3149
13JKBNM2_UP_021_D03_11DEC2003_025	19958	3689	1593	2605	716	915	3350	797	3846
13JKBNM2_UP_021_D04_11DEC2003_026	24006	75400	65449	26160	18481	40213	31035	32332	32109
13JKBNM2_UP_021_D05_11DEC2003_041	2746	16032	16279	15052	6286	12847	15342	10787	10874
13JKBNM2_UP_021_D06_11DEC2003_042	6794	4350	2740	5096	1704	2264	4037	2230	4427
13JKBNM2_UP_021_D10_11DEC2003_074	10842	2995	1326	2666	666	773	2510	721	2795
13JKBNM2_UP_021_D12_11DEC2003_090	14890	3720	1617	3151	846	1182	3523	958	3375
13JKBNM2_UP_021_E03_11DEC2003_023	18938	12321	13851	7446	5881	8686	11374	10054	10433
13JKBNM2_UP_021_E08_11DEC2003_056	22986	3436	1518	3263	765	953	3351	819	3211
13JKBNM2_UP_021_E09_11DEC2003_071	2754	2971	1656	2606	796	838	2643	810	2835
13JKBNM2_UP_021_E11_11DEC2003_087	6802	2663	1289	2259	695	754	2536	722	2563
13JKBNM2_UP_021_E12_11DEC2003_088	10850	3022	1371	2558	747	1055	2655	795	2661
13JKBNM2_UP_021_F01_11DEC2003_005	14898	3470	1818	3387	794	961	3110	981	3943
13JKBNM2_UP_021_F03_11DEC2003_021	18946	3201	1482	3092	694	906	3528	806	2919
13JKBNM2_UP_021_F07_11DEC2003_053	1238	38082	40100	25590	14121	26909	29513	29407	23112
13JKBNM2_UP_021_F08_11DEC2003_054	5286	2998	1296	3015	789	735	2887	646	2936
13JKBNM2_UP_021_F10_11DEC2003_070	9334	3507	1460	3207	685	791	3256	850	3125
13JKBNM2_UP_021_F11_11DEC2003_085	13382	3340	1333	3159	726	690	3206	674	3061
13JKBNM2_UP_021_G06_11DEC2003_036	17430	3273	1511	3357	845	754	2609	746	2922
13JKBNM2_UP_021_G07_11DEC2003_051	21478	4328	1469	3267	826	1144	3475	990	3737
13JKBNM2_UP_021_G08_11DEC2003_052	1246	42217	40163	32802	21404	30988	32038	39967	44288
13JKBNM2_UP_021_H04_11DEC2003_018	5294	3748	2125	2822	818	1183	3314	1182	3211
13JKBNM2_UP_021_H06_11DEC2003_034	9342	2586	1330	3435	705	693	2586	763	3441
13JKBNM2_UP_021_H10_11DEC2003_066	13390	2925	1387	2841	729	824	2533	783	2900
13JKBNM2_UP_022_A02_15DEC2003_016	21486	4308	1534	3181	1021	988	3057	822	3340
13JKBNM2_UP_022_A04_15DEC2003_032	226	38391	46653	30655	19831	36521	38130	38991	27142
13JKBNM2_UP_022_A09_15DEC2003_079	4274	3031	1110	3790	759	815	4056	699	3535
13JKBNM2_UP_022_B04_15DEC2003_030	8322	10828	11858	13782	13493	13011	14296	13853	16777
13JKBNM2_UP_022_B05_15DEC2003_045	12370	3365	1397	3221	736	816	3017	758	3626
13JKBNM2_UP_022_B12_15DEC2003_094	16418	5006	3891	5068	2142	4127	5770	4155	5369
13JKBNM2_UP_022_C01_15DEC2003_011	20466	4069	1847	3214	897	1379	3174	1021	3742
13JKBNM2_UP_022_C03_15DEC2003_027	234	20808	23125	19914	11924	14355	15426	19706	17323
13JKBNM2_UP_022_C09_15DEC2003_075	4282	3095	1298	2705	766	760	2740	712	3220
13JKBNM2_UP_022_D02_15DEC2003_010	8330	21699	19442	17199	16473	21614	17877	23645	26764
13JKBNM2_UP_022_D04_15DEC2003_026	12378	6646	4748	5917	2957	5155	5972	4676	6582
13JKBNM2_UP_022_E01_15DEC2003_007	16426	4192	2177	3287	1293	1435	3643	1406	4155
13JKBNM2_UP_022_E03_15DEC2003_023	20474	82165	80073	64041	60252	122261	82391	114590	92816
13JKBNM2_UP_022_E05_15DEC2003_039	1240	5831	4765	4841	1613	2958	5531	3886	5172
13JKBNM2_UP_022_F07_15DEC2003_053	5288	13833	14604	13218	7242	12372	13626	11415	12058
13JKBNM2_UP_022_F08_15DEC2003_054	9336	3783	1446	3333	770	782	3886	775	3071
13JKBNM2_UP_022_G01_15DEC2003_003	13384	2783	1250	2571	780	679	3187	755	2877
13JKBNM2_UP_022_G03_15DEC2003_019	17432	7265	6307	4702	2146	5141	6000	5279	5375
13JKBNM2_UP_022_G04_15DEC2003_020	21480	86367	118762	76616	93126	91950	72653	86030	75572
13JKBNM2_UP_022_G05_15DEC2003_035	1248	3573	1601	3586	886	897	3610	1003	3917
13JKBNM2_UP_022_G10_15DEC2003_068	5296	2798	1255	3234	722	702	3203	762	2750
13JKBNM2_UP_022_G12_15DEC2003_084	9344	3288	1476	2983	661	797	3257	815	3159
13JKBNM2_UP_022_H03_15DEC2003_017	13392	13129	13946	9865	4195	12735	13904	11019	9325
13JKBNM2_UP_022_H06_15DEC2003_034	17440	27296	27574	16851	6465	23257	19597	20503	14597
13JKBNM2_UP_022_H12_15DEC2003_082	21488	20961	19396	20883	17129	19273	16347	14649	16084
13JKBNM2_UP_023_A02_15DEC2003_016	228	19140	22330	18090	10922	15259	17864	19576	18539
13JKBNM2_UP_023_A03_15DEC2003_031	4276	3371	1940	3689	1035	1669	3358	1361	3146
13JKBNM2_UP_023_A05_15DEC2003_047	8324	3048	1525	3501	994	975	2878	936	2835
13JKBNM2_UP_023_A07_15DEC2003_063	12372	3114	2027	2992	1337	1345	2851	1302	3305
13JKBNM2_UP_023_B04_15DEC2003_030	16420	10791	8025	6516	3161	6546	8225	6674	7440
13JKBNM2_UP_023_B12_15DEC2003_094	20468	4271	1855	2750	998	1236	3002	1298	3404
13JKBNM2_UP_023_C01_15DEC2003_011	236	18434	19171	19876	10540	19589	22423	19169	15682
13JKBNM2_UP_023_C05_15DEC2003_043	4284	16674	17866	17852	5966	15459	17964	15151	10317
13JKBNM2_UP_023_C06_15DEC2003_044	8332	4544	2803	4754	1506	3351	3666	2370	3414
13JKBNM2_UP_023_C09_15DEC2003_075	12380	2601	1204	3004	657	706	2973	726	2751
13JKBNM2_UP_023_C10_15DEC2003_076	16428	3587	1710	3647	1411	1283	3124	1437	3626
13JKBNM2_UP_023_C12_15DEC2003_092	20476	2512	1286	2405	694	1051	2755	769	2578
13JKBNM2_UP_023_D01_15DEC2003_009	1242	3155	1350	3166	759	782	3355	730	3108
13JKBNM2_UP_023_D02_15DEC2003_010	5290	4250	2622	3860	1366	1934	3566	1938	3817
13JKBNM2_UP_023_D03_15DEC2003_025	9338	3332	1474	2924	861	887	2929	834	2821
13JKBNM2_UP_023_D04_15DEC2003_026	13386	10418	12501	8651	7694	8578	8452	10157	10158
13JKBNM2_UP_023_D09_15DEC2003_073	17434	3579	1810	2946	814	1144	3517	1111	3188
13JKBNM2_UP_023_E02_15DEC2003_008	21482	3800	1863	2698	653	1107	4671	1466	3830
13JKBNM2_UP_023_E11_15DEC2003_087	1250	21270	24936	19973	10963	17376	24079	17417	21381
13JKBNM2_UP_023_E12_15DEC2003_088	5298	3047	1350	3325	747	680	2897	674	3179
13JKBNM2_UP_023_F02_15DEC2003_006	9346	3810	1902	3190	857	1011	3071	1059	3458
13JKBNM2_UP_023_F03_15DEC2003_021	13394	13489	17653	14867	10979	15256	15649	12837	12904
13JKBNM2_UP_023_F05_15DEC2003_037	17442	5897	3798	4494	1367	3494	4047	2905	3251
13JKBNM2_UP_023_F09_15DEC2003_069	21490	3711	1463	3694	786	1027	3612	941	3531
13JKBNM2_UP_023_F10_15DEC2003_070	230	25759	29666	26985	19597	22552	26795	22887	20789
13JKBNM2_UP_023_G06_15DEC2003_036	4278	3305	1410	3269	856	827	2987	790	3747
13JKBNM2_UP_023_H02_15DEC2003_002	8326	2305	1364	2554	660	848	2604	745	2696
13JKBNM2_UP_023_H04_15DEC2003_018	12374	2979	1292	2965	612	833	2887	658	2699
13JKBNM2_UP_023_H06_15DEC2003_034	16422	2695	1194	2659	644	707	2321	623	2619
13JKBNM2_UP_023_H08_15DEC2003_050	20470	2945	1519	2854	697	808	3418	881	3362
13JKBNM2_UP_023_H10_15DEC2003_066	238	24547	26712	31378	19985	20472	22456	23460	20621
13JKBNM2_UP_024_A05_15DEC2003_047	4286	4033	1657	4085	864	1063	4119	1064	3800
13JKBNM2_UP_024_A08_15DEC2003_064	8334	3327	1570	3163	766	929	2977	846	2684
13JKBNM2_UP_024_A09_15DEC2003_079	12382	3047	1343	2572	632	750	2687	627	3015
13JKBNM2_UP_024_B04_15DEC2003_030	16430	8542	6327	8293	3758	8828	7757	7229	9199
13JKBNM2_UP_024_B10_15DEC2003_078	20478	3107	1375	2858	736	967	3088	882	3293
13JKBNM2_UP_024_B12_15DEC2003_094	1244	3295	1480	3403	829	792	3266	806	2874
13JKBNM2_UP_024_C09_15DEC2003_075	5292	8222	7791	6547	2358	5778	7561	5230	5271
13JKBNM2_UP_024_D05_15DEC2003_041	9340	6873	5979	5082	1563	3000	5626	3207	5432
13JKBNM2_UP_024_E06_15DEC2003_040	13388	9611	6984	7242	4294	8029	6795	9641	10054
13JKBNM2_UP_024_F02_15DEC2003_006	17436	2904	1324	2735	719	810	2796	722	2865
13JKBNM2_UP_024_F08_15DEC2003_054	21484	3786	1513	3173	780	775	2922	949	3457
13JKBNM2_UP_024_F10_15DEC2003_070	1252	19404	21495	17291	9087	16844	18731	18610	19272
13JKBNM2_UP_024_G05_15DEC2003_035	5300	2708	1190	3121	653	655	2965	668	2710
13JKBNM2_UP_024_G06_15DEC2003_036	9348	4155	1851	3235	1073	1142	3025	1215	2965
13JKBNM2_UP_024_G08_15DEC2003_052	13396	2411	1381	2264	761	787	2229	795	2228
13JKBNM2_UP_024_H02_15DEC2003_002	17444	4012	4168	3998	1543	3193	4418	2349	2962
13JKBNM2_UP_024_H05_15DEC2003_033	21492	3546	1393	3958	815	671	2927	694	2790
13JKBNM2_UP_024_H08_15DEC2003_050	232	32402	33673	33922	25723	28878	29083	33680	36043
13JKBNM2_UP_024_H10_15DEC2003_066	4280	3195	1343	3205	783	700	2669	648	3096
13JKBNM2_UP_024_H12_15DEC2003_082	8328	2518	1431	3215	771	758	3204	805	3528
13JKBNM2_UP_025_A03_15DEC2003_031	12376	5681	4176	4205	2026	3553	4145	2806	3483
13JKBNM2_UP_025_A04_15DEC2003_032	16424	6043	3361	4076	938	3268	5140	2282	4181
13JKBNM2_UP_025_A07_15DEC2003_063	20472	3306	1307	3249	578	725	2596	771	2812
13JKBNM2_UP_025_A08_15DEC2003_064	240	14643	14698	16113	8234	14278	16348	13406	11655
13JKBNM2_UP_025_A10_15DEC2003_080	4288	4079	1560	3220	943	1060	3619	981	3238
13JKBNM2_UP_025_B04_15DEC2003_030	8336	8457	6327	7851	4516	5926	6732	6196	8369
13JKBNM2_UP_025_B06_15DEC2003_046	12384	6180	6013	5264	2051	5711	6708	4945	5116
13JKBNM2_UP_025_B08_15DEC2003_062	16432	11004	9410	6665	1373	8575	9035	5965	5390
13JKBNM2_UP_025_B09_15DEC2003_077	20480	3414	1567	2724	659	773	3091	743	3606
13JKBNM2_UP_025_B12_15DEC2003_094	3054	2558	1475	3367	982	1020	3413	936	3546
13JKBNM2_UP_025_C01_15DEC2003_011	7102	3418	1629	2948	946	1359	3518	1363	3795
13JKBNM2_UP_025_C04_15DEC2003_028	11150	3280	1504	2578	740	1684	3835	1076	3085
13JKBNM2_UP_025_C05_15DEC2003_043	15198	2658	1267	2317	661	642	2565	628	2678
13JKBNM2_UP_025_C08_15DEC2003_060	19246	5972	5048	3191	1155	2950	4327	2239	4181
13JKBNM2_UP_025_C10_15DEC2003_076	23294	9574	8871	9437	6206	7186	7552	6806	8406
13JKBNM2_UP_025_D02_15DEC2003_010	3062	3498	1721	3844	1221	1260	3980	1184	3416
13JKBNM2_UP_025_D06_15DEC2003_042	7110	11421	25653	9009	4578	7547	18896	8248	12498
13JKBNM2_UP_025_D08_15DEC2003_058	11158	9065	7614	6369	4112	6603	8314	6087	6293
13JKBNM2_UP_025_D12_15DEC2003_090	15206	3198	1820	2749	740	1438	3374	909	2893
13JKBNM2_UP_025_E01_15DEC2003_007	19254	2657	1357	2804	694	745	2935	819	3066
13JKBNM2_UP_025_E04_15DEC2003_024	23302	3524	1279	3102	744	732	3111	697	3559
13JKBNM2_UP_025_E05_15DEC2003_039	2042	3130	1647	3323	753	807	3106	702	2780
13JKBNM2_UP_025_E07_15DEC2003_055	6090	5339	4290	5187	2823	3077	4785	3160	5268
13JKBNM2_UP_025_E09_15DEC2003_071	10138	5583	3817	5313	1931	4922	6262	3866	4658
13JKBNM2_UP_025_E10_15DEC2003_072	14186	3010	2053	2561	758	1391	3111	1227	2753
13JKBNM2_UP_025_E11_15DEC2003_087	18234	2937	1838	2679	793	2260	3283	1102	2819
13JKBNM2_UP_025_F09_15DEC2003_069	22282	3051	1286	2833	666	828	2911	799	2707
13JKBNM2_UP_025_F10_15DEC2003_070	2050	3730	2174	6619	1286	1250	3999	1253	4171
13JKBNM2_UP_025_F12_15DEC2003_086	6098	27009	27997	34295	27064	31032	25702	34791	39451
13JKBNM2_UP_025_G03_15DEC2003_019	10146	3116	1493	3105	835	981	3302	879	3220
13JKBNM2_UP_025_G08_15DEC2003_052	14194	3004	1224	3032	730	774	2973	1073	3314
13JKBNM2_UP_025_G09_15DEC2003_067	18242	15488	13241	13729	9842	16017	12905	14033	12841
13JKBNM2_UP_025_G11_15DEC2003_083	22290	5951	2763	2676	749	2693	4334	1769	3817
13JKBNM2_UP_025_G12_15DEC2003_084	3056	2635	1608	3608	1164	1503	3795	1155	3387
13JKBNM2_UP_025_H02_15DEC2003_002	7104	15010	13020	12239	4221	12956	13230	12691	11331
13JKBNM2_UP_025_H03_15DEC2003_017	11152	2667	1087	2665	702	777	2779	718	2719
13JKBNM2_UP_025_H05_15DEC2003_033	15200	2893	1827	2872	915	987	2511	1426	2991
13JKBNM2_UP_025_H11_15DEC2003_081	19248	3955	1660	3020	684	1051	3313	876	3600
17ACDHMS_UP_001_A05_28JAN2004_047	23296	6724	6216	6809	3650	5514	6195	4922	5446
17ACDHMS_UP_001_A07_28JAN2004_063	3064	3082	1463	3802	895	840	3171	775	3156
17ACDHMS_UP_001_A09_28JAN2004_079	7112	3443	1677	3464	1093	874	3584	1090	3296
17ACDHMS_UP_001_B06_28JAN2004_046	11160	4969	3985	4815	2310	4916	7155	4230	5159
17ACDHMS_UP_001_C01_28JAN2004_011	15208	3945	3687	4353	2371	4092	4296	3988	4003
17ACDHMS_UP_001_C12_28JAN2004_092	23304	7160	5554	4072	1402	3679	4815	3111	4020
17ACDHMS_UP_001_D04_28JAN2004_026	6092	3110	1769	2858	1111	985	3105	1149	3189
17ACDHMS_UP_001_D05_28JAN2004_041	10140	3385	1793	3513	1536	1805	3642	1968	3446
17ACDHMS_UP_001_D08_28JAN2004_058	14188	8078	10262	9088	11136	10144	9509	12167	16441
17ACDHMS_UP_001_D12_28JAN2004_090	22284	3725	2012	2774	848	2326	3573	1341	3389
17ACDHMS_UP_001_E03_28JAN2004_023	2052	16508	9967	10330	6420	5732	8727	15940	11099
17ACDHMS_UP_001_E04_28JAN2004_024	6100	13665	8680	11806	6892	10590	9474	12347	9314
17ACDHMS_UP_001_E07_28JAN2004_055	10148	2516	1297	3369	760	700	2675	666	2999
17ACDHMS_UP_001_E08_28JAN2004_056	14196	2485	1392	2826	829	839	2554	1409	3415
17ACDHMS_UP_001_F01_28JAN2004_005	18244	5653	3439	4260	4699	1871	3798	3999	4632
17ACDHMS_UP_001_F02_28JAN2004_006	22292	41143	38498	25022	21219	55118	43806	36390	34959
17ACDHMS_UP_001_F04_28JAN2004_022	3058	48955	56367	76143	67153	75855	53603	93509	71787
17ACDHMS_UP_001_F05_28JAN2004_037	7106	10837	11187	14126	9782	13167	11455	11372	13259
17ACDHMS_UP_001_F08_28JAN2004_054	11154	2852	1266	2697	623	741	2561	715	2702
17ACDHMS_UP_001_F09_28JAN2004_069	15202	3346	2666	3150	952	2896	3640	2848	3439
17ACDHMS_UP_001_G01_28JAN2004_003	23298	3603	2292	4115	2092	2129	4036	1410	2755
17ACDHMS_UP_001_G02_28JAN2004_004	3066	3885	2478	3862	1261	2361	4376	1943	3620
17ACDHMS_UP_001_G04_28JAN2004_020	7114	9348	9788	9631	7001	8125	9409	7664	10283
17ACDHMS_UP_001_G08_28JAN2004_052	15210	3327	2519	3654	2015	2255	3181	2642	5494
17ACDHMS_UP_001_H05_28JAN2004_033	19258	3021	1352	3080	776	809	3055	930	3116
17ACDHMS_UP_001_H06_28JAN2004_034	23306	33894	27166	28887	13591	32578	20729	31630	21066
17ACDHMS_UP_001_H09_28JAN2004_065	2046	24332	24901	35387	21657	26996	26895	27141	31928
17ACDHMS_UP_001_H11_28JAN2004_081	6094	3900	1608	2854	855	1084	2726	1004	3531
17ACDHMS_UP_002_A03_28JAN2004_031	10142	2765	1685	2970	857	1147	3426	1257	3539
17ACDHMS_UP_002_A04_28JAN2004_032	14190	2813	1702	2347	690	1019	2667	927	2850
17ACDHMS_UP_002_A06_28JAN2004_048	18238	3374	1477	3088	780	1000	3250	836	2698
17ACDHMS_UP_002_A07_28JAN2004_063	22286	11474	9982	5550	3223	11400	11481	12847	8245
17ACDHMS_UP_002_B05_28JAN2004_045	2054	7918	7989	9788	7675	6764	9102	7469	10753
17ACDHMS_UP_002_B09_28JAN2004_077	6102	23954	22308	21277	16356	21170	21685	22449	22729
17ACDHMS_UP_002_B10_28JAN2004_078	10150	2807	1315	3114	783	774	3205	715	3465
17ACDHMS_UP_002_B11_28JAN2004_093	14198	2914	1437	2349	727	946	2750	921	2933
17ACDHMS_UP_002_C05_28JAN2004_043	18246	14789	14841	12055	10712	15573	12872	11278	12995
17ACDHMS_UP_002_C07_28JAN2004_059	22294	4543	1590	2736	965	2242	4047	1611	3572
17ACDHMS_UP_002_C11_28JAN2004_091	3060	4314	3290	5636	3073	4139	5886	3751	5836
17ACDHMS_UP_002_D01_28JAN2004_009	7108	2911	1534	3336	755	716	2703	730	3018
17ACDHMS_UP_002_D02_28JAN2004_010	11156	24834	29063	21453	20566	28141	22098	30315	30558
17ACDHMS_UP_002_D07_28JAN2004_057	15204	3031	1752	2632	794	1174	2928	1352	3057
17ACDHMS_UP_002_D12_28JAN2004_090	19252	4530	2768	3694	1558	2215	3687	2340	4193
17ACDHMS_UP_002_E02_28JAN2004_008	23300	10867	7501	6632	4845	8528	8598	5112	6946
17ACDHMS_UP_002_E03_28JAN2004_023	3068	5122	4348	8088	3670	4607	6425	5063	5515
17ACDHMS_UP_002_E04_28JAN2004_024	7116	98475	129572	102213	82255	116775	97535	114807	86126
17ACDHMS_UP_002_E07_28JAN2004_055	15212	2430	1220	2958	636	735	2901	688	2789
17ACDHMS_UP_002_E10_28JAN2004_072	19260	2727	1404	2507	605	870	2746	747	2455
17ACDHMS_UP_002_E12_28JAN2004_088	23308	2856	1524	3250	903	600	3001	768	3198
17ACDHMS_UP_002_F05_28JAN2004_037	2048	3537	1591	5175	1093	1138	3531	1245	3978
17ACDHMS_UP_002_F07_28JAN2004_053	6096	18262	15654	20911	7549	16451	14717	14004	15075
17ACDHMS_UP_002_G02_28JAN2004_004	10144	2507	1336	2941	722	625	2835	721	3642
17ACDHMS_UP_002_G04_28JAN2004_020	14192	3027	1893	3273	1692	1575	3439	2687	4649
17ACDHMS_UP_002_G07_28JAN2004_051	18240	4555	2936	4068	1449	3385	4126	2507	4086
17ACDHMS_UP_002_G11_28JAN2004_083	22288	21196	19218	11348	9526	27558	22077	17161	18467
17ACDHMS_UP_002_H04_28JAN2004_018	6104	11803	9754	7750	3234	8251	9019	9218	8587
17ACDHMS_UP_002_H05_28JAN2004_033	10152	12330	14015	12072	9648	11157	11041	11838	13995
17ACDHMS_UP_002_H06_28JAN2004_034	14200	3080	1261	3271	886	737	2711	925	3383
17ACDHMS_UP_002_H12_28JAN2004_082	18248	5770	2723	3957	1934	1947	3549	2285	3718
17ACDHMS_UP_003_A02_28JAN2004_016	22296	16504	17457	9827	8536	19459	16110	20253	19248
17ACDHMS_UP_003_A04_28JAN2004_032	3262	14014	11946	9178	3534	9852	12273	7567	8523
17ACDHMS_UP_003_A09_28JAN2004_079	7310	91200	104412	72238	47300	82134	66590	73431	62804
17ACDHMS_UP_003_B01_28JAN2004_013	11358	4045	2745	3323	2245	1272	4105	2046	4282
17ACDHMS_UP_003_B02_28JAN2004_014	15406	3309	2188	2830	1147	1059	3312	1285	3550
17ACDHMS_UP_003_B03_28JAN2004_029	19454	3024	1336	3188	812	756	2604	1028	3334
17ACDHMS_UP_003_B05_28JAN2004_045	23502	31206	27226	31424	23650	30376	23907	22689	22350
17ACDHMS_UP_003_B09_28JAN2004_077	3270	11491	11800	10656	6873	9244	11553	11082	12271
17ACDHMS_UP_003_B12_28JAN2004_094	7318	3376	2041	3105	1329	1376	3730	1573	3580
17ACDHMS_UP_003_C03_28JAN2004_027	11366	3537	2166	2820	1208	1089	3012	1392	3041
17ACDHMS_UP_003_C05_28JAN2004_043	15414	124504	135957	86493	57981	78925	69752	134479	77111
17ACDHMS_UP_003_C10_28JAN2004_076	19462	4215	3111	4593	1863	2218	4083	2421	4779
17ACDHMS_UP_003_D03_28JAN2004_025	23510	4386	5111	4267	2140	1511	7812	1706	8154
17ACDHMS_UP_003_D07_28JAN2004_057	2250	4818	2146	4586	1058	1515	4048	1688	4799
17ACDHMS_UP_003_D08_28JAN2004_058	6298	15259	13550	11393	3391	12455	13644	10620	9120
17ACDHMS_UP_003_D12_28JAN2004_090	10346	12368	14909	14722	10953	11240	12906	16311	16818
17ACDHMS_UP_003_E07_28JAN2004_055	14394	16100	14772	17448	12731	15937	12549	20443	16739
17ACDHMS_UP_003_E09_28JAN2004_071	18442	2700	1186	3061	922	829	3375	687	2889
17ACDHMS_UP_003_E12_28JAN2004_088	22490	12215	8421	7288	2658	10991	12842	7579	9703
17ACDHMS_UP_003_F03_28JAN2004_021	2258	16325	18529	24085	15193	18155	18942	18689	19646
17ACDHMS_UP_003_G02_28JAN2004_004	6306	3125	1737	2828	1169	888	2837	1200	3245
17ACDHMS_UP_003_G03_28JAN2004_019	10354	11829	11701	10377	8856	8440	7612	12475	13870
17ACDHMS_UP_003_G04_28JAN2004_020	14402	3647	1854	3166	851	1298	3458	1170	3337
17ACDHMS_UP_003_G09_28JAN2004_067	18450	14353	13328	13542	6883	16669	15833	12231	12511
17ACDHMS_UP_003_G10_28JAN2004_068	22498	4323	1946	5657	909	3424	4417	1806	3719
17ACDHMS_UP_003_H11_28JAN2004_081	3264	3335	1851	3307	997	1318	3335	1147	3683
17ACDHMS_UP_003_H12_28JAN2004_082	7312	3925	2045	3693	1102	1279	3134	1316	3919
17ACDHMS_UP_004_A04_28JAN2004_032	11360	9724	10471	7245	5322	7741	6557	8785	7896
17ACDHMS_UP_004_A06_28JAN2004_048	15408	3643	2613	4436	1843	2210	3851	2622	5164
17ACDHMS_UP_004_A10_28JAN2004_080	19456	5185	4437	6278	4297	3520	4348	4221	5516
17ACDHMS_UP_004_A11_28JAN2004_095	23504	3251	1539	3487	753	851	3686	814	3584
17ACDHMS_UP_004_B10_28JAN2004_078	3272	25653	35000	30183	43347	25381	27753	32651	39639
17ACDHMS_UP_004_B11_28JAN2004_093	7320	18211	20583	16461	14344	17130	19664	15220	23651
17ACDHMS_UP_004_C03_28JAN2004_027	11368	6993	4748	5232	3204	4244	4942	4414	6841
17ACDHMS_UP_004_C08_28JAN2004_060	15416	6858	5033	5334	2889	3998	5094	4218	6107
17ACDHMS_UP_004_C09_28JAN2004_075	19464	31896	35211	22602	15001	25308	22676	28034	24969
17ACDHMS_UP_004_D02_28JAN2004_010	23512	75574	82728	71204	48080	70455	64820	48827	40409
17ACDHMS_UP_004_D09_28JAN2004_073	2252	5320	3231	4996	1549	2422	4398	2838	4607
17ACDHMS_UP_004_D10_28JAN2004_074	6300	4963	3516	5190	1272	4050	6289	3515	6006
17ACDHMS_UP_004_D12_28JAN2004_090	10348	11383	12436	8946	7108	9615	10763	10044	10065
17ACDHMS_UP_004_E01_28JAN2004_007	14396	3586	1576	3439	775	1104	3192	1024	3043
17ACDHMS_UP_004_E02_28JAN2004_008	18444	3791	2510	3922	1142	1824	3973	1564	4554
17ACDHMS_UP_004_E07_28JAN2004_055	22492	13802	9808	5931	1860	11117	13332	6369	6840
17ACDHMS_UP_004_E12_28JAN2004_088	2260	18684	28528	20712	25259	16745	25752	16730	24537
17ACDHMS_UP_004_F01_28JAN2004_005	6308	3462	1224	3006	694	747	3331	630	2681
17ACDHMS_UP_004_F04_28JAN2004_022	10356	3959	1671	3154	904	980	3133	1147	3793
17ACDHMS_UP_004_F06_28JAN2004_038	14404	3256	1634	2520	735	1072	3235	1001	3594
17ACDHMS_UP_004_F08_28JAN2004_054	18452	11411	9271	10109	8082	11227	11099	11717	13098
17ACDHMS_UP_004_F09_28JAN2004_069	22500	3852	1579	7152	1259	1212	4086	1041	3625
17ACDHMS_UP_004_F11_28JAN2004_085	3266	35505	21834	20992	16012	19646	27412	28822	19430
17ACDHMS_UP_004_G01_28JAN2004_003	7314	3536	1963	3590	1017	1253	2881	1119	4003
17ACDHMS_UP_004_G04_28JAN2004_020	11362	7437	7080	5530	3251	4129	5836	5265	7370
17ACDHMS_UP_004_H07_28JAN2004_049	15410	2322	1221	2268	600	617	2124	595	2017
17ACDHMS_UP_005_A07_28JAN2004_063	19458	31224	40268	29713	28335	34572	23390	35658	27255
17ACDHMS_UP_005_B03_28JAN2004_029	23506	4439	2084	3768	800	1460	4235	1108	3482
17ACDHMS_UP_005_B06_28JAN2004_046	3274	3610	1904	3461	888	1070	3876	989	3797
17ACDHMS_UP_005_B07_28JAN2004_061	7322	3869	2563	3682	1571	1443	4446	2043	5705
17ACDHMS_UP_005_B09_28JAN2004_077	11370	86340	96383	74248	76186	96246	61503	130225	106527
17ACDHMS_UP_005_B10_28JAN2004_078	15418	12029	13815	10568	8110	9285	11014	11772	11908
17ACDHMS_UP_005_B11_28JAN2004_093	19466	9046	8148	10925	7011	7982	7735	8986	10821
17ACDHMS_UP_005_C07_28JAN2004_059	23514	4251	1508	3327	823	1316	3479	1190	3108
17ACDHMS_UP_005_D04_28JAN2004_026	2254	8759	10176	8996	5078	7303	9400	6869	8634
17ACDHMS_UP_005_D09_28JAN2004_073	6302	40472	44483	45665	26393	41835	33198	43679	39592
17ACDHMS_UP_005_E06_28JAN2004_040	10350	6022	4932	5267	3610	4400	4818	3903	6185
17ACDHMS_UP_005_E12_28JAN2004_088	14398	3742	1951	3750	1254	1435	3753	1366	3767
17ACDHMS_UP_005_F12_28JAN2004_086	22494	79347	65007	31462	30237	73698	75148	81641	45905
17ACDHMS_UP_005_G01_28JAN2004_003	2262	3162	1808	3463	921	1032	3173	1097	3270
17ACDHMS_UP_005_G05_28JAN2004_035	6310	11897	10282	10751	6766	9855	9474	11813	13832
17ACDHMS_UP_005_G08_28JAN2004_052	10358	3375	1314	2915	772	727	2930	806	3024
17ACDHMS_UP_005_G12_28JAN2004_084	14406	93844	88439	70314	41977	98575	59859	92290	60338
17ACDHMS_UP_005_H03_28JAN2004_017	18454	5297	4576	5208	2491	3159	6351	3157	6226
17ACDHMS_UP_006_A04_28JAN2004_032	22502	5393	3901	11259	1748	5404	6938	3592	5765
17ACDHMS_UP_006_A07_28JAN2004_063	3268	3255	1425	2771	712	862	2877	804	3831
17ACDHMS_UP_006_A10_28JAN2004_080	7316	5871	5656	7810	5419	5366	6061	5946	7798
17ACDHMS_UP_006_A11_28JAN2004_095	11364	3818	2678	3875	1734	1729	3454	1873	4401
17ACDHMS_UP_006_A12_28JAN2004_096	15412	6812	4579	4719	2275	3380	5460	3877	4791
17ACDHMS_UP_006_B01_28JAN2004_013	19460	75145	65765	66869	49138	80668	45160	80557	58140
17ACDHMS_UP_006_B08_28JAN2004_062	23508	30563	27815	20763	24935	18813	22550	21395	20043
17ACDHMS_UP_006_B09_28JAN2004_077	3276	3334	2338	3845	1785	1496	4391	1384	4891
17ACDHMS_UP_006_B10_28JAN2004_078	7324	3880	1848	3294	826	995	3349	995	3417
17ACDHMS_UP_006_B11_28JAN2004_093	11372	3786	2957	4588	2080	2345	3997	2592	3816
17ACDHMS_UP_006_C06_28JAN2004_044	15420	3009	1795	2950	1656	1018	3165	1572	5497
17ACDHMS_UP_006_C11_28JAN2004_091	19468	17899	17618	9639	2593	13174	14168	11316	7361
17ACDHMS_UP_006_C12_28JAN2004_092	23516	14091	13191	13724	11603	12194	13692	10047	13765
17ACDHMS_UP_006_D05_28JAN2004_041	6304	45438	91452	44746	72493	44267	77034	43029	77143
17ACDHMS_UP_006_D06_28JAN2004_042	10352	7516	7876	6225	4325	5318	6427	6574	7515
17ACDHMS_UP_006_D09_28JAN2004_073	14400	3424	2006	4064	1170	1692	3603	1494	3817
17ACDHMS_UP_006_D10_28JAN2004_074	18448	9134	9059	10213	10047	8844	8888	10392	14159
17ACDHMS_UP_006_D12_28JAN2004_090	22496	11198	9387	6571	2058	10432	11288	5959	6980
17ACDHMS_UP_006_E01_28JAN2004_007	2264	141243	166701	148065	97912	140720	122050	167293	129708
17ACDHMS_UP_006_E04_28JAN2004_024	10360	37398	42102	35989	32839	38971	23291	48367	41225
17ACDHMS_UP_006_E05_28JAN2004_039	14408	3543	1638	2883	996	1295	3042	1254	3583
17ACDHMS_UP_006_E08_28JAN2004_056	18456	4694	3954	5973	3492	5065	6506	4560	5668
17ACDHMS_UP_006_E11_28JAN2004_087	22504	61735	66103	38961	27283	111772	99595	80476	80064
17ACDHMS_UP_006_F08_28JAN2004_054	3230	2449	1327	2360	585	634	2161	586	2245
17ACDHMS_UP_006_F09_28JAN2004_069	7278	2232	1241	2427	660	561	2350	638	2148
17ACDHMS_UP_006_G01_28JAN2004_003	11326	19430	20334	15069	8067	14344	18937	20825	21623
17ACDHMS_UP_006_H01_28JAN2004_001	15374	2742	1315	2562	645	672	2247	630	2560
17ACDHMS_UP_006_H08_28JAN2004_050	19422	3081	1924	2646	1233	1682	3037	1510	3183
17ACDHMS_UP_006_H12_28JAN2004_082	23470	9429	7548	11592	7882	7393	8532	5838	8315
17ACDHMS_UP_007_A01_28JAN2004_015	3238	2502	1406	2884	746	719	3188	733	2652
17ACDHMS_UP_007_A04_28JAN2004_032	7286	29536	28041	19500	16803	24182	21698	21700	21254
17ACDHMS_UP_007_A06_28JAN2004_048	11334	22301	18759	12244	12689	12993	11720	19599	13480
17ACDHMS_UP_007_A08_28JAN2004_064	15382	8553	7054	6543	3018	5191	6990	6576	7436
17ACDHMS_UP_007_A09_28JAN2004_079	19430	3091	1415	2734	651	638	2734	723	2742
17ACDHMS_UP_007_A10_28JAN2004_080	23478	4012	1509	3767	780	776	3785	772	3650
17ACDHMS_UP_007_A12_28JAN2004_096	2218	118651	69032	84986	75319	73474	62200	132176	65882
17ACDHMS_UP_007_B03_28JAN2004_029	6266	2520	1488	2640	676	819	2438	766	2263
17ACDHMS_UP_007_B05_28JAN2004_045	10314	17743	17722	15556	11500	15181	12258	15681	15839
17ACDHMS_UP_007_B11_28JAN2004_093	14362	13527	14261	12662	12356	11872	9981	13937	15706
17ACDHMS_UP_007_C03_28JAN2004_027	18410	3122	1806	3121	1521	1474	2758	1552	3358
17ACDHMS_UP_007_C08_28JAN2004_060	22458	8204	5798	9665	2715	9423	10916	7143	9065
17ACDHMS_UP_007_D02_28JAN2004_010	2226	3643	2153	6046	1101	1483	3707	932	3657
17ACDHMS_UP_007_D05_28JAN2004_041	6274	3402	3080	4276	2058	1922	3292	2603	3555
17ACDHMS_UP_007_D06_28JAN2004_042	10322	62124	68673	56734	35683	59673	48622	71669	55093
17ACDHMS_UP_007_D09_28JAN2004_073	14370	46284	38266	19319	4519	33830	32373	34845	17896
17ACDHMS_UP_007_D12_28JAN2004_090	18418	34847	33125	36836	34400	46889	31980	39533	35352
17ACDHMS_UP_007_E08_28JAN2004_056	22466	3397	1963	2551	676	1525	2922	1127	2929
17ACDHMS_UP_007_E10_28JAN2004_072	3232	51197	44082	33176	23492	36728	42733	43327	32071
17ACDHMS_UP_007_F05_28JAN2004_037	7280	9235	10905	7762	8917	10514	7835	12664	14151
17ACDHMS_UP_007_G01_28JAN2004_003	11328	202267	336752	180222	234629	224321	146361	311391	208908
17ACDHMS_UP_007_G04_28JAN2004_020	15376	9575	8208	7507	4938	6080	7441	7249	9158
17ACDHMS_UP_007_G05_28JAN2004_035	19424	19145	18331	10534	2855	9498	9931	10525	6154
17ACDHMS_UP_007_G06_28JAN2004_036	23472	52983	32324	25522	29458	27328	30273	42568	20767
17ACDHMS_UP_007_G08_28JAN2004_052	3240	12872	13878	17325	14854	15160	13670	14381	17467
17ACDHMS_UP_007_H01_28JAN2004_001	7288	27976	29453	21412	12668	21247	22731	22044	21870
17ACDHMS_UP_007_H08_28JAN2004_050	11336	9462	5879	7161	2444	5651	6049	6143	6762
17ACDHMS_UP_007_H11_28JAN2004_081	15384	2155	1162	1927	604	542	2245	679	2265
17ACDHMS_UP_007_H12_28JAN2004_082	19432	4221	2645	3464	1867	2264	3305	2728	4092
17ACDHMS_UP_008_A03_28JAN2004_031	23480	2589	1388	2338	851	766	2498	768	2621
17ACDHMS_UP_008_A04_28JAN2004_032	2220	15218	18471	9427	4783	20031	19947	16554	13445
17ACDHMS_UP_008_A08_28JAN2004_064	6268	4742	3670	6336	3824	3150	3923	3820	5103
17ACDHMS_UP_008_A10_28JAN2004_080	10316	15128	12962	13328	10756	11741	12697	15314	13134
17ACDHMS_UP_008_B04_28JAN2004_030	14364	2296	1225	2070	618	616	2201	680	2097
17ACDHMS_UP_008_B05_28JAN2004_045	18412	15347	16237	16568	10988	20087	13816	18713	16631
17ACDHMS_UP_008_B06_28JAN2004_046	22460	3350	2270	9933	1397	3066	3848	2356	3125
17ACDHMS_UP_008_B09_28JAN2004_077	6276	59775	56789	53748	46208	64193	47297	53352	56161
17ACDHMS_UP_008_B10_28JAN2004_078	10324	13296	13683	13445	15389	12575	11320	15592	19331
17ACDHMS_UP_008_C02_28JAN2004_012	14372	4613	2966	3821	1427	2258	3975	2602	4371
17ACDHMS_UP_008_C06_28JAN2004_044	18420	2333	1382	2757	863	857	2718	886	2936
17ACDHMS_UP_008_C08_28JAN2004_060	22468	6118	6723	5558	2922	4948	7453	5653	6163
17ACDHMS_UP_008_C12_28JAN2004_092	3234	3394	1796	3146	1022	1497	3063	1506	3569
17ACDHMS_UP_008_D01_28JAN2004_009	7282	58540	55503	31618	16796	52634	43023	53081	45623
17ACDHMS_UP_008_D02_28JAN2004_010	11330	4682	4206	5052	2499	3297	4086	4574	5637
17ACDHMS_UP_008_D04_28JAN2004_026	15378	3087	1510	1892	541	718	3002	875	3470
17ACDHMS_UP_008_D09_28JAN2004_073	23474	57936	71792	65347	65523	63830	55188	62728	56616
17ACDHMS_UP_008_D12_28JAN2004_090	3242	4296	2963	4112	2228	2591	3771	2747	3981
17ACDHMS_UP_008_E01_28JAN2004_007	7290	27233	29262	28165	23706	27570	25443	27249	26846
17ACDHMS_UP_008_E03_28JAN2004_023	11338	106610	126306	98380	65939	94607	75583	124291	95549
17ACDHMS_UP_008_E08_28JAN2004_056	15386	5658	3492	4784	2500	3767	3378	5179	3072
17ACDHMS_UP_008_F01_28JAN2004_005	19434	7280	7770	5095	3715	5515	5199	4903	4993
17ACDHMS_UP_008_F02_28JAN2004_006	23482	2630	1530	3386	1152	1183	2846	993	2980
17ACDHMS_UP_008_F07_28JAN2004_053	2222	9766	7997	9793	6352	6333	7548	7367	9132
17ACDHMS_UP_008_F10_28JAN2004_070	6270	8566	9269	6536	5321	6728	7883	9149	9114
17ACDHMS_UP_008_G05_28JAN2004_035	10318	5957	3630	4103	1001	2414	4757	2300	4349
17ACDHMS_UP_008_G09_28JAN2004_067	14366	3813	1315	3045	590	683	2884	747	3164
17ACDHMS_UP_008_G12_28JAN2004_084	18414	30430	39910	37339	28862	46786	35732	38964	31800
17ACDHMS_UP_008_H03_28JAN2004_017	22462	52177	44609	68075	19706	83877	49947	83971	46078
17ACDHMS_UP_008_H05_28JAN2004_033	2230	22639	19696	15013	5739	15423	19163	15958	13828
17ACDHMS_UP_008_H07_28JAN2004_049	6278	5030	3930	3106	930	3740	4625	2689	5143
17ACDHMS_UP_008_H10_28JAN2004_066	10326	14867	7660	5731	4188	3530	4199	6279	5187
17ACDHMS_UP_009_A03_28JAN2004_031	14374	3294	2285	3012	1458	1886	3077	2131	3175
17ACDHMS_UP_009_A05_28JAN2004_047	18422	5327	4015	3927	1177	3907	5247	3079	3832
17ACDHMS_UP_009_A07_28JAN2004_063	22470	4460	2398	3182	1197	1918	4420	1185	4695
17ACDHMS_UP_009_A08_28JAN2004_064	3236	20437	24375	24363	16515	20791	37859	25849	29890
17ACDHMS_UP_009_B04_28JAN2004_030	7284	17389	19906	13806	9098	13127	13861	14678	15880
17ACDHMS_UP_009_B08_28JAN2004_062	11332	2529	1489	2444	705	689	2140	751	2524
17ACDHMS_UP_009_B11_28JAN2004_093	15380	4409	1784	3179	833	962	3583	1211	4173
17ACDHMS_UP_009_B12_28JAN2004_094	19428	10991	13370	11586	13268	11070	8887	10657	11742
17ACDHMS_UP_009_C02_28JAN2004_012	23476	3236	1593	3085	764	726	2695	940	3726
17ACDHMS_UP_009_C04_28JAN2004_028	3244	60647	86985	75209	60339	71300	63263	81885	67060
17ACDHMS_UP_009_C07_28JAN2004_059	7292	30398	29553	27795	21546	27043	24590	22000	23896
17ACDHMS_UP_009_D01_28JAN2004_009	11340	4821	2633	4226	1401	2118	4505	2259	4403
17ACDHMS_UP_009_D05_28JAN2004_041	15388	6951	6098	5443	2206	3946	5263	3777	5506
17ACDHMS_UP_009_D07_28JAN2004_057	19436	26240	28619	35372	33030	27956	23132	40807	40377
17ACDHMS_UP_009_D08_28JAN2004_058	23484	4379	2457	4132	1863	1910	3898	1615	3802
17ACDHMS_UP_009_D12_28JAN2004_090	2224	15431	16022	18302	8931	12655	16997	16099	17867
17ACDHMS_UP_009_E02_28JAN2004_008	6272	6512	3875	10548	1957	2931	5824	2875	6357
17ACDHMS_UP_009_E03_28JAN2004_023	10320	77628	79020	74879	83226	74129	54550	99254	99083
17ACDHMS_UP_009_F02_28JAN2004_006	14368	3597	2710	3479	2056	2035	3232	2519	3911
17ACDHMS_UP_009_F04_28JAN2004_022	18416	2912	1593	2712	811	864	2910	953	2751
17ACDHMS_UP_009_F05_28JAN2004_037	22464	61184	61003	46627	39116	78287	59589	58961	55485
17ACDHMS_UP_009_F11_28JAN2004_085	2232	19399	15087	19595	11610	17312	15970	18157	20485
17ACDHMS_UP_009_F12_28JAN2004_086	6280	2516	1228	2237	698	598	2028	597	2542
17ACDHMS_UP_009_G02_28JAN2004_004	10328	61600	85931	55958	36498	74285	67054	82318	71348
17ACDHMS_UP_009_G03_28JAN2004_019	14376	8135	5707	5194	1924	4951	6978	4431	5488
17ACDHMS_UP_009_G07_28JAN2004_051	18424	4490	3475	5028	2392	3102	4869	2919	5524
17ACDHMS_UP_009_G12_28JAN2004_084	22472	2915	1542	6613	665	901	2695	907	3168
17ACDHMS_UP_009_H05_28JAN2004_033	3326	59104	53459	56920	48930	63640	47791	49992	58925
17ACDHMS_UP_009_H06_28JAN2004_034	7374	3542	1533	3590	836	757	3582	905	3652
17ACDHMS_UP_009_H10_28JAN2004_066	11422	5257	4305	5506	3785	4487	5749	5780	7118
17ACDHMS_UP_009_H12_28JAN2004_082	15470	4535	3845	4094	1645	1748	3647	2941	4167
17ACDHMS_UP_010_A01_28JAN2004_015	19518	7967	7484	6845	4368	5234	4833	6158	7085
17ACDHMS_UP_010_A04_28JAN2004_032	23566	3652	1718	3740	930	1068	3573	1003	3493
17ACDHMS_UP_010_A05_28JAN2004_047	3334	5033	3932	6992	3901	4468	4964	4397	6979
17ACDHMS_UP_010_B06_28JAN2004_046	7382	16525	14671	16318	8276	14792	13819	15342	14672
17ACDHMS_UP_010_B07_28JAN2004_061	11430	16126	15772	11203	9253	12660	9431	14139	12369
17ACDHMS_UP_010_B09_28JAN2004_077	15478	3776	2621	3102	920	879	2808	906	3360
17ACDHMS_UP_010_B11_28JAN2004_093	19526	4115	2918	4294	2237	2613	3944	2599	4475
17ACDHMS_UP_010_C08_28JAN2004_060	23574	6373	2850	4520	1437	1407	4612	1747	4040
17ACDHMS_UP_010_C09_28JAN2004_075	2314	24959	28053	37841	27988	28497	26107	32034	29529
17ACDHMS_UP_010_C12_28JAN2004_092	6362	2335	1128	3164	602	572	2491	626	2241
17ACDHMS_UP_010_D04_28JAN2004_026	10410	18969	17301	13215	9725	11973	13082	15376	13414
17ACDHMS_UP_010_D07_28JAN2004_057	14458	17444	25275	9804	13753	17084	19929	22007	20537
17ACDHMS_UP_010_D09_28JAN2004_073	18506	3249	1277	2862	750	707	3271	760	3130
17ACDHMS_UP_010_D12_28JAN2004_090	22554	24291	18872	14930	8531	23512	18826	17256	13268
17ACDHMS_UP_010_E03_28JAN2004_023	2322	28436	29804	35473	28498	28409	28844	32071	33954
17ACDHMS_UP_010_E04_28JAN2004_024	6370	5534	3688	4671	3123	1970	4573	2492	5873
17ACDHMS_UP_010_E07_28JAN2004_055	10418	8172	6386	7094	5079	5852	6667	5057	5307
17ACDHMS_UP_010_E08_28JAN2004_056	14466	29092	32406	29459	24263	28376	23306	24914	24150
17ACDHMS_UP_010_F04_28JAN2004_022	18514	4712	3073	4928	2421	3256	3708	2815	4293
17ACDHMS_UP_010_F05_28JAN2004_037	22562	8079	4818	6744	2462	7339	9194	4134	7067
17ACDHMS_UP_010_F06_28JAN2004_038	3328	11179	10197	10545	7431	8948	10293	7207	8831
17ACDHMS_UP_010_F07_28JAN2004_053	7376	17929	21160	15633	10520	15280	17121	16108	19283
17ACDHMS_UP_010_F12_28JAN2004_086	11424	9965	23829	9369	12317	5136	14146	9487	15730
17ACDHMS_UP_010_G01_28JAN2004_003	15472	20247	27222	19378	15655	16571	13232	20129	17993
17ACDHMS_UP_010_G05_28JAN2004_035	19520	13772	13769	7674	2289	7401	8948	9866	9351
17ACDHMS_UP_010_G08_28JAN2004_052	23568	9350	8342	7611	6175	7457	7823	5343	7899
17ACDHMS_UP_010_G09_28JAN2004_067	3336	31704	28535	29045	14133	28540	27672	32004	24267
17ACDHMS_UP_010_G10_28JAN2004_068	7384	7640	6246	7111	4244	5273	7028	4964	6961
17ACDHMS_UP_010_G12_28JAN2004_084	11432	33693	37150	21211	53368	20196	23327	44004	37849
17ACDHMS_UP_010_H01_28JAN2004_001	15480	10026	8421	7528	4072	6254	6864	6093	6980
17ACDHMS_UP_010_H06_28JAN2004_034	19528	7672	6934	7086	7597	6640	6212	8264	9395
17ACDHMS_UP_010_H07_28JAN2004_049	23576	7944	5825	5913	2755	5589	7079	2985	4646
19ACACYS_UP_001_A02_28JAN2004_016	2316	4216	2084	4551	1162	1489	4195	1726	4286
19ACACYS_UP_001_A07_28JAN2004_063	6364	19493	16300	15850	11064	17017	15560	17124	17544
19ACACYS_UP_001_B01_28JAN2004_013	10412	10243	11762	14261	11327	12687	10769	9983	11186
19ACACYS_UP_001_B05_28JAN2004_045	14460	75185	79125	52355	26386	63537	49222	74406	42183
19ACACYS_UP_001_B06_28JAN2004_046	18508	32632	29504	28146	23924	37815	26228	38503	30975
19ACACYS_UP_001_C01_28JAN2004_011	22556	96623	106561	67343	65523	118500	112292	77631	86299
19ACACYS_UP_001_E12_28JAN2004_088	2324	10570	9699	10887	6855	8818	10393	8808	11574
19ACACYS_UP_001_G03_28JAN2004_019	6372	13130	13544	11599	7711	10474	12822	13199	13235
19ACACYS_UP_001_G04_28JAN2004_020	10420	114892	25577	26108	49554	19126	23154	83077	32475
19ACACYS_UP_001_H02_28JAN2004_002	14468	49600	70465	67156	63321	74957	45808	63595	58579
19ACACYS_UP_001_H06_28JAN2004_034	18516	13741	7808	8079	5806	8547	8881	8671	6635
19ACACYS_UP_001_H09_28JAN2004_065	22564	4522	1780	7186	881	1415	3320	1149	3511
19ACACYS_UP_002_A01_29JAN2004_015	3330	26545	26895	37770	23467	38384	24899	32307	32099
19ACACYS_UP_002_A04_29JAN2004_032	7378	757588	696537	406197	808128	750890	386371	1108460	262211
19ACACYS_UP_002_A06_29JAN2004_048	11426	525494	469991	300079	560374	497551	283420	806713	235010
19ACACYS_UP_002_A10_29JAN2004_080	15474	18225	21117	22441	17429	22098	19772	23580	21047
19ACACYS_UP_002_B03_29JAN2004_029	19521	9182	7606	9340	5306	7528	7929	9651	8576
19ACACYS_UP_002_C05_29JAN2004_043	23570	3599	1285	2711	690	695	3552	706	3529
19ACACYS_UP_002_D03_29JAN2004_025	3338	3953	1967	3858	1400	1073	4228	1433	3786
19ACACYS_UP_002_D09_29JAN2004_073	7386	3014	1448	3391	750	837	3647	905	2990
19ACACYS_UP_002_E05_29JAN2004_039	11434	32065	40879	30431	27876	30333	27556	31690	31306
19ACACYS_UP_002_F02_29JAN2004_006	15482	18313	17617	19402	17200	22919	15911	26207	21758
19ACACYS_UP_002_F03_29JAN2004_021	19530	110785	146050	114946	95207	118914	94779	136647	103339
19ACACYS_UP_002_F06_29JAN2004_038	23578	4303	1859	3726	1096	1253	3729	1143	3501
19ACACYS_UP_002_F11_29JAN2004_085	2318	4791	2297	4068	1574	1731	5404	1483	4417
19ACACYS_UP_002_G03_29JAN2004_019	6366	145485	167417	104538	70881	136563	114574	156129	117363
19ACACYS_UP_002_G11_29JAN2004_083	10414	5840	4165	5145	2513	3412	4602	3533	4976
19ACACYS_UP_002_H12_29JAN2004_082	14462	7108	5041	6863	4750	5672	6065	5112	6889
19ACACYS_UP_003_A03_29JAN2004_031	18510	2649	1537	2465	774	917	3434	853	3502
19ACACYS_UP_003_A11_29JAN2004_095	22558	6926	5334	5011	2909	5911	9183	3389	5505
19ACACYS_UP_003_B01_29JAN2004_013	2326	3507	1768	3327	1053	1184	3499	1172	3132
19ACACYS_UP_003_B04_29JAN2004_030	6374	8779	6748	7194	4165	5515	6481	5697	7566
19ACACYS_UP_003_B06_29JAN2004_046	10422	39062	53017	35071	28568	38954	36844	42243	41508
19ACACYS_UP_003_B08_29JAN2004_062	14470	67789	62204	69984	52363	74906	32840	86925	53035
19ACACYS_UP_003_B12_29JAN2004_094	18518	17892	2670	4744	1733	3230	5552	7218	5059
19ACACYS_UP_003_C09_29JAN2004_075	22566	249316	324383	156506	115060	299383	253229	314426	223027
19ACACYS_UP_003_C10_29JAN2004_076	3332	163620	28823	32329	19971	32378	25075	87277	23143
19ACACYS_UP_003_D03_29JAN2004_025	7380	10727	9710	10973	9219	10305	9711	9997	13648
19ACACYS_UP_003_E01_29JAN2004_007	11428	33612	39552	29115	26353	27953	26197	37067	31019
19ACACYS_UP_003_G02_29JAN2004_004	15476	19501	21263	21187	18474	20434	14893	27322	26448
19ACACYS_UP_003_G05_29JAN2004_035	19524	4647	3078	4385	1845	2550	4013	2062	3955
19ACACYS_UP_003_H05_29JAN2004_033	23572	10924	9070	10175	9454	8321	8331	8195	10390
19ACACYS_UP_003_H08_29JAN2004_050	3340	23047	25485	25787	22036	21227	19969	25997	28608
19ACACYS_UP_004_A07_29JAN2004_063	7388	37975	39046	26200	18325	35003	30712	33545	34425
19ACACYS_UP_004_A08_29JAN2004_064	11436	15165	16899	11786	13813	12747	12131	14821	24128
19ACACYS_UP_004_A09_29JAN2004_079	15484	8651	5979	7658	4953	8226	6214	7432	5974
19ACACYS_UP_004_B02_29JAN2004_014	19532	231946	208908	154296	208135	160715	145578	263539	129441
19ACACYS_UP_004_B05_29JAN2004_045	23580	19977	17362	13383	8495	13429	18730	13285	14086
19ACACYS_UP_004_C03_29JAN2004_027	2320	128423	421104	70257	372941	91019	413757	171682	316786
19ACACYS_UP_004_C07_29JAN2004_059	6368	35653	37634	27809	22214	31873	29093	34033	29618
19ACACYS_UP_004_D05_29JAN2004_041	10416	43532	39657	36047	30580	41317	28051	47499	47743
19ACACYS_UP_004_E01_29JAN2004_007	14464	7093	7108	7944	4420	5372	6412	4351	5218
19ACACYS_UP_004_E02_29JAN2004_008	18512	5418	3618	6962	3924	4616	5451	3778	5303
19ACACYS_UP_004_E09_29JAN2004_071	22560	40566	40205	32365	18531	53083	54792	35225	47460
19ACACYS_UP_004_E11_29JAN2004_087	2328	8517	6532	9597	5911	8144	9399	7027	10460
19ACACYS_UP_004_F04_29JAN2004_022	6376	28092	20055	21825	11749	25791	13119	27426	25004
19ACACYS_UP_004_H04_29JAN2004_018	10424	8757	9110	7466	3592	8298	9581	6429	6891
19ACACYS_UP_004_H11_29JAN2004_081	14472	3964	3254	4019	1935	2509	3870	2343	4252
19ACACYS_UP_004_H12_29JAN2004_082	18520	25972	27434	29875	14018	37573	34542	31726	26533
19ACACYS_UP_005_A02_29JAN2004_016	22568	9587	7769	9408	1928	6535	7684	4960	5625
19ACACYS_UP_005_A03_29JAN2004_031	3768	46177	45220	31123	24628	52444	45044	52783	40456
19ACACYS_UP_005_A08_29JAN2004_064	7816	11447	17708	12939	15870	14195	15080	17067	22468
19ACACYS_UP_005_A09_29JAN2004_079	11864	5125	4993	5369	3439	5239	5969	5060	5999
19ACACYS_UP_005_A10_29JAN2004_080	15912	54191	49772	30185	22102	53635	33304	49721	43958
19ACACYS_UP_005_B02_29JAN2004_014	19960	9696	6910	6564	4050	7499	7173	5217	7095
19ACACYS_UP_005_C02_29JAN2004_012	24008	10045	8956	7567	4846	6650	8572	5319	8216
19ACACYS_UP_005_C06_29JAN2004_044	3776	10570	7992	8071	4775	8691	8792	7429	7473
19ACACYS_UP_005_C10_29JAN2004_076	7824	53976	77208	66438	49242	95573	83871	83077	60621
19ACACYS_UP_005_D11_29JAN2004_089	11872	2845	1514	4044	999	924	3046	1048	3482
19ACACYS_UP_005_E01_29JAN2004_007	15920	3590	1515	4297	868	1039	3047	1221	3063
19ACACYS_UP_005_F08_29JAN2004_054	19968	22591	27741	24031	21174	18117	19841	23749	27803
19ACACYS_UP_005_F10_29JAN2004_070	24016	10759	10513	8379	3845	5979	7745	6117	6315
19ACACYS_UP_005_G03_29JAN2004_019	2756	69279	58833	50862	31647	67263	59608	52783	51748
19ACACYS_UP_005_H05_29JAN2004_033	6804	3386	1475	3001	741	761	3285	806	3629
19ACACYS_UP_005_H07_29JAN2004_049	10852	5083	4034	5843	4677	7180	6745	5285	6460
19ACACYS_UP_005_H12_29JAN2004_082	14900	28538	34705	25219	14807	26753	24417	26565	25318
19ACACYS_UP_006_A07_29JAN2004_063	18948	39854	42038	23811	11870	31802	29850	34656	19040
19ACACYS_UP_006_A11_29JAN2004_095	22996	5462	3685	9453	2151	5036	5448	3068	4376
19ACACYS_UP_006_B02_29JAN2004_014	2764	2951	1666	2923	677	873	2383	746	2679
19ACACYS_UP_006_D08_29JAN2004_058	6812	18380	19984	17151	11546	14690	14740	14936	14286
19ACACYS_UP_006_F02_29JAN2004_006	10860	13023	11666	8413	2991	9325	9852	9610	7513
19ACACYS_UP_006_F08_29JAN2004_054	14908	8276	6963	5844	3397	5196	6000	5191	7463
19ACACYS_UP_006_F12_29JAN2004_086	18956	15219	17323	13383	9993	14371	12899	12881	10382
19ACACYS_UP_007_A06_29JAN2004_048	23004	3760	1727	3275	851	1185	3213	994	3281
19ACACYS_UP_007_A11_29JAN2004_095	7818	56956	74215	80090	54582	106424	76454	80828	52549
19ACACYS_UP_007_B12_29JAN2004_094	11866	7798	7383	6481	4013	6258	6057	6651	6939
19ACACYS_UP_007_E04_29JAN2004_024	15914	42552	45515	25797	15506	29901	29864	38097	31863
19ACACYS_UP_007_F02_29JAN2004_006	19962	27737	38309	27651	38908	27935	24976	30119	38351
19ACACYS_UP_007_F07_29JAN2004_053	24010	11091	11989	8748	7116	9120	9838	8750	10735
19ACACYS_UP_007_G01_29JAN2004_003	3778	14200	13583	15251	12907	17334	15691	17498	15505
19ACACYS_UP_007_H01_29JAN2004_001	7826	21627	14697	23792	13697	15623	17359	29576	20530
19ACACYS_UP_008_A05_29JAN2004_047	11874	6247	4424	8667	2267	3207	4789	3740	5039
19ACACYS_UP_008_B02_29JAN2004_014	15922	30392	29221	24262	15292	27983	20604	31498	23615
19ACACYS_UP_008_B05_29JAN2004_045	19970	4778	4552	6948	2312	3866	4559	5065	4408
19ACACYS_UP_008_B11_29JAN2004_093	24018	25122	21602	24105	17008	16920	12688	15077	15976
19ACACYS_UP_008_D07_29JAN2004_057	2758	22206	22774	24549	20448	23398	22938	21298	22862
19ACACYS_UP_008_E08_29JAN2004_056	6806	13386	11633	12963	10012	11261	12554	12216	14645
19ACACYS_UP_008_E11_29JAN2004_087	10854	13813	15104	10538	9276	12600	10781	13834	12983
19ACACYS_UP_008_G07_29JAN2004_051	14902	2929	1542	2840	830	1166	2735	1154	3641
19ACACYS_UP_008_H11_29JAN2004_081	22998	17677	5785	9251	5613	7211	11194	16049	9041
19ACACYS_UP_009_A06_29JAN2004_048	2766	61198	69537	51594	86746	69264	54724	62294	61312
19ACACYS_UP_009_A10_29JAN2004_080	6814	13234	14256	11053	12484	11448	10699	12448	12979
19ACACYS_UP_009_A12_29JAN2004_096	10862	15949	16773	18164	15509	16194	15012	19871	19849
19ACACYS_UP_009_B09_29JAN2004_077	14910	4128	3017	3499	1034	1669	3539	2250	3131
19ACACYS_UP_009_C03_29JAN2004_027	18958	3240	1368	2989	702	703	3432	938	3184
19ACACYS_UP_009_C04_29JAN2004_028	23006	9083	7092	7517	5298	9323	8551	5341	6379
19ACACYS_UP_009_C05_29JAN2004_043	3772	34861	25512	34884	22128	42197	35171	34764	31940
19ACACYS_UP_009_D05_29JAN2004_041	7820	26772	21776	30458	21102	42421	25940	34900	26756
19ACACYS_UP_009_F04_29JAN2004_022	11868	38525	26035	23793	73932	60759	40161	46334	78572
19ACACYS_UP_009_F09_29JAN2004_069	15916	12112	9852	10920	8089	10517	8608	12158	11066
19ACACYS_UP_009_F12_29JAN2004_086	19964	6821	5210	6444	4321	5118	5631	5300	7289
19ACACYS_UP_009_G02_29JAN2004_004	24012	3461	1920	3685	1074	1180	3401	1028	3738
19ACACYS_UP_009_G03_29JAN2004_019	3780	7073	6001	9408	3456	6172	7628	5724	5766
19ACACYS_UP_009_H02_29JAN2004_002	7828	7220	6997	18003	10800	13052	11728	9007	11038
19ACACYS_UP_010_A11_29JAN2004_095	11876	163499	265002	127421	186791	174447	166456	203900	198401
19ACACYS_UP_010_D03_29JAN2004_025	15924	24948	27935	21254	16078	19531	17396	24969	31120
19ACACYS_UP_010_D11_29JAN2004_089	19972	15864	16094	20634	11685	14902	13989	15705	17232
19ACACYS_UP_010_E06_29JAN2004_040	24020	30370	29427	28897	19300	20641	20399	14395	13901
19ACACYS_UP_010_F03_29JAN2004_021	2760	46123	37866	38932	18846	39471	31104	38991	32226
19ACACYS_UP_010_F05_29JAN2004_037	6808	14135	16918	17807	18862	16261	15709	17649	23924
19ACACYS_UP_010_F11_29JAN2004_085	10856	15865	27616	13366	25864	12280	15347	22531	36027
19ACACYS_UP_010_G11_29JAN2004_083	14904	91737	83698	104309	38734	97609	38198	123478	64249
24RDBNH_UP_001_A02_18DEC2003_016	18952	12141	11869	8625	3013	10108	11292	8414	7997
24RDBNH_UP_001_A07_18DEC2003_063	23000	429421	273705	114846	25161	437913	164251	253161	146402
24RDBNH_UP_001_A08_18DEC2003_064	2768	7823	6579	5692	3508	4314	6572	5280	6191
24RDBNH_UP_001_A11_18DEC2003_095	6816	9900	9146	8518	7099	6418	7749	6937	8212
24RDBNH_UP_001_B04_18DEC2003_030	10864	13950	15321	12913	8937	14344	11396	17948	14957
24RDBNH_UP_001_B06_18DEC2003_046	14912	14733	14759	7738	3913	9492	10314	9872	10123
24RDBNH_UP_001_B09_18DEC2003_077	18960	12368	14283	14314	10925	11775	9781	13745	13471
24RDBNH_UP_001_B10_18DEC2003_078	23008	4013	2415	2975	904	1639	3214	1235	3082
24RDBNH_UP_001_C09_18DEC2003_075	3774	6093	5023	5433	2421	5640	6901	5487	6036
24RDBNH_UP_001_C10_18DEC2003_076	7822	3695	2239	5926	1935	4221	5183	2680	3751
24RDBNH_UP_001_D03_18DEC2003_025	11870	4488	2418	3874	1153	1809	3385	1580	3790
24RDBNH_UP_001_D04_18DEC2003_026	15918	119711	134524	90369	67292	97419	83010	128897	120206
24RDBNH_UP_001_D08_18DEC2003_058	19966	8949	8811	8338	6443	6885	8270	7612	10578
24RDBNH_UP_001_E02_18DEC2003_008	24014	4413	3206	5639	3294	3487	4412	2783	4582
24RDBNH_UP_001_E03_18DEC2003_023	3782	3878	2348	4007	867	2000	3666	1686	2975
24RDBNH_UP_001_E12_18DEC2003_088	7830	4164	5626	9199	4943	3749	5689	3494	6290
24RDBNH_UP_001_F02_18DEC2003_006	11878	12946	14853	22070	7457	11044	11788	13709	15194
24RDBNH_UP_001_F06_18DEC2003_038	15926	17086	15210	23814	8841	14136	11528	18660	15190
24RDBNH_UP_001_F08_18DEC2003_054	19974	3798	1954	12928	1192	1373	3696	1435	3643
24RDBNH_UP_001_F11_18DEC2003_085	24022	7601	6241	12320	3609	4536	6514	3856	6282
24RDBNH_UP_001_F12_18DEC2003_086	2762	4219	4962	4770	2043	2339	6572	2054	4361
24RDBNH_UP_001_G02_18DEC2003_004	6810	30605	35906	20205	13512	22940	25972	22716	22811
24RDBNH_UP_001_G06_18DEC2003_036	10858	3442	1468	2887	728	1355	3122	1310	2975
24RDBNH_UP_001_G10_18DEC2003_068	14906	10298	8388	5986	2052	6157	5915	5651	6020
24RDBNH_UP_001_G12_18DEC2003_084	18954	7778	6557	6972	2967	6566	7170	5907	6515
24RDBNH_UP_001_H06_18DEC2003_034	23002	114409	69158	47905	81163	167340	73030	68011	87225
24RDBNH_UP_001_H07_18DEC2003_049	2770	5085	3564	6418	3669	3301	5591	3645	4794
24RDBNH_UP_001_H08_18DEC2003_050	6818	5771	4321	4364	988	2309	4496	2483	3798
24RDBNH_UP_002_A01_19DEC2003_015	10866	6842	7023	6111	1570	4831	6362	5306	4664
24RDBNH_UP_002_A02_19DEC2003_016	14914	3047	1486	2843	707	825	2825	892	2970
24RDBNH_UP_002_A03_19DEC2003_031	18962	4876	3315	3861	1168	2151	4193	2260	4221
24RDBNH_UP_002_A06_19DEC2003_048	23010	12372	8624	7728	1894	9141	10425	6732	6724
24RDBNH_UP_002_A08_19DEC2003_064		7307	6155	8015	2276	5607	6588
24RDBNH_UP_002_A11_19DEC2003_095	5600	4109	2793	4965	980	2059	4753	1529	3194
24RDBNH_UP_002_A12_19DEC2003_096	9648	3090	2047	3910	1013	2257	3623	1513	2998
24RDBNH_UP_002_B04_19DEC2003_030	17744	4334	2966	5150	1075	1602	3768	1714	3598
24RDBNH_UP_002_B07_19DEC2003_061	1560	5600	4805	7479	2314	5451	7419	4276	5634
24RDBNH_UP_002_B08_19DEC2003_062	5608	29555	30625	35645	8904	46665	48574	23219	12226
24RDBNH_UP_002_B12_19DEC2003_094	9656	3380	2669	8027	940	4398	5083	2541	3012
24RDBNH_UP_002_C01_19DEC2003_011	13704	3752	2521	9410	886	1462	3383	1346	2808
24RDBNH_UP_002_C02_19DEC2003_012	17752	2608	1335	12166	786	890	3120	818	2709
24RDBNH_UP_002_C04_19DEC2003_028	21800	3172	1450	13600	1155	883	4205	919	2980
24RDBNH_UP_002_C05_19DEC2003_043	540	8880	7191	6521	1102	3669	6810	3421	4822
24RDBNH_UP_002_C06_19DEC2003_044	4588	4586	3670	7428	2080	5691	7254	2782	4062
24RDBNH_UP_002_C08_19DEC2003_060	8636	3643	2038	3799	1159	1463	4237	1677	3925
24RDBNH_UP_002_C10_19DEC2003_076	12684	5308	3447	3778	1036	3501	4205	2647	3438
24RDBNH_UP_002_C11_19DEC2003_091	16732	5602	3237	4023	1046	2878	4428	2703	3974
24RDBNH_UP_002_C12_19DEC2003_092	20780	3320	1637	3004	680	1039	3191	828	2591
24RDBNH_UP_002_D01_19DEC2003_009	548	8084	8176	6415	1744	5198	7892	6253	5988
24RDBNH_UP_002_D02_19DEC2003_010	4596	11145	11771	14153	5316	16796	18190	6678	6197
24RDBNH_UP_002_D04_19DEC2003_026	8644	4784	2461	3954	996	1357	3185	1302	4207
24RDBNH_UP_002_D05_19DEC2003_041	12692	10594	9629	6572	2224	6508	6944	6856	6148
24RDBNH_UP_002_D06_19DEC2003_042	16740	4114	2229	3151	1094	1369	3179	1645	3890
24RDBNH_UP_002_D08_19DEC2003_058	20788	5395	4092	4379	1385	3464	5050	2677	4647
24RDBNH_UP_002_D09_19DEC2003_073	1554	10521	11317	10146	2807	9363	13005	11695	11884
24RDBNH_UP_002_D12_19DEC2003_090	9650	2688	1119	5499	656	707	2470	543	2196
24RDBNH_UP_002_E06_19DEC2003_040	13698	20220	17372	11579	4280	17668	14231	14982	9929
24RDBNH_UP_002_E09_19DEC2003_071	17746	4495	2634	5272	982	1682	3734	1683	3715
24RDBNH_UP_002_E12_19DEC2003_088	21794	3288	1791	4418	977	1407	2956	1167	3707
24RDBNH_UP_002_F01_19DEC2003_005	1562	6605	5545	9480	3344	5194	6465	5716	7334
24RDBNH_UP_002_F04_19DEC2003_022	5610	27519	25109	21771	5963	30263	28865	18871	15073
24RDBNH_UP_002_F06_19DEC2003_038	9658	6568	7193	16780	6270	18794	19289	9425	9412
24RDBNH_UP_002_F07_19DEC2003_053	13706	10939	10594	17679	6828	11915	11096	10017	12285
24RDBNH_UP_002_G02_19DEC2003_004	17754	6014	4345	19789	2486	3225	4815	4254	5699
24RDBNH_UP_002_G04_19DEC2003_020	21802	4646	2910	15492	1783	2401	10034	2035	3862
24RDBNH_UP_002_G05_19DEC2003_035	542	3558	1820	3943	884	802	3329	799	3594
24RDBNH_UP_002_G07_19DEC2003_051	4590	3755	2938	5186	3335	3771	4811	2541	3939
24RDBNH_UP_002_G08_19DEC2003_052	8638	13443	14105	11243	8497	11260	11807	11193	12090
24RDBNH_UP_002_G10_19DEC2003_068	12686	6230	5740	6791	4769	5383	6568	5781	7429
24RDBNH_UP_002_G12_19DEC2003_084	16734	26894	58053	32271	49918	36676	31843	46849	45654
24RDBNH_UP_002_H06_19DEC2003_034	20782	3818	3651	4424	1929	2937	4372	2680	4426
24RDBNH_UP_002_H11_19DEC2003_081	4598	10393	10818	11160	7500	17640	12970	10896	13354
24RDBNH_UP_003_A01_19DEC2003_015	8646	50768	66461	30613	11955	36538	38207	50941	25348
24RDBNH_UP_003_A03_19DEC2003_031	12694	11646	12476	11969	10057	12501	10838	13143	12413
24RDBNH_UP_003_A05_19DEC2003_047	16742	15984	24021	11036	10660	12325	13618	14458	12877
24RDBNH_UP_003_A11_19DEC2003_095	20790	4635	3770	5032	2317	3883	5608	3559	4857
24RDBNH_UP_003_B06_19DEC2003_046	5604	5687	4341	14182	5541	7947	8934	5745	6067
24RDBNH_UP_003_B10_19DEC2003_078	9652	2369	1490	8826	768	1302	3017	1160	3028
24RDBNH_UP_003_C03_19DEC2003_027	13700	4497	5096	8985	2785	3480	4896	2902	4540
24RDBNH_UP_003_C05_19DEC2003_043	17748	5342	3198	7389	2742	2696	3484	3504	5671
24RDBNH_UP_003_C06_19DEC2003_044	21796	60553	65281	56935	21226	51237	44599	28284	24218
24RDBNH_UP_003_C10_19DEC2003_076	5612	6021	5854	4932	1578	6235	8548	5627	5772
24RDBNH_UP_003_C11_19DEC2003_091	9660	6744	7543	8773	8416	16772	12951	9020	8213
24RDBNH_UP_003_D04_19DEC2003_026	13708	5645	4571	5290	4145	5538	4735	4398	5316
24RDBNH_UP_003_D08_19DEC2003_058	17756	30053	46906	37124	45063	37366	28135	63811	49172
24RDBNH_UP_003_D10_19DEC2003_074	21804	4300	1966	3855	888	1395	3940	1177	3785
24RDBNH_UP_003_D11_19DEC2003_089	544	58271	41216	49498	21931	42818	28321	42514	29993
24RDBNH_UP_003_E01_19DEC2003_007	4592	2776	1427	2972	838	698	3208	646	2983
24RDBNH_UP_003_E02_19DEC2003_008	8640	3229	1930	3199	1033	1159	2705	1158	2998
24RDBNH_UP_003_E04_19DEC2003_024	12688	5593	3631	4020	1739	2760	3841	3276	5008
24RDBNH_UP_003_E07_19DEC2003_055	16736	45170	61340	49254	33932	69920	43584	55466	47225
24RDBNH_UP_003_E10_19DEC2003_072	20784	26331	42333	26088	21948	37660	32173	37067	23606
24RDBNH_UP_003_F03_19DEC2003_021	552	23167	27727	25777	15895	21819	21494	22857	20750
24RDBNH_UP_003_F05_19DEC2003_037	4600	3275	2417	5169	2280	2233	3900	1869	3914
24RDBNH_UP_003_F06_19DEC2003_038	8648	3703	1902	3033	1040	1281	4063	1292	3155
24RDBNH_UP_003_F09_19DEC2003_069	12696	12251	10317	11972	9504	10016	8944	9892	10187
24RDBNH_UP_003_F10_19DEC2003_070	16744	12203	10209	8661	3630	9697	11226	8545	9759
24RDBNH_UP_003_G07_19DEC2003_051	20792	9626	6638	5550	1764	10116	11553	5602	5662
24RDBNH_UP_003_G11_19DEC2003_083	5606	19062	17887	32021	11747	30054	18179	20844	11317
24RDBNH_UP_003_G12_19DEC2003_084	9654	3529	2860	15253	3693	5262	6018	5423	5354
24RDBNH_UP_003_H02_19DEC2003_002	13702	3987	2683	9445	1401	2503	4821	2187	4284
24RDBNH_UP_003_H03_19DEC2003_017	17750	31853	31369	31588	17749	26967	22179	40156	35666
24RDBNH_UP_003_H04_19DEC2003_018	21798	11477	11762	15558	9404	11372	11358	8038	9560
24RDBNH_UP_003_H07_19DEC2003_049	1566	6425	6653	5949	3237	4950	7007	5348	5949
24RDBNH_UP_003_H10_19DEC2003_066	5614	2931	1677	4178	835	1576	3177	1275	4058
24RDBNH_UP_003_H12_19DEC2003_082	9662	2597	1616	2579	814	1381	3117	1013	2452
24RDBNH_UP_004_A04_19DEC2003_032	13710	5683	4508	3856	2180	6040	5631	5037	6018
24RDBNH_UP_004_A11_19DEC2003_095	17758	19259	16824	18642	10195	17947	14366	20535	17348
24RDBNH_UP_004_B02_19DEC2003_014	21806	120101	122302	95566	35648	119415	83755	85976	48293
24RDBNH_UP_004_B11_19DEC2003_093	546	9302	8151	6043	9858	6359	8451	3835	10947
24RDBNH_UP_004_C08_19DEC2003_060	4594	3004	2112	4316	1905	2639	5109	1499	3707
24RDBNH_UP_004_C12_19DEC2003_092	8642	3923	2113	3014	866	1157	3423	1612	3933
24RDBNH_UP_004_D06_19DEC2003_042	12690	3767	2282	3570	1705	2472	3253	2562	3374
24RDBNH_UP_004_E08_19DEC2003_056	16738	14239	14628	11350	8171	13953	11905	14162	11242
24RDBNH_UP_004_E11_19DEC2003_087	20786	3449	1818	3966	1952	2434	3803	1641	3321
24RDBNH_UP_004_E12_19DEC2003_088	554	27044	30492	27870	21228	21181	23850	22791	28145
24RDBNH_UP_004_F04_19DEC2003_022	4602	3865	2864	5017	3454	2714	5985	1979	3310
24RDBNH_UP_004_F05_19DEC2003_037	8650	7427	5907	7422	2867	5565	5371	6055	5688
24RDBNH_UP_004_F06_19DEC2003_038	12698	4177	2955	4261	3782	4618	3845	4485	6689
24RDBNH_UP_004_F08_19DEC2003_054	16746	9944	8193	6946	3934	7132	9257	6345	7873
24RDBNH_UP_004_F12_19DEC2003_086	20794	32645	25440	14784	37122	43542	29690	24667	47570
24RDBNH_UP_004_G01_19DEC2003_003	1808	14957	15364	15923	10119	16146	15509	17672	21217
24RDBNH_UP_004_G04_19DEC2003_020	5856	46083	41511	38832	27998	37849	30467	40942	39262
24RDBNH_UP_004_G08_19DEC2003_052	9904	3533	1502	3513	864	994	3582	1022	2711
24RDBNH_UP_004_H03_19DEC2003_017	13952	248336	344128	197578	130526	235138	156525	337431	187801
24RDBNH_UP_004_H04_19DEC2003_018	18000	14455	13322	10518	9223	11194	12596	12945	14803
24RDBNH_UP_004_H09_19DEC2003_065	22048	5598	3205	4414	1453	2337	4886	1637	3920
24RDBNH_UP_004_H11_19DEC2003_081	1816	118275	120216	108099	66979	131784	101287	161846	132676
24RDBNH_UP_005_A02_19DEC2003_016	5864	7990	9728	8615	6176	5113	6104	8329	9398
24RDBNH_UP_005_A03_19DEC2003_031	9912	42619	57084	37195	21434	35710	29783	41890	29189
24RDBNH_UP_005_A05_19DEC2003_047	13960	5148	3637	3590	1102	2059	4383	2840	4186
24RDBNH_UP_005_A08_19DEC2003_064	18008	12432	14297	19130	13846	16164	11981	20970	23466
24RDBNH_UP_005_A11_19DEC2003_095	22056	6785	1960	4579	1332	3150	3356	1174	3934
24RDBNH_UP_005_B02_19DEC2003_014	796	8132	7025	6803	2825	3947	7170	5211	6886
24RDBNH_UP_005_B06_19DEC2003_046	4844	3243	1640	3175	874	1043	3930	895	3754
24RDBNH_UP_005_B07_19DEC2003_061	8892	4919	3321	4317	1824	2888	5083	3096	4773
24RDBNH_UP_005_C03_19DEC2003_027	12940	3438	1426	3049	963	929	3044	914	3755
24RDBNH_UP_005_C06_19DEC2003_044	16988	3038	1299	2961	747	762	3204	733	3105
24RDBNH_UP_005_C10_19DEC2003_076	21036	12627	10157	7213	4022	14564	12372	10557	9494
24RDBNH_UP_005_D05_19DEC2003_041	804	17090	14602	14032	9990	13074	13890	11481	14110
24RDBNH_UP_005_D08_19DEC2003_058	4852	37894	41701	35415	34799	36211	26942	35956	31093
24RDBNH_UP_005_D09_19DEC2003_073	8900	4888	2394	3127	2391	1970	4001	2099	4884
24RDBNH_UP_005_E01_19DEC2003_007	12948	4093	2421	3802	1050	1578	3452	1545	2999
24RDBNH_UP_005_E02_19DEC2003_008	16996	11393	6452	5015	6703	13262	7693	5485	7714
24RDBNH_UP_005_E03_19DEC2003_023	21044	4162	1673	3326	801	1469	3645	1237	3503
24RDBNH_UP_005_E10_19DEC2003_072	1810	25436	28747	32005	21039	29500	28022	28902	27972
24RDBNH_UP_005_F05_19DEC2003_037	5858	10415	10916	10377	7057	8889	9488	9370	11608
24RDBNH_UP_005_F06_19DEC2003_038	9906	12143	10448	9566	5314	11063	10324	11800	10765
24RDBNH_UP_005_F07_19DEC2003_053	13954	122517	168555	143155	160176	156023	84209	163824	147627
24RDBNH_UP_005_F11_19DEC2003_085	18002	63654	69095	48192	29146	64900	45044	68391	48167
24RDBNH_UP_005_F12_19DEC2003_086	22050	16053	15286	9598	11770	12368	15575	9112	12363
24RDBNH_UP_005_G03_19DEC2003_019	1818	14286	16075	12067	4708	11108	14840	13164	13609
24RDBNH_UP_005_G04_19DEC2003_020	5866	57896	87217	60351	68592	60000	61426	68093	75164
24RDBNH_UP_005_H02_19DEC2003_002	9914	5806	5368	7501	4571	6291	6246	5385	6748
24RDBNH_UP_005_H05_19DEC2003_033	13962	19857	18641	18433	9091	17749	15178	17818	16030
24RDBNH_UP_005_H06_19DEC2003_034	18010	7783	5969	8718	4367	6379	6694	6840	8551
24RDBNH_UP_006_A04_19DEC2003_032	22058	11801	9700	8960	4284	7636	7612	4616	5379
24RDBNH_UP_006_A05_19DEC2003_047	798	19713	18906	12794	6714	13672	18748	14473	14778
24RDBNH_UP_006_A10_19DEC2003_080	4846	3646	1891	3549	817	1008	3812	985	3540
24RDBNH_UP_006_A11_19DEC2003_095	8894	3528	1716	3294	793	1155	4158	1032	3374
24RDBNH_UP_006_B06_19DEC2003_046	21038	15420	14857	7513	5574	24893	13868	16175	13275
24RDBNH_UP_006_C02_19DEC2003_012	806	3745	1950	3704	1014	1125	3642	1089	3128
24RDBNH_UP_006_D08_19DEC2003_058	4854	29181	27119	28376	14267	36676	32127	22010	20934
24RDBNH_UP_006_D12_19DEC2003_090	8902	9528	8998	7198	3407	7284	8351	8344	8793
24RDBNH_UP_006_E01_19DEC2003_007	12950	7315	8048	6258	2977	6488	6225	6894	6231
24RDBNH_UP_006_E06_19DEC2003_040	16998	4080	2610	3498	2006	1890	4513	2119	4902
24RDBNH_UP_006_E11_19DEC2003_087	21046	3757	2404	3520	959	1553	4272	1432	3565
24RDBNH_UP_006_F01_19DEC2003_005	1812	4095	2443	4564	1676	1871	4562	2227	4908
24RDBNH_UP_006_F02_19DEC2003_006	5860	41411	36517	30846	19851	31263	25737	37663	34299
24RDBNH_UP_006_F03_19DEC2003_021	9908	2423	1540	2519	735	806	2289	1106	2492
24RDBNH_UP_006_F06_19DEC2003_038	13956	4735	2487	3406	1154	1517	3473	1906	3386
24RDBNH_UP_006_F10_19DEC2003_070	18004	3886	2315	3798	951	2000	3828	1762	3370
24RDBNH_UP_006_G02_19DEC2003_004	22052	20597	18993	15551	5901	16754	16116	9082	9182
24RDBNH_UP_006_G06_19DEC2003_036	1820	10867	9962	13380	9395	10211	12269	17313	17981
24RDBNH_UP_006_G09_19DEC2003_067	5868	6967	5752	11052	1456	3163	5909	3357	4512
24RDBNH_UP_006_G12_19DEC2003_084	9916	2943	1854	8018	1436	1493	5190	1311	4245
24RDBNH_UP_006_H02_19DEC2003_002	13964	15192	16314	17078	14931	14303	15004	25039	27903
24RDBNH_UP_006_H08_19DEC2003_050	18012	3345	3297	7356	1968	2829	3914	2548	3425
24RDBNH_UP_006_H09_19DEC2003_065	22060	133041	170262	138203	99282	137926	103076	125998	92298
24RDBNH_UP_006_H12_19DEC2003_082	800	28281	24269	25398	14778	21575	21115	21893	24111
24RDBNH_UP_007_A02_19DEC2003_016	4848	3343	1594	3591	793	1392	3647	917	3104
24RDBNH_UP_007_A06_19DEC2003_048	8896	24843	29585	29555	25150	26061	18917	31250	30155
24RDBNH_UP_007_B01_19DEC2003_013	12944	7531	5126	5048	1789	3944	5947	3797	5992
24RDBNH_UP_007_B03_19DEC2003_029	16992	8930	13798	8657	10076	7575	9946	8801	16594
24RDBNH_UP_007_B11_19DEC2003_093	21040	4441	2270	3598	1069	1805	4278	1750	3740
24RDBNH_UP_007_C01_19DEC2003_011	808	5046	4298	5465	2717	2482	4644	2764	4577
24RDBNH_UP_007_C07_19DEC2003_059	4856	4012	2180	2934	747	814	3476	948	3209
24RDBNH_UP_007_D05_19DEC2003_041	8904	5084	2959	3939	1045	1855	3505	2506	5386
24RDBNH_UP_007_D06_19DEC2003_042	12952	67212	79357	63380	61604	66228	41911	89824	60511
24RDBNH_UP_007_D09_19DEC2003_073	17000	11971	11026	10506	8246	9769	9100	11025	11516
24RDBNH_UP_007_E03_19DEC2003_023	21048	7652	6794	6094	3690	6026	6524	4547	6859
24RDBNH_UP_007_E06_19DEC2003_040	1814	24730	24588	27679	18788	30248	27064	31858	30869
24RDBNH_UP_007_F02_19DEC2003_006	5862	6203	4126	6436	2066	3306	6042	4644	6410
24RDBNH_UP_007_F03_19DEC2003_021	9910	7232	1587	2253	645	5834	3382	1724	4291
24RDBNH_UP_007_F08_19DEC2003_054	13958	6059	6678	7144	3186	4306	5678	4709	7039
24RDBNH_UP_007_F10_19DEC2003_070	18006	15790	14408	11368	6011	13166	11379	11776	10024
24RDBNH_UP_007_G02_19DEC2003_004	22054	12231	13276	10112	4827	14278	14453	6884	5881
24RDBNH_UP_007_G04_19DEC2003_020	1822	5855	5512	8964	6087	6018	7237	7459	11387
24RDBNH_UP_007_G08_19DEC2003_052	5870	40888	35485	25206	6417	30556	31115	26850	22707
24RDBNH_UP_007_G10_19DEC2003_068	9918	4001	1543	13559	1065	1105	3537	1139	3652
24RDBNH_UP_007_G11_19DEC2003_083	13966	12445	12397	16551	3548	13928	11137	14871	12283
24RDBNH_UP_007_H01_19DEC2003_001	18014	23651	36960	26859	15368	24285	22837	29622	29638
24RDBNH_UP_007_H02_19DEC2003_002	22062	9191	7679	13652	5394	7965	9080	4127	6979
24RDBNH_UP_007_H04_19DEC2003_018	802	16948	16350	13177	5521	11013	15181	11780	10877
24RDBNH_UP_007_H09_19DEC2003_065	4850	17252	15081	15760	8031	14755	13742	9148	9891
24RDBNH_UP_008_A01_19DEC2003_015	12946	14035	18043	13009	12683	12383	11587	13954	13981
24RDBNH_UP_008_A03_19DEC2003_031	16994	13318	19074	13881	14582	12355	13034	12031	14804
24RDBNH_UP_008_A06_19DEC2003_048	21042	9253	11870	9300	6601	9683	8078	11256	12753
24RDBNH_UP_008_A07_19DEC2003_063	810	134034	219718	149773	169296	149674	121692	262482	169944
24RDBNH_UP_008_A08_19DEC2003_064	4858	16556	16615	14762	9535	15028	15050	13228	11922
24RDBNH_UP_008_A09_19DEC2003_079	8906	15199	15946	11371	5743	9433	11101	13618	11118
24RDBNH_UP_008_A10_19DEC2003_080	12954	42190	43450	31498	27581	33036	24229	41078	38870
24RDBNH_UP_008_B03_19DEC2003_029	17002	20287	18766	15396	11134	18562	14429	18652	15536
24RDBNH_UP_008_B05_19DEC2003_045	21050	28451	24793	16691	8679	27610	21628	22513	16516
24RDBNH_UP_008_B06_19DEC2003_046	3470	46392	42123	42005	33845	60708	43391	59232	41744
24RDBNH_UP_008_B08_19DEC2003_062	7518	145928	198077	147031	138537	174395	132039	218938	210542
24RDBNH_UP_008_B12_19DEC2003_094	11566	4767	2337	3086	1080	1782	3046	1970	3702
24RDBNH_UP_008_C02_19DEC2003_012	15614	3949	1653	3586	891	919	3041	1076	2781
24RDBNH_UP_008_C06_19DEC2003_044	23710	7394	5105	5255	2128	3847	6252	3481	5388
24RDBNH_UP_008_C08_19DEC2003_060	3478	23225	24816	19069	12634	15506	20949	20849	16743
24RDBNH_UP_008_D04_19DEC2003_026	7526	12245	9671	9281	3836	7449	8114	8243	7874
24RDBNH_UP_008_D07_19DEC2003_057	11574	3635	2517	3838	1095	1691	3640	1385	3490
24RDBNH_UP_008_D10_19DEC2003_074	15622	43505	53523	40526	42844	44181	26111	62240	46015
24RDBNH_UP_008_D11_19DEC2003_089	19670	79548	160822	88345	126677	92123	76550	116297	93617
24RDBNH_UP_008_E01_19DEC2003_007	23718	4144	1578	4855	886	875	3371	973	3357
24RDBNH_UP_008_E02_19DEC2003_008	2458	38498	32914	34410	31068	39023	34842	37989	37974
24RDBNH_UP_008_E03_19DEC2003_023	6506	10810	12817	9191	6587	10147	12044	9267	11550
24RDBNH_UP_008_E06_19DEC2003_040	10554	37196	35970	25165	20613	27257	21878	37040	29566
24RDBNH_UP_008_E09_19DEC2003_071	14602	17760	17084	15249	12099	15618	12934	16446	16067
24RDBNH_UP_008_F12_19DEC2003_086	18650	13968	14299	10440	7854	12644	11219	14038	13535
24RDBNH_UP_008_G05_19DEC2003_035	22698	3338	1292	8861	843	647	2937	783	3809
24RDBNH_UP_008_G06_19DEC2003_036	2466	15253	17841	20208	15965	15870	16464	16314	20482
24RDBNH_UP_008_G07_19DEC2003_051	6514	22373	23471	18430	11621	20075	18563	18603	20639
24RDBNH_UP_008_H05_19DEC2003_033	10562	16710	12178	10447	3665	10412	8037	13205	10279
24RDBNH_UP_008_H06_19DEC2003_034	14610	65185	78135	63064	52085	62278	43603	74677	61642
24RDBNH_UP_008_H09_19DEC2003_065	18658	15978	17102	15180	15596	26193	21971	18118	18781
24RDBNH_UP_008_H11_19DEC2003_081	22706	5028	1661	3970	699	1202	3625	1151	3579
24RDBNH_UP_009_A01_19DEC2003_015	3472	14758	14784	12304	10580	12870	11837	12087	13187
24RDBNH_UP_009_A06_19DEC2003_048	7520	6878	6344	5773	2418	4325	6242	4945	5776
24RDBNH_UP_009_A09_19DEC2003_079	11568	5083	4015	4463	2285	3323	4526	3591	5892
24RDBNH_UP_009_A12_19DEC2003_096	15616	4072	2611	3722	2959	1987	3924	2702	4567
24RDBNH_UP_009_B01_19DEC2003_013	19664	15287	13514	6242	3861	11140	11391	9752	11555
24RDBNH_UP_009_B02_19DEC2003_014	23712	10501	13076	10081	9123	9395	15698	7389	17140
24RDBNH_UP_009_B04_19DEC2003_030	3480	6069	4552	5522	2474	3291	5245	3471	5120
24RDBNH_UP_009_B10_19DEC2003_078	11576	32730	30487	14376	32402	25748	16635	21299	34409
24RDBNH_UP_009_C08_19DEC2003_060	15624	93683	128729	70472	77469	84101	62142	115620	87806
24RDBNH_UP_009_C09_19DEC2003_075	19672	16105	16278	13126	9599	13460	11303	13813	13289
24RDBNH_UP_009_C10_19DEC2003_076	23720	6583	5092	7454	4835	4386	6286	4797	7302
24RDBNH_UP_009_C11_19DEC2003_091	2460	15037	12359	13329	7915	10779	11949	11007	12672
24RDBNH_UP_009_D01_19DEC2003_009	6508	29049	24172	22246	13553	25734	17327	30141	24938
24RDBNH_UP_009_D03_19DEC2003_025	10556	3547	2331	3503	1026	1320	3944	2282	4515
24RDBNH_UP_009_D06_19DEC2003_042	14604	3399	1995	3297	809	1444	3263	1518	3532
24RDBNH_UP_009_D10_19DEC2003_074	22700	3519	1531	9633	896	758	3334	754	3926
24RDBNH_UP_009_E06_19DEC2003_040	2468	4653	3554	6407	2445	2620	5066	2623	4776
24RDBNH_UP_009_E07_19DEC2003_055	6516	18263	15396	10833	4044	13463	11762	13732	9869
24RDBNH_UP_009_E10_19DEC2003_072	10564	62124	73689	46914	22862	48839	46127	53190	42482
24RDBNH_UP_009_E11_19DEC2003_087	14612	21093	24724	17715	14316	22687	19995	23233	22239
24RDBNH_UP_009_E12_19DEC2003_088	18660	10888	9181	9783	7647	11838	11017	10564	12178
24RDBNH_UP_009_F04_19DEC2003_022	22708	6273	3535	6606	1303	3674	6080	2899	5862
24RDBNH_UP_009_F06_19DEC2003_038	3474	9178	9716	10708	4312	6937	9162	10030	10229
24RDBNH_UP_009_F08_19DEC2003_054	7522	19403	20914	15853	12778	16866	15482	22237	22399
24RDBNH_UP_009_F09_19DEC2003_069	11570	3915	2085	3421	799	1484	3270	1378	3299
24RDBNH_UP_009_F12_19DEC2003_086	15618	11700	18905	14660	17794	12442	12856	18831	18677
24RDBNH_UP_009_G02_19DEC2003_004	19666	7694	5990	6175	4234	4871	6099	6029	7793
24RDBNH_UP_009_G04_19DEC2003_020	23714	78689	67535	54853	40503	66711	59908	58311	58328
24RDBNH_UP_009_H04_19DEC2003_018	3482	203569	279984	160942	112390	199583	167820	239586	153391
24RDBNH_UP_009_H05_19DEC2003_033	7530	5940	3946	4490	1851	3559	5092	4145	5028
24RDBNH_UP_009_H08_19DEC2003_050	11578	3395	1651	3327	908	1062	3115	943	3038
24RDBNH_UP_009_H10_19DEC2003_066	15626	20303	17641	12256	6206	14816	12187	18104	14838
24RDBNH_UP_009_H11_19DEC2003_081	19674	30714	34747	29898	27634	25708	21691	38070	40974
24RDBNH_UP_010_A02_19DEC2003_016	23722	6080	3527	3914	857	1935	5129	1743	4090
24RDBNH_UP_010_A03_19DEC2003_031	2462	38753	45410	46685	40382	34796	34233	42649	46329
24RDBNH_UP_010_A05_19DEC2003_047	6510	12461	20345	25933	31800	18164	11349	9820	24354
24RDBNH_UP_010_A07_19DEC2003_063	10558	19862	28321	17532	20118	17770	18601	22263	27241
24RDBNH_UP_010_A08_19DEC2003_064	14606	4103	2862	3972	1815	3111	3146	2747	4482
24RDBNH_UP_010_A11_19DEC2003_095	18654	7480	7727	7614	6559	9661	8666	9650	11750
24RDBNH_UP_010_A12_19DEC2003_096	22702	5081	3088	11735	1058	3256	5316	2255	3801
24RDBNH_UP_010_B04_19DEC2003_030	2470	15827	14437	19945	13832	14801	14080	15170	17286
24RDBNH_UP_010_B09_19DEC2003_077	6518	3552	2182	3922	1175	1550	3634	1357	3227
24RDBNH_UP_010_B11_19DEC2003_093	10566	10042	10214	6042	3520	5338	5936	6736	7020
24RDBNH_UP_010_C01_19DEC2003_011	14614	7233	5243	4472	1873	4065	4986	4152	5948
24RDBNH_UP_010_C03_19DEC2003_027	18662	17497	16013	17887	8957	23957	20986	17055	16157
24RDBNH_UP_010_C04_19DEC2003_028	22710	11467	6756	8490	2955	10332	11070	7123	8720
24RDBNH_UP_010_C10_19DEC2003_076	3476	4492	2572	3496	1239	1503	3659	1630	4042
24RDBNH_UP_010_C12_19DEC2003_092	7524	84447	115896	82344	86035	95332	69385	119061	104171
24RDBNH_UP_010_D01_19DEC2003_009	11572	3247	1682	3096	762	1097	3489	1131	3218
24RDBNH_UP_010_D02_19DEC2003_010	15620	22065	24372	27079	19872	22177	19038	30165	25727
24RDBNH_UP_010_D05_19DEC2003_041	19668	5917	5296	5366	1890	4381	4631	3278	5123
24RDBNH_UP_010_D07_19DEC2003_057	23716	5233	3818	6020	2371	3212	4882	3229	5760
24RDBNH_UP_010_D08_19DEC2003_058	3484	58674	43555	22099	6564	31857	35848	26011	25336
24RDBNH_UP_010_D09_19DEC2003_073	7532	64795	69874	43498	32195	54773	47375	62348	47947
24RDBNH_UP_010_D10_19DEC2003_074	11580	37774	55862	29292	27216	30482	34562	43950	32159
24RDBNH_UP_010_D12_19DEC2003_090	15628	19450	14712	14062	7820	17050	10253	19015	13054
24RDBNH_UP_010_E05_19DEC2003_039	19676	53667	72424	58729	61518	52065	41350	77414	67955
24RDBNH_UP_010_E08_19DEC2003_056	23724	31551	32249	24769	25933	28886	28072	26740	32549
24RDBNH_UP_010_E10_19DEC2003_072	2464	10342	10472	10258	9726	8579	10620	10606	12447
24RDBNH_UP_010_E11_19DEC2003_087	6512	6477	5839	6700	2907	3850	5471	4539	5642
24RDBNH_UP_010_F03_19DEC2003_021	10560	4290	2476	3678	973	1604	4150	1589	3651
24RDBNH_UP_010_F05_19DEC2003_037	14608	4676	3150	3256	824	2055	4337	1738	3828
24RDBNH_UP_010_F07_19DEC2003_053	18656	9127	8697	9121	5055	10569	10225	9256	9403
24RDBNH_UP_010_F08_19DEC2003_054	22704	5932	4812	14170	2226	5367	7896	4757	6822
24RDBNH_UP_010_F09_19DEC2003_069	2472	35183	31352	21005	6669	25676	27597	23924	16038
24RDBNH_UP_010_G02_19DEC2003_004	6520	4524	3484	4440	1364	2536	4841	2268	4442
24RDBNH_UP_010_G03_19DEC2003_019	10568	4605	4607	4184	1473	2542	4638	2431	4782
24RDBNH_UP_010_G06_19DEC2003_036	14616	2837	1829	2983	735	900	2415	966	3335
24RDBNH_UP_010_G07_19DEC2003_051	18664	26079	21516	18031	7045	28987	23759	26062	19684
24RDBNH_UP_010_G12_19DEC2003_084	22712	33384	39194	14079	4983	24034	27210	20930	17650
24RDBNH_UP_010_H02_19DEC2003_002	1632	5720	5462	8171	3770	5746	6239	6373	6829
24RDBNH_UP_010_H03_19DEC2003_017	5680	2857	1426	2910	781	712	3168	752	3216
24RDBNH_UP_010_H05_19DEC2003_033	9728	3138	2097	2994	1293	3097	4231	1708	3809
24RDBNH_UP_010_H06_19DEC2003_034	13776	3142	1559	3131	849	1219	3285	1119	2549
24RDBNH_UP_010_H07_19DEC2003_049	17824	8744	14186	13256	13262	12953	10190	14897	10375
24RDBNH_UP_010_H09_19DEC2003_065	21872	9520	8145	12615	7529	16658	11239	13366	10072
24RDBNH_UP_011_A02_19DEC2003_016	1639	12720	16225	14182	8396	16957	16782	17457	15781
24RDBNH_UP_011_A03_19DEC2003_031	5688	3392	1815	3352	1280	1413	3282	1220	3417
24RDBNH_UP_011_A04_19DEC2003_032	9736	4547	2819	4169	1098	2449	4415	1783	2928
24RDBNH_UP_011_A11_19DEC2003_095	13784	3148	2178	3357	962	1528	3161	1695	3283
24RDBNH_UP_011_B08_19DEC2003_062	17832	11558	17429	9103	7269	12085	12933	13729	11434
24RDBNH_UP_011_B10_19DEC2003_078	21880	4199	2537	4282	1749	2252	4423	1739	3543
24RDBNH_UP_011_B11_19DEC2003_093	620	6404	5525	6239	4582	4569	5815	5645	7635
24RDBNH_UP_011_B12_19DEC2003_094	4668	2750	1305	3293	815	758	2963	681	2855
24RDBNH_UP_011_C01_19DEC2003_011	8716	9192	10239	6760	3993	6598	8261	7101	7954
24RDBNH_UP_011_C08_19DEC2003_060	12764	11596	13716	12794	12527	13892	14327	14425	15585
24RDBNH_UP_011_D01_19DEC2003_009	16812	6902	8776	10778	9389	10223	7724	10461	9931
24RDBNH_UP_011_D02_19DEC2003_010	20860	23121	38203	16243	19022	18764	14398	16044	10782
24RDBNH_UP_011_D03_19DEC2003_025	628	4557	4166	4982	1502	2194	4894	2008	4532
24RDBNH_UP_011_D07_19DEC2003_057	4676	4120	2454	3725	1769	2336	4237	1483	2941
24RDBNH_UP_011_D08_19DEC2003_058	8724	6093	6319	6417	4441	5409	5634	5427	6175
24RDBNH_UP_011_D09_19DEC2003_073	12772	20239	18641	14438	9292	14916	12693	15188	18722
24RDBNH_UP_011_E04_19DEC2003_024	16820	8392	7994	9829	8171	7751	6918	7865	8287
24RDBNH_UP_011_E08_19DEC2003_056	20868	4658	2613	4735	2021	2945	4727	2264	3953
24RDBNH_UP_011_E10_19DEC2003_072	1634	25419	34136	29120	19193	28288	27446	35794	30463
24RDBNH_UP_011_E11_19DEC2003_087	5682	3274	1956	3813	1687	1820	3377	1956	3200
24RDBNH_UP_011_F01_19DEC2003_005	9730	2415	1895	2661	946	937	3035	818	3139
24RDBNH_UP_011_H07_19DEC2003_049	17826	21819	21409	13273	6880	19396	15043	21420	14628
24RDBNH_UP_011_H12_19DEC2003_082	21874	11855	14457	17023	12465	15838	13760	17793	15258
24RDBNH_UP_012_A02_22DEC2003_016		17889	22740	20424	10086	19449	20107
24RDBNH_UP_012_A12_22DEC2003_096	5690	8148	8179	11162	9221	9315	9376	8312	10946
24RDBNH_UP_012_B01_22DEC2003_013	9738	4661	3712	4802	991	2795	4474	3322	3783
24RDBNH_UP_012_B02_22DEC2003_014	13786	3121	1332	4264	703	798	2740	708	2904
24RDBNH_UP_012_B10_22DEC2003_078	17834	13272	17654	13635	12749	13937	12625	18642	15972
24RDBNH_UP_012_B12_22DEC2003_094	21882	5300	2229	4557	2383	5099	4566	1463	4710
24RDBNH_UP_012_C09_22DEC2003_075	622	10520	10791	8966	4521	7575	9267	8400	10195
24RDBNH_UP_012_C10_22DEC2003_076	4670	32454	37676	38588	44647	40748	36882	34033	32681
24RDBNH_UP_012_D05_22DEC2003_041	8718	3392	2250	3261	1033	1611	3333	1505	3272
24RDBNH_UP_012_D06_22DEC2003_042	12766	9891	14013	12319	13437	12897	11166	13021	11705
24RDBNH_UP_012_E03_22DEC2003_023	20862	4140	2123	2915	2803	2551	4269	1682	4514
24RDBNH_UP_012_E05_22DEC2003_039	630	18587	20902	23366	14918	15901	17688	15047	18086
24RDBNH_UP_012_E07_22DEC2003_055	4678	3981	3286	3903	1092	2174	4234	1657	3566
24RDBNH_UP_012_E09_22DEC2003_071	8726	3019	1617	2689	814	670	2983	682	2745
24RDBNH_UP_012_E11_22DEC2003_087	12774	3860	3765	3804	2272	2755	3445	3901	4579
24RDBNH_UP_012_F02_22DEC2003_006	16822	2786	1260	3140	803	843	3063	918	2968
24RDBNH_UP_012_F06_22DEC2003_038	20870	8183	8222	6787	3955	8098	7226	8379	7673
24RDBNH_UP_012_F10_22DEC2003_070	1636	2646	1157	3098	834	813	2927	721	3242
24RDBNH_UP_012_G03_22DEC2003_019	5684	17672	21372	16926	17543	19342	19948	23339	32208
24RDBNH_UP_012_G12_22DEC2003_084	9732	4227	4018	5256	2429	6174	6657	4175	4777
24RDBNH_UP_012_H02_22DEC2003_002	13780	4574	3368	4477	2729	3502	4533	4576	5648
24RDBNH_UP_012_H03_22DEC2003_017	17828	3305	2412	3297	1656	2318	3119	1840	3380
24RDBNH_UP_012_H10_22DEC2003_066	21876	11021	12095	10623	9424	13703	12471	10659	9626
24RDBNH_UP_013_A02_22DEC2003_016	1644	8387	10072	12565	5705	10723	12312	9773	9204
24RDBNH_UP_013_A03_22DEC2003_031	5692	19100	24914	27679	21315	24515	22283	23764	23002
24RDBNH_UP_013_A09_22DEC2003_079	9740	7995	8679	11074	3036	12841	11535	3306	4374
24RDBNH_UP_013_A10_22DEC2003_080	13788	4043	3845	7154	2294	2059	3542	2577	4156
[truncated: 8,656 more rows]

## Sheet: File 2b_RawData_22daaDGAT17
Sharma et al., RawArray Data DGAT17_22DAA
Intensity values are calculated as follows;
Median Signal Intensity = median FG-median BG
Reporter ID	Position#	Intensity_Rep1Cy5	Intensity_Rep1Cy5	Intensity_Rep2Cy3	Intensity_Rep2Cy5	Intensity_Rep3Cy5	Intensity_Rep3Cy5	Intensity_Rep4Cy5	Intensity_Rep4Cy3	Intensity_Rep5Cy3	Intensity_Rep5Cy5	Intensity_Rep6Cy5	Intensity_Rep6Cy3
10FGYSUA_UP_001_A03_16OCT2003_031	3166	36464	44315	21674	18600	83587	39663	42211	32553	58296	29384	32312	38737
10FGYSUA_UP_001_A04_16OCT2003_032	7214	22549	23570	15533	15629	32332	17440	18919	18327	28781	17350	19817	20514
10FGYSUA_UP_001_A05_16OCT2003_047	11262	3541	1974	843	2997	1760	3715	2942	2706	1697	4374	3156	1736
10FGYSUA_UP_001_A06_16OCT2003_048	15310	17670	22261	11446	10307	19794	12410	12663	12057	26034	14598	12123	10679
10FGYSUA_UP_001_A08_16OCT2003_064	19358	5207	6459	3092	5166	8444	6738	6095	6412	7703	6018	5383	4582
10FGYSUA_UP_001_A09_16OCT2003_079	23406	3153	1909	926	3747	1546	3059	3136	3109	1644	2988	2423	1641
10FGYSUA_UP_001_A10_16OCT2003_080	3174	22123	20941	10356	8338	42972	18302	24684	19503	20238	13202	19303	20305
10FGYSUA_UP_001_A12_16OCT2003_096	7222	24934	26715	24699	16921	42248	21932	23406	23634	43256	22497	23185	23717
10FGYSUA_UP_001_B09_16OCT2003_077	11270	4947	7438	3214	4787	3671	4987	4674	5943	5818	6085	4672	5577
10FGYSUA_UP_001_B10_16OCT2003_078	15318	3418	1612	869	2421	1676	3765	2309	2769	1657	4267	2717	1536
10FGYSUA_UP_001_C03_16OCT2003_027	19366	3972	1973	1156	4014	1926	3303	2712	2923	2371	3578	2514	1829
10FGYSUA_UP_001_C04_16OCT2003_028	23414	61783	66420	26403	24350	142386	74486	91175	68348	152010	82841	61239	80763
10FGYSUA_UP_001_C05_16OCT2003_043	2154	18265	10857	6603	4689	22056	11993	12765	11687	12962	7303	9076	7624
10FGYSUA_UP_001_C08_16OCT2003_060	6202	2859	1981	828	2315	1838	3039	1888	2952	1971	2771	2059	1779
10FGYSUA_UP_001_C09_16OCT2003_075	10250	3079	1543	780	2819	1447	3508	2527	2914	1480	3601	2701	1620
10FGYSUA_UP_001_C10_16OCT2003_076	14298	2737	1759	1014	3685	1684	2998	2259	2795	1670	3457	1960	1531
10FGYSUA_UP_001_C11_16OCT2003_091	18346	6002	3442	2118	4043	5203	5603	3861	3702	4660	4745	3878	3552
10FGYSUA_UP_001_D01_16OCT2003_009	22394	4541	3320	1065	2729	7818	5054	4695	4328	8630	5688	4332	5013
10FGYSUA_UP_001_D02_16OCT2003_010	2162	19525	26519	18931	14904	54596	17207	24968	14812	41995	18958	18973	21878
10FGYSUA_UP_001_D03_16OCT2003_025	6210	3071	2691	1018	4117	1800	5125	2901	3904	1694	4120	2467	2410
10FGYSUA_UP_001_D04_16OCT2003_026	10258	27823	31094	18484	19925	44069	26995	21541	24384	34426	19195	17804	23233
10FGYSUA_UP_001_D05_16OCT2003_041	14306	3960	2050	1325	3665	1897	3933	2813	3074	2138	3601	2726	2034
10FGYSUA_UP_001_D12_16OCT2003_090	18354	3752	2342	1312	2913	2178	3702	3330	3443	2504	3523	2522	1960
10FGYSUA_UP_001_E02_16OCT2003_008	22402	34067	46840	17557	19307	86481	50617	53057	43667	72948	44742	46219	56379
10FGYSUA_UP_001_E09_16OCT2003_071	3168	6488	7622	4953	5666	10667	9442	8096	10821	7172	7593	4897	6836
10FGYSUA_UP_001_E12_16OCT2003_088	7216	13659	14880	6677	5784	16370	9353	12272	10032	18275	11551	12851	13218
10FGYSUA_UP_001_F01_16OCT2003_005	11264	8639	7125	4074	4967	6843	5367	6504	5175	7928	7545	5784	4469
10FGYSUA_UP_001_F03_16OCT2003_021	15312	8953	7935	3830	4566	7332	5299	5339	4372	10070	7049	4883	4580
10FGYSUA_UP_001_F05_16OCT2003_037	19360	3572	2328	1274	3547	2340	3559	2597	2807	2638	3682	2327	2060
10FGYSUA_UP_001_F08_16OCT2003_054	23408	3272	1857	908	3206	1905	3287	2683	3041	1951	3285	2235	2196
10FGYSUA_UP_001_F10_16OCT2003_070	3176	5263	3608	2174	3523	6590	5304	5135	4048	4048	4959	4122	3250
10FGYSUA_UP_001_F11_16OCT2003_085	7224	3910	2303	1153	3555	2179	4642	3005	3476	2183	4135	2836	2236
10FGYSUA_UP_001_G01_16OCT2003_003	11272	42096	32452	39830	26778	116266	45235	30445	27792	67572	29438	31559	36702
10FGYSUA_UP_001_G02_16OCT2003_004	15320	3185	1598	726	2767	1381	3025	1958	2707	1665	2859	2159	1507
10FGYSUA_UP_001_G08_16OCT2003_052	19368	4865	6299	2186	4429	5083	6128	4909	7250	5684	5883	3422	4135
10FGYSUA_UP_001_G09_16OCT2003_067	23416	3872	2083	957	3454	2179	3291	2782	3228	2719	3727	2790	1996
10FGYSUA_UP_001_G10_16OCT2003_068	2156	6224	6376	2288	4938	3777	6900	4428	4797	4133	5570	4426	3976
10FGYSUA_UP_001_H02_16OCT2003_002	6204	3063	1716	905	2252	1424	2995	2054	2591	1660	2738	2294	1566
10FGYSUA_UP_001_H04_16OCT2003_018	10252	5934	6197	3888	6110	9023	7297	5237	6899	7487	6240	5784	6157
10FGYSUA_UP_001_H05_16OCT2003_033	14300	2969	6046	1264	5338	2146	5932	1958	5301	2861	5569	2204	8063
10FGYSUA_UP_001_H08_16OCT2003_050	18348	3350	2070	908	2905	2328	4067	3004	3452	2322	3634	2577	2225
10FGYSUA_UP_001_H09_16OCT2003_065	22396	18027	17321	9754	8502	34942	15239	20810	12290	36445	17054	18094	17340
10FGYSUA_UP_001_H11_16OCT2003_081	2164	3450	2861	1254	3324	3438	7034	2833	5191	3051	3943	2639	2536
10FGYSUA_UP_001_H12_16OCT2003_082	6212	3863	2525	1464	3767	3566	3801	3502	3784	3015	3780	3452	2281
10FGYSUA_UP_002_A01_16OCT2003_015	10260	4687	2420	1364	3470	3291	4137	3422	3292	3344	4022	3623	2374
10FGYSUA_UP_002_A05_16OCT2003_047	14308	3202	2368	1334	3439	2504	3202	2708	3078	2177	3451	2850	1865
10FGYSUA_UP_002_A09_16OCT2003_079	18356	3251	2128	1023	3631	1904	3514	2520	2897	2305	3182	2348	1598
10FGYSUA_UP_002_A11_16OCT2003_095	22404	4007	3266	1013	4782	1801	5001	2937	5135	1736	4556	2504	2394
10FGYSUA_UP_002_A12_16OCT2003_096	3170	3937	4485	2275	2997	6278	5593	4047	4583	2940	3476	3296	3947
10FGYSUA_UP_002_B01_16OCT2003_013	7218	12526	28610	19416	18844	22808	14745	17100	19491	21606	14464	16195	23226
10FGYSUA_UP_002_B04_16OCT2003_030	11266	7319	5365	5256	6413	20448	10084	7368	5946	18031	11834	7852	8351
10FGYSUA_UP_002_B05_16OCT2003_045	15314	6486	6361	2567	2595	6522	4263	4575	3886	11036	7109	4658	4545
10FGYSUA_UP_002_B08_16OCT2003_062	19362	3418	1887	816	3597	1445	3330	2446	2748	1829	3410	2083	1637
10FGYSUA_UP_002_B09_16OCT2003_077	23410	3852	2005	1129	3625	3015	3377	3323	3332	3842	4247	2658	2003
10FGYSUA_UP_002_B10_16OCT2003_078	3178	39678	47952	23651	22279	87275	59202	39820	64671	49428	26815	35281	50238
10FGYSUA_UP_002_B11_16OCT2003_093	7226	4000	1919	872	2600	1897	3841	3000	3511	1917	4478	2591	1830
10FGYSUA_UP_002_B12_16OCT2003_094	11274	4223	3103	1481	3236	3237	4477	3518	3388	3859	5087	3315	2584
10FGYSUA_UP_002_C03_16OCT2003_027	15322	17954	20627	9498	9141	23627	17545	12146	12966	28615	18571	12922	15547
10FGYSUA_UP_002_C10_16OCT2003_076	19370	7561	3914	1846	4151	5691	5312	5190	5413	5795	5397	3862	2974
10FGYSUA_UP_002_C12_16OCT2003_092	23418	33250	27137	15497	14152	56417	30685	32850	26255	59131	31024	29881	30107
10FGYSUA_UP_002_D02_16OCT2003_010	2158	3777	2275	1026	3096	2186	4189	2257	3045	1980	4067	4147	5369
10FGYSUA_UP_002_D05_16OCT2003_041	6206	35265	36050	23160	16035	56534	22027	27608	18477	43315	26044	24415	24437
10FGYSUA_UP_002_D06_16OCT2003_042	10254	16832	32068	9900	14486	20385	30876	11085	27141	30038	19994	8439	10292
10FGYSUA_UP_002_D07_16OCT2003_057	14302	2818	1723	805	2798	1413	3245	1923	2684	1611	3452	1954	1662
10FGYSUA_UP_002_D08_16OCT2003_058	18350	5250	3188	2453	4133	4987	4430	4318	4018	4524	4640	3961	2452
10FGYSUA_UP_002_D09_16OCT2003_073	22398	3476	1730	1041	3546	2637	3915	2271	2802	2094	3175	2808	1794
10FGYSUA_UP_002_D10_16OCT2003_074	2166	6639	8889	3327	6259	6062	11873	6416	8090	7865	7683	4870	5533
10FGYSUA_UP_002_D12_16OCT2003_090	6214	19086	38274	20582	22520	30912	29776	21463	27497	29138	22992	19987	29833
10FGYSUA_UP_002_E03_16OCT2003_023	10262	21985	43909	27587	23515	54666	33740	31740	29996	51834	29962	26788	39900
10FGYSUA_UP_002_E06_16OCT2003_040	14310	4781	6465	4689	5063	7408	4781	5152	5057	7004	5836	4636	5334
10FGYSUA_UP_002_E07_16OCT2003_055	18358	3510	1912	949	3196	2002	3195	2610	2856	2112	3351	2451	1656
10FGYSUA_UP_002_E08_16OCT2003_056	22406	18599	12100	7370	8316	32443	15199	15984	10398	24444	13374	16879	13587
10FGYSUA_UP_002_E09_16OCT2003_071	3172	3046	2035	917	2382	1886	3029	2289	2608	1614	2523	1898	1886
10FGYSUA_UP_002_F02_16OCT2003_006	7220	7298	7261	5855	5863	7198	5264	5523	6793	7524	5077	5661	6870
10FGYSUA_UP_002_F04_16OCT2003_022	11268	3572	2666	1078	2609	2169	4700	2361	3351	3164	3936	2313	2236
10FGYSUA_UP_002_F08_16OCT2003_054	15316	8523	11387	5561	5948	9121	7413	7853	6023	17470	10235	8036	7820
10FGYSUA_UP_002_F10_16OCT2003_070	19364	5298	6578	5201	6321	12154	12667	10024	17916	9104	6984	4113	4152
10FGYSUA_UP_002_F11_16OCT2003_085	23412	3667	1655	896	3916	1654	3740	2162	3303	1820	4971	2186	1668
10FGYSUA_UP_002_G04_16OCT2003_020	3180	3683	1829	875	2970	2067	3930	2488	2852	1947	4102	2831	2007
10FGYSUA_UP_002_G05_16OCT2003_035	7228	4253	1877	1008	2812	1958	4483	3263	3017	2167	4788	2610	1909
10FGYSUA_UP_002_G07_16OCT2003_051	11276	61696	158253	66497	60633	98199	83451	70311	110627	159695	95052	56508	110197
10FGYSUA_UP_002_G09_16OCT2003_067	15324	12483	18855	5884	5782	17072	14916	7539	9082	17005	13609	8009	9164
10FGYSUA_UP_002_G10_16OCT2003_068	19372	2791	1529	730	2129	1468	3023	1909	2989	1663	2895	1688	1434
10FGYSUA_UP_002_G11_16OCT2003_083	23420	3626	3337	1432	3011	4315	4124	3238	3388	5471	4936	3189	3012
10FGYSUA_UP_002_G12_16OCT2003_084	2160	5922	3833	1749	3703	5374	4879	3670	4017	4338	5307	3397	3166
10FGYSUA_UP_002_H02_16OCT2003_002	6208	7135	6916	4691	6760	9964	8736	6328	6020	9455	6966	6912	5173
10FGYSUA_UP_002_H06_16OCT2003_034	10256	12976	12364	8389	8400	17555	10278	9949	7748	15980	9204	10842	9870
10FGYSUA_UP_002_H12_16OCT2003_082	14304	4127	2112	879	3278	1862	3537	2790	2735	2072	3934	2793	1875
10FGYSUA_UP_003_A03_17OCT2003_031	18352	2776	1687	822	3279	1425	3391	1933	2526	1542	2818	1934	1565
10FGYSUA_UP_003_A07_17OCT2003_063	22400	4165	3177	1581	3406	5133	4684	3688	3411	4286	4775	3566	3100
10FGYSUA_UP_003_A10_17OCT2003_080	2168	4574	3583	1613	2897	3752	3974	2916	3522	3285	4557	2928	2686
10FGYSUA_UP_003_B05_17OCT2003_045	6216	4969	8537	3785	6704	5998	6823	4018	5316	5120	5825	4152	5459
10FGYSUA_UP_003_B07_17OCT2003_061	10264	25094	45863	23518	22184	50395	31405	26186	29033	43101	26519	21861	32287
10FGYSUA_UP_003_B08_17OCT2003_062	14312	17403	18387	11062	10763	22925	16313	11091	10944	13676	10253	13086	15482
10FGYSUA_UP_003_B12_17OCT2003_094	18360	4238	2877	1949	4265	4277	4514	3631	3449	3613	4083	3530	2388
10FGYSUA_UP_003_C01_17OCT2003_011	22408	3513	1750	994	3413	1653	4118	2391	2943	1981	3695	2508	1667
10FGYSUA_UP_003_C02_17OCT2003_012	1936	34263	27661	16991	17288	63583	25371	27060	16422	47642	24797	21611	19269
10FGYSUA_UP_003_C05_17OCT2003_043	5984	97070	110300	36993	43808	152329	77747	66560	55844	128353	69959	60859	76366
10FGYSUA_UP_003_C08_17OCT2003_060	10032	16914	29304	14434	23473	24505	25912	10031	15742	24698	17338	13262	23379
10FGYSUA_UP_003_C09_17OCT2003_075	14080	7281	5859	3173	4167	5065	5978	5063	4209	4960	5878	6663	6320
10FGYSUA_UP_003_C10_17OCT2003_076	18128	3234	1610	781	3380	1552	3706	1937	2678	1626	3534	2000	1685
10FGYSUA_UP_003_C11_17OCT2003_091	22176	4090	2359	1190	3196	2736	4665	3024	3033	2893	4458	2969	2203
10FGYSUA_UP_003_D02_17OCT2003_010	1944	4055	1810	783	2876	1620	4754	3408	2857	1448	3490	2505	1641
10FGYSUA_UP_003_D03_17OCT2003_025	5992	6244	4297	2311	4433	4179	6057	4025	4068	3963	5331	3783	3017
10FGYSUA_UP_003_D05_17OCT2003_041	10040	43785	69847	48400	34747	61692	42457	48041	45057	77101	42430	50487	72296
10FGYSUA_UP_003_D06_17OCT2003_042	14088	87865	147313	60230	54289	172590	101016	113429	84856	154921	88832	85100	115975
10FGYSUA_UP_003_D10_17OCT2003_074	18136	118478	262227	133112	95404	289697	175020	140482	152333	276773	131774	133695	191269
10FGYSUA_UP_003_D12_17OCT2003_090	22184	65269	134765	48104	49206	189560	127926	111351	94227	180828	103646	86353	112923
10FGYSUA_UP_003_E02_17OCT2003_008	924	69485	115710	48393	43458	173197	104175	91565	100030	30243	18621	69468	103965
10FGYSUA_UP_003_E03_17OCT2003_023	4972	3262	1511	845	2632	1536	3614	2056	2868	1619	3619	2013	1788
10FGYSUA_UP_003_E05_17OCT2003_039	9020	4947	3772	17813	13275	43019	25606	9353	9021	36445	18508	14168	16213
10FGYSUA_UP_003_F01_17OCT2003_005	13068	15978	19883	7037	8930	34592	15752	11575	11191	57772	32822	23295	29262
10FGYSUA_UP_003_F08_17OCT2003_054	17116	2946	2091	1064	2974	2027	3378	2328	3465	1926	3072	2023	1787
10FGYSUA_UP_003_F10_17OCT2003_070	21164	3616	1627	831	3764	1552	3780	2440	2851	1641	3144	2301	1564
10FGYSUA_UP_003_G02_17OCT2003_004	932	17434	18447	10302	9590	24818	17370	15902	16472	6589	5333	10839	13342
10FGYSUA_UP_003_G03_17OCT2003_019	4980	4094	1826	921	3211	1784	4043	2389	2556	1767	4296	2138	1782
10FGYSUA_UP_003_G07_17OCT2003_051	9028	5675	10468	6642	7646	7890	8554	9423	13998	12854	8186	6809	13119
10FGYSUA_UP_003_G10_17OCT2003_068	13076	3499	2168	1658	3356	2754	3798	2834	3207	2589	3744	2891	2950
10FGYSUA_UP_003_G11_17OCT2003_083	17124	2808	1897	1709	2769	2969	3337	3230	3196	2537	2886	3119	2787
10FGYSUA_UP_003_G12_17OCT2003_084	21172	2868	1536	923	2820	2585	3153	2677	2890	2270	2912	2372	1776
10FGYSUA_UP_003_H01_17OCT2003_001	1938	5302	4161	1561	3420	6967	6334	4595	4050	5111	5573	3260	3542
10FGYSUA_UP_003_H03_17OCT2003_017	5986	6879	10136	3311	6404	6924	13164	6880	13715	9814	7875	4460	6410
10FGYSUA_UP_003_H12_17OCT2003_082	10034	19133	29429	14787	16351	24374	14264	18377	19826	26195	20089	17783	25250
10FGYSUA_UP_004_A02_17OCT2003_016	14082	4296	3198	1255	2698	3524	3830	3426	3622	3696	3892	3217	2426
10FGYSUA_UP_004_A03_17OCT2003_031	18130	107192	118355	59585	41162	195885	102508	88612	86055	166584	80767	72817	96043
10FGYSUA_UP_004_A04_17OCT2003_032	22178	4077	2758	1251	3668	4009	3959	3546	3505	4480	4428	3362	2656
10FGYSUA_UP_004_A06_17OCT2003_048	1946	10514	9889	3153	4114	15337	12175	10011	7246	12225	8499	7513	7365
10FGYSUA_UP_004_A08_17OCT2003_064	5994	6094	10652	3821	5091	4677	5461	4423	5589	5679	5458	5129	6170
10FGYSUA_UP_004_A09_17OCT2003_079	10042	10115	4829	2977	3210	8780	5000	4076	3637	9239	5163	5133	3587
10FGYSUA_UP_004_A10_17OCT2003_080	14090	10662	18118	3050	4197	13323	14413	6287	8283	15623	9093	4757	4782
10FGYSUA_UP_004_B01_17OCT2003_013	18138	7450	7026	3195	4873	8636	7532	5613	4527	6272	6933	5139	4726
10FGYSUA_UP_004_B02_17OCT2003_014	22186	3975	2440	1085	2723	2612	3257	2893	3110	2988	4283	2579	2354
10FGYSUA_UP_004_B03_17OCT2003_029	926	11729	15389	6902	6786	23273	14806	11591	11691	8754	6295	8987	10805
10FGYSUA_UP_004_B04_17OCT2003_030	4974	44613	93139	42896	34660	77448	58471	59856	55218	53716	29960	32368	50438
10FGYSUA_UP_004_B08_17OCT2003_062	9022	4811	4497	2956	5035	5270	5394	4169	5249	4891	5127	4098	3790
10FGYSUA_UP_004_B09_17OCT2003_077	13070	2966	2300	1068	2395	3085	3189	2619	3054	3506	3478	2382	2158
10FGYSUA_UP_004_B12_17OCT2003_094	17118	34928	41250	31985	37253	53686	28834	44946	67803	48147	29888	41859	61885
10FGYSUA_UP_004_C05_17OCT2003_043	21166	7988	13332	4722	6586	31936	22621	18093	15998	20018	14846	13336	17099
10FGYSUA_UP_004_C09_17OCT2003_075	934	130070	159199	71008	69577	237971	108490	109913	104497	37046	23382	80035	137270
10FGYSUA_UP_004_C10_17OCT2003_076	4982	30707	14848	8084	9214	48457	7622	21989	8255	21751	8436	6138	8635
10FGYSUA_UP_004_C12_17OCT2003_092	9030	12969	19413	16753	16545	42622	31280	20478	24781	40345	23081	13810	19436
10FGYSUA_UP_004_D03_17OCT2003_025	13078	3879	1780	940	2906	1582	3643	2674	2881	1687	3870	2560	1865
10FGYSUA_UP_004_D04_17OCT2003_026	17126	3166	2154	1691	4738	1891	3753	3684	4383	1786	3599	2759	2861
10FGYSUA_UP_004_D05_17OCT2003_041	21174	3257	1648	897	3255	2019	3334	2670	2907	1854	3025	2827	1780
10FGYSUA_UP_004_D08_17OCT2003_058	1940	3673	1593	790	3136	1405	3430	2821	2832	1558	3864	2323	1714
10FGYSUA_UP_004_D10_17OCT2003_074	5988	22615	44766	13948	15115	37767	26955	23412	25509	40889	30833	19571	30015
10FGYSUA_UP_004_D11_17OCT2003_089	10036	15831	26043	11042	8777	20089	16241	13317	11055	28723	19995	14956	16311
10FGYSUA_UP_004_E06_17OCT2003_040	14084	31332	36396	11510	10357	42879	24076	21858	17896	29937	17226	20033	20355
10FGYSUA_UP_004_E12_17OCT2003_088	22180	26815	25877	15297	14979	63793	27288	30146	20735	70289	29462	30989	26959
10FGYSUA_UP_004_F01_17OCT2003_005	1948	5311	1914	926	2570	3408	4450	3240	3012	1983	4358	3165	2018
10FGYSUA_UP_004_F04_17OCT2003_022	5996	5509	2445	1638	2416	3217	3177	2520	3041	3956	2965	3235	2084
10FGYSUA_UP_004_F11_17OCT2003_085	10044	15084	21132	8870	9964	15628	12137	10382	11732	15306	12058	11368	15310
10FGYSUA_UP_004_F12_17OCT2003_086	14092	16197	18098	7397	8366	12540	17581	9172	14556	15710	11508	11612	14410
10FGYSUA_UP_004_G01_17OCT2003_003	18140	4298	3273	1535	3884	3754	5703	3975	3793	2794	4797	3097	2456
10FGYSUA_UP_004_G03_17OCT2003_019	22188	3562	1669	842	2884	1677	4274	2385	3314	1652	3406	2401	1744
10FGYSUA_UP_004_G06_17OCT2003_036	928	23781	29690	15678	13156	42949	25826	24286	19314	14899	10397	19922	23611
10FGYSUA_UP_004_G07_17OCT2003_051	4976	3450	1757	841	2842	1547	4049	2861	3217	1763	3816	2735	1867
10FGYSUA_UP_004_G09_17OCT2003_067	9024	3300	1511	830	2974	1444	3182	2115	2505	1636	3601	2105	1458
10FGYSUA_UP_004_H03_17OCT2003_017	13072	4603	5405	5575	6617	7298	5684	4043	4098	11267	7141	5359	5522
10FGYSUA_UP_004_H05_17OCT2003_033	17120	3554	1683	967	4098	1800	3277	2404	2632	1651	3369	2478	1757
10FGYSUA_UP_004_H06_17OCT2003_034	21168	74682	79389	98927	108589	171306	98720	97832	99512	132875	65547	66499	99804
10FGYSUA_UP_004_H08_17OCT2003_050	936	5607	3311	1346	3437	2839	3795	3581	3673	2328	4308	3325	2778
10FGYSUA_UP_005_A01_16OCT2003_015	4984	4093	2019	1160	2363	1736	3078	2050	2570	1501	2825	2267	1673
10FGYSUA_UP_005_A03_16OCT2003_031	9032	9889	14768	13738	14993	32748	21752	13368	16998	23541	17822	12304	17244
10FGYSUA_UP_005_A06_16OCT2003_048	13080	3269	1766	973	2651	1647	3493	2254	3176	1738	3312	2574	1599
10FGYSUA_UP_005_A07_16OCT2003_063	17128	2639	1596	871	2290	1613	3077	2098	2938	1477	2404	2013	1653
10FGYSUA_UP_005_B01_16OCT2003_013	21176	2731	1903	852	3055	1947	3266	2424	3166	1556	3241	2088	1383
10FGYSUA_UP_005_B04_16OCT2003_030	1942	2737	1575	738	1959	1797	3176	2046	2943	1600	2761	1979	1743
10FGYSUA_UP_005_B12_16OCT2003_094	5990	5042	3737	1667	2663	4521	4355	3494	3640	5640	5022	2228	2744
10FGYSUA_UP_005_C03_16OCT2003_027	10038	12471	22406	9640	9313	15104	13643	11669	18084	16557	14140	14642	19394
10FGYSUA_UP_005_C04_16OCT2003_028	14086	10030	7796	3814	4633	11895	5897	6350	3741	7146	5803	7336	4941
10FGYSUA_UP_005_C09_16OCT2003_075	18134	3786	1892	905	3232	2082	3948	2850	2834	2607	4215	2781	1773
10FGYSUA_UP_005_C10_16OCT2003_076	22182	4863	3261	1400	3952	5561	5630	4111	5377	4838	5110	4258	3328
10FGYSUA_UP_005_D01_16OCT2003_009	1950	3202	1617	779	2366	1586	3519	2017	2583	1478	3244	2270	1744
10FGYSUA_UP_005_D09_16OCT2003_073	5998	4959	4083	1968	3820	3555	4273	4879	3817	4822	4450	3690	3252
10FGYSUA_UP_005_D10_16OCT2003_074	10046	55518	66165	31889	25108	58378	34032	35054	25658	79003	36828	42889	49184
10FGYSUA_UP_005_D11_16OCT2003_089	14094	72492	102125	33770	29522	149131	93089	70858	58296	106385	70382	61128	84978
10FGYSUA_UP_005_E03_16OCT2003_023	18142	7097	5066	2320	4254	6384	6631	4594	3760	6945	6682	4921	3615
10FGYSUA_UP_005_E04_16OCT2003_024	22190	7477	4818	2740	5756	7650	7096	6357	7251	9607	7634	6170	5329
10FGYSUA_UP_005_E05_16OCT2003_039	930	6171	6386	3356	4901	6947	5863	6074	6717	5792	6283	4721	5630
10FGYSUA_UP_005_E12_16OCT2003_088	4978	18693	51769	22058	26810	16694	18655	15330	22788	12429	9410	10460	16878
10FGYSUA_UP_005_F03_16OCT2003_021	9026	6448	6053	4229	5657	10019	6200	7120	5516	7865	6946	6263	4513
10FGYSUA_UP_005_F04_16OCT2003_022	13074	4091	3468	2702	5260	4409	4680	4650	4843	4724	5270	3860	4384
10FGYSUA_UP_005_F10_16OCT2003_070	17122	3553	1868	972	3319	1810	3398	2492	2566	1693	3439	2104	1606
10FGYSUA_UP_005_G01_16OCT2003_003	21170	4583	3160	2785	6321	4991	5799	6076	5589	5356	5349	4567	3626
10FGYSUA_UP_005_G02_16OCT2003_004	938	7240	10321	3386	6116	10388	7938	6081	5687	1661	3739	5423	6152
10FGYSUA_UP_005_G05_16OCT2003_035	4986	4296	6865	1198	4542	2253	4227	3154	3681	2027	3570	2643	2893
10FGYSUA_UP_005_G06_16OCT2003_036	9034	3667	2246	2141	4355	3094	3721	3387	3094	2713	4246	3354	2217
10FGYSUA_UP_005_G09_16OCT2003_067	13082	3417	1743	854	3126	1674	3761	2053	2980	1661	4236	2368	1720
10FGYSUA_UP_005_G10_16OCT2003_068	17130	2786	2550	3081	5014	2568	3808	5185	4460	1456	3045	3993	4604
10FGYSUA_UP_005_G12_16OCT2003_084	21178	3126	1555	892	3819	1500	3303	2208	2827	1469	3281	2726	1499
10FGYSUA_UP_005_H02_16OCT2003_002	1334	5303	3643	1609	2988	6224	5723	4596	4194	4945	5941	3320	3057
10FGYSUA_UP_005_H03_16OCT2003_017	5382	10390	14889	10802	10699	16171	12934	11676	13671	15418	10209	9071	11117
10FGYSUA_UP_005_H07_16OCT2003_049	9430	3023	1737	799	2396	1727	3031	2175	3098	2085	3016	2028	1749
10FGYSUA_UP_005_H09_16OCT2003_065	13478	205483	612394	379834	232438	858844	381411	435387	447739	563172	248726	207709	387190
10FGYSUA_UP_005_H11_16OCT2003_081	17526	11634	27642	16761	17334	26078	31418	18110	28128	25305	16675	10541	18012
11FGYSDB_UP_001_A03_16OCT2003_031	21574	10979	13596	5053	8212	18113	14997	14024	14378	19898	16000	9323	9658
11FGYSDB_UP_001_A05_16OCT2003_047	1342	3726	2356	1914	3764	3420	4371	2902	3020	2498	3823	2699	2297
11FGYSDB_UP_001_A07_16OCT2003_063	5390	3168	1868	1427	3614	2071	3282	2371	2957	2103	3748	2345	1793
11FGYSDB_UP_001_A08_16OCT2003_064	9438	4562	3717	2843	4411	3791	4102	2986	4165	3810	4158	3082	2778
11FGYSDB_UP_001_A09_16OCT2003_079	13486	3894	1873	1042	2775	2123	3898	2973	3073	2141	4182	2777	2024
11FGYSDB_UP_001_A10_16OCT2003_080	17534	36812	84047	52333	37949	83774	51744	42946	45275	106036	56883	33537	51364
11FGYSDB_UP_001_A11_16OCT2003_095	21582	5750	4528	1466	3619	6102	7728	5432	5121	5705	7732	4259	3760
11FGYSDB_UP_001_B03_16OCT2003_029	322	58471	102321	61052	44924	105295	59202	54870	61293	57559	31913	62519	101730
11FGYSDB_UP_001_B05_16OCT2003_045	4370	3647	2089	1114	2895	2059	3303	2552	3203	2418	3669	2445	1962
11FGYSDB_UP_001_B08_16OCT2003_062	8418	3221	1854	852	3536	1524	3423	2806	2950	1861	3552	2612	1695
11FGYSDB_UP_001_B09_16OCT2003_077	12466	10095	10652	6703	8055	17982	9908	9905	6161	15531	9760	9581	9729
11FGYSDB_UP_001_B10_16OCT2003_078	16514	2716	1751	827	3235	1712	3363	2593	2666	1526	3243	2770	1658
11FGYSDB_UP_001_B11_16OCT2003_093	20562	8582	7523	6373	6955	13889	11572	10638	7472	11773	8074	9070	7696
11FGYSDB_UP_001_C01_16OCT2003_011	330	30924	45788	28323	24565	68298	32585	35147	28546	47797	24682	21624	33013
11FGYSDB_UP_001_C04_16OCT2003_028	4378	16603	21100	16025	13879	24919	13020	12543	12966	18556	11248	15489	20469
11FGYSDB_UP_001_C05_16OCT2003_043	8426	3715	1856	911	2722	1945	3430	2179	3247	1953	3969	3059	1651
11FGYSDB_UP_001_C11_16OCT2003_091	12474	3665	1705	871	3073	1776	3549	2540	2925	1960	3667	2968	1668
11FGYSDB_UP_001_D01_16OCT2003_009	16522	138677	144082	202335	133312	453651	170852	256444	183034	319758	259835	207422	241253
11FGYSDB_UP_001_D04_16OCT2003_026	20570	7078	4196	3351	4772	8259	7457	7160	6531	6584	6439	6496	5444
11FGYSDB_UP_001_D05_16OCT2003_041	1336	3546	1476	751	2718	1730	4242	2929	9074	1898	3424	2565	1897
11FGYSDB_UP_001_D06_16OCT2003_042	5384	6100	5617	3042	4119	6012	6238	4909	4577	4990	5985	5064	4413
11FGYSDB_UP_001_D08_16OCT2003_058	9432	4133	1993	1358	3184	2420	3349	2741	2796	2694	3132	2666	2051
11FGYSDB_UP_001_D10_16OCT2003_074	13480	23028	74520	34296	38077	57607	58296	24423	55027	61731	44698	27928	50601
11FGYSDB_UP_001_E01_16OCT2003_007	17528	3256	2106	1197	2697	1962	3546	2366	3126	2101	3731	2282	1820
11FGYSDB_UP_001_E04_16OCT2003_024	21576	3815	1673	867	3218	1905	4504	2515	3218	1992	5197	2253	1872
11FGYSDB_UP_001_E05_16OCT2003_039	1344	161817	615294	245558	184961	530539	375137	330631	333352	355214	183602	182688	404342
11FGYSDB_UP_001_E07_16OCT2003_055	5392	8132	13051	7222	8363	7336	8216	6522	7668	4418	5323	7103	6809
11FGYSDB_UP_001_E08_16OCT2003_056	9440	3309	3275	1689	4370	3345	4991	2965	3984	3602	3907	2883	2627
11FGYSDB_UP_001_E09_16OCT2003_071	13488	3604	1754	893	3056	1639	4028	2447	3010	1748	3630	3036	1729
11FGYSDB_UP_001_E10_16OCT2003_072	17536	11342	16844	8873	7955	15861	9847	13702	9887	18014	13104	7194	6685
11FGYSDB_UP_001_F02_16OCT2003_006	21584	30434	53797	25505	39526	132605	63473	72421	72162	100660	65062	26364	44823
11FGYSDB_UP_001_F06_16OCT2003_038	324	19896	26437	16341	13880	35759	23642	17438	17616	22491	14190	18302	23311
11FGYSDB_UP_001_F08_16OCT2003_054	4372	3252	1676	895	2683	1623	3273	2682	2879	1540	3465	2281	1710
11FGYSDB_UP_001_F11_16OCT2003_085	8420	3445	1893	733	2604	1978	4384	2157	2408	2017	4037	2798	1921
11FGYSDB_UP_001_F12_16OCT2003_086	12468	7447	1801	1454	3281	5233	4018	3445	3008	2589	3941	3560	2149
11FGYSDB_UP_001_G03_16OCT2003_019	20564	4118	1730	827	3510	2052	3858	2241	3077	1888	4127	3223	1860
11FGYSDB_UP_001_G07_16OCT2003_051	332	9580	14931	10680	10328	22724	16849	12275	12572	19011	13204	8770	12669
11FGYSDB_UP_001_G08_16OCT2003_052	4380	71795	89908	60230	41974	124949	52680	67357	44921	100951	55198	67251	67390
11FGYSDB_UP_001_G11_16OCT2003_083	8428	10460	15344	5733	7231	13107	12970	8071	12844	11014	9610	9256	10799
11FGYSDB_UP_001_G12_16OCT2003_084	12476	5507	2779	1739	3547	3604	4111	3731	3203	2793	4059	3645	2996
11FGYSDB_UP_001_H02_16OCT2003_002	16524	7972	7754	7968	8495	12168	6659	7656	6686	10029	7061	5913	6374
11FGYSDB_UP_001_H03_16OCT2003_017	20572	23620	38349	17863	18136	48177	30773	43446	37402	51582	34745	24693	31332
11FGYSDB_UP_001_H04_16OCT2003_018	1338	82635	192004	73452	63805	235333	163729	128917	182735	174269	107837	86408	143320
11FGYSDB_UP_001_H07_16OCT2003_049	5386	10754	12573	6629	6635	14240	10699	10737	10155	14703	10588	9286	10315
11FGYSDB_UP_001_H09_16OCT2003_065	9434	3075	1672	768	2409	1577	3001	2308	2472	1768	3242	2228	1556
11FGYSDB_UP_002_A02_16OCT2003_016	13482	5514	4557	2340	3997	4391	4071	4185	3684	5549	4972	5264	3650
11FGYSDB_UP_002_A07_16OCT2003_063	21578	8432	5987	2056	4960	14402	9294	8527	6613	11966	8942	7191	5284
11FGYSDB_UP_002_A08_16OCT2003_064	1346	5517	4037	1878	3910	6527	4858	4811	3725	4118	5079	3866	3228
11FGYSDB_UP_002_A09_16OCT2003_079	5394	19943	15078	15150	10762	24121	10644	16058	10450	15058	7532	15874	14626
11FGYSDB_UP_002_A11_16OCT2003_095	9442	21097	39221	20241	19477	95375	48482	30397	24775	77237	40463	35671	44079
11FGYSDB_UP_002_A12_16OCT2003_096	13490	4301	1905	865	2229	2133	3796	2958	3106	2497	4488	2526	1745
11FGYSDB_UP_002_B08_16OCT2003_062	17538	4305	4822	2974	4644	4388	5006	3966	4006	4812	4451	2812	2585
11FGYSDB_UP_002_B09_16OCT2003_077	21586	4847	2306	940	3636	2224	4807	3000	2951	2669	4594	2656	1864
11FGYSDB_UP_002_B11_16OCT2003_093	326	24941	36456	22229	19014	64050	30776	26313	22508	38541	18680	23536	29415
11FGYSDB_UP_002_C01_16OCT2003_011	4374	3492	2050	1327	2563	2411	3330	2656	3016	2457	3253	2317	2091
11FGYSDB_UP_002_C02_16OCT2003_012	8422	3898	2259	1637	3559	2938	3952	2840	3728	2770	3692	3368	2313
11FGYSDB_UP_002_C04_16OCT2003_028	12470	3889	2069	1037	3256	1978	3705	2731	2462	1935	3918	2768	1795
11FGYSDB_UP_002_C06_16OCT2003_044	16518	9270	10780	4877	5781	13432	9376	9512	10964	12404	10367	9004	10405
11FGYSDB_UP_002_C07_16OCT2003_059	20566	4283	1973	951	3301	2193	4435	2959	3216	1995	3965	3016	1849
11FGYSDB_UP_002_C08_16OCT2003_060	334	29904	50446	18177	17693	55040	37191	23575	26652	38560	25814	24086	35939
11FGYSDB_UP_002_D01_16OCT2003_009	4382	20295	20958	19588	15068	34709	17244	20902	17030	24040	15039	12014	12226
11FGYSDB_UP_002_D02_16OCT2003_010	8430	8756	5782	3241	5214	7698	6585	5165	4184	6237	7004	6403	4862
11FGYSDB_UP_002_D05_16OCT2003_041	12478	3079	1791	907	2196	1937	2981	1982	2694	1817	3403	2011	1675
11FGYSDB_UP_002_D08_16OCT2003_058	16526	4235	2635	1663	3567	2822	5405	3589	3796	2732	4473	3697	2721
11FGYSDB_UP_002_D12_16OCT2003_090	20574	2789	1492	935	2328	1733	2911	1606	2516	1499	2743	1907	1383
11FGYSDB_UP_002_E03_16OCT2003_023	1340	8853	4917	2787	4605	11517	5636	4985	4134	9392	6606	4686	3912
11FGYSDB_UP_002_E04_16OCT2003_024	5388	23009	47636	20441	23340	53032	38186	32647	45302	37337	26462	22384	32359
11FGYSDB_UP_002_E06_16OCT2003_040	9436	16458	15703	7518	9995	19801	12111	10408	12022	19466	11779	12685	13330
11FGYSDB_UP_002_E07_16OCT2003_055	13484	21079	22981	9277	7878	15051	12021	12013	9639	30157	17638	15374	13747
11FGYSDB_UP_002_E08_16OCT2003_056	17532	5994	4425	2457	4041	5573	6581	5686	4500	6990	6867	4341	3641
11FGYSDB_UP_002_E10_16OCT2003_072	21580	14633	15585	2949	6239	29015	19575	17697	20359	26102	18737	11768	13871
11FGYSDB_UP_002_F01_16OCT2003_005	1348	6294	2592	2002	3687	5189	5419	4541	3589	3745	4463	3309	2785
11FGYSDB_UP_002_F02_16OCT2003_006	5396	22003	43023	29204	25814	47734	23481	32359	25417	37667	21687	26008	39264
11FGYSDB_UP_002_F03_16OCT2003_021	9444	3744	1851	1024	2781	2537	3915	3103	2736	1894	3781	3623	1673
11FGYSDB_UP_002_F07_16OCT2003_053	13492	12699	10966	4927	5905	14596	7709	9807	8047	25375	15342	9867	9611
11FGYSDB_UP_002_F10_16OCT2003_070	17540	6132	6996	3538	5285	7369	7553	4935	8337	6502	5026	3134	3123
11FGYSDB_UP_002_F11_16OCT2003_085	21588	14201	22427	7797	9780	27149	19471	27487	22056	32201	20907	12507	14560
11FGYSDB_UP_002_G02_16OCT2003_004	328	21665	24503	12026	12458	36693	21308	19302	18672	24715	14990	17578	19067
11FGYSDB_UP_002_G05_16OCT2003_035	4376	3053	1610	856	2762	1569	3474	2372	2593	1530	3341	2493	1629
11FGYSDB_UP_002_G06_16OCT2003_036	8424	7059	9604	4726	5750	10673	8282	6608	7605	9762	7362	7915	9363
11FGYSDB_UP_002_G10_16OCT2003_068	16520	4055	1938	950	3389	2163	3611	3003	2813	1858	3644	3157	1798
11FGYSDB_UP_002_H01_16OCT2003_001	20568	9965	8535	6642	8198	14888	10438	15580	9734	14034	9638	9678	9699
11FGYSDB_UP_002_H03_16OCT2003_017	336	15179	19322	13732	12618	30998	20137	15567	15416	20993	13450	12338	16780
11FGYSDB_UP_002_H04_16OCT2003_018	4384	14899	19673	10078	9675	18979	14507	9422	8492	18744	12729	9999	10612
11FGYSDB_UP_002_H11_16OCT2003_081	8432	3546	1690	957	2413	1848	3209	2749	3257	2074	3626	2436	1822
11FGYSDB_UP_003_A01_16OCT2003_015	12480	3606	1868	1089	3023	1745	3148	2310	3267	1889	3635	2308	1777
11FGYSDB_UP_003_A03_16OCT2003_031	16528	9793	9915	5767	9422	8867	13090	7421	13630	7638	7552	5050	7910
11FGYSDB_UP_003_A04_16OCT2003_032	20576	23125	26255	7720	10739	46240	31515	21025	23272	26889	21432	17502	25933
11FGYSDB_UP_003_A06_16OCT2003_048	3912	3275	2402	2198	2804	2100	3484	2426	3124	2259	3085	2524	2087
11FGYSDB_UP_003_A07_16OCT2003_063	7960	6739	8312	5116	4670	6544	4974	5462	5749	8013	4910	5724	6883
11FGYSDB_UP_003_A11_16OCT2003_095	12008	3745	3095	3878	4198	8455	6131	4682	5681	4965	4290	4207	5249
11FGYSDB_UP_003_B02_16OCT2003_014	16056	6182	5680	3249	3510	7793	5134	4399	4939	7357	5798	4364	5856
11FGYSDB_UP_003_B04_16OCT2003_030	20104	7529	8153	2953	3767	9704	7648	5507	5485	8791	6731	6547	7253
11FGYSDB_UP_003_B06_16OCT2003_046	24152	59582	140731	39044	39199	82280	123524	53370	145251	133574	87896	43065	117574
11FGYSDB_UP_003_B07_16OCT2003_061	3920	19661	13963	2453	2777	22308	8146	6506	5578	24606	9760	5337	5763
11FGYSDB_UP_003_B09_16OCT2003_077	7968	8810	6166	3569	3129	10414	4403	5727	5023	10416	4585	5361	5574
11FGYSDB_UP_003_C03_16OCT2003_027	12016	26173	7163	4832	4771	22484	8661	8402	7390	17822	5988	9666	7283
11FGYSDB_UP_003_C04_16OCT2003_028	16064	59582	97602	28373	21499	88909	44372	45540	37293	100330	51412	35541	47567
11FGYSDB_UP_003_C06_16OCT2003_044	20112	7336	8411	1844	3026	9382	5949	7556	5562	9462	5463	6168	6589
11FGYSDB_UP_003_C08_16OCT2003_060	24160	11928	12930	10205	12691	18387	13492	10638	9865	17206	10530	11269	10933
11FGYSDB_UP_003_C09_16OCT2003_075	2900	86492	206475	80438	51432	201744	102610	107037	97878	16253	10177	67650	105855
11FGYSDB_UP_003_C10_16OCT2003_076	6948	12086	16622	7652	6406	3663	3825	7468	8707	19123	9280	6175	7642
11FGYSDB_UP_003_C11_16OCT2003_091	10996	3764	3919	2813	3118	14843	7210	3736	4236	13203	8087	3797	4314
11FGYSDB_UP_003_D01_16OCT2003_009	15044	2944	1888	2159	2849	1870	3121	2316	3289	2318	2920	2570	2559
11FGYSDB_UP_003_D02_16OCT2003_010	19092	13769	24617	22264	18555	96075	63605	51354	51404	35727	22525	20501	30982
11FGYSDB_UP_003_D04_16OCT2003_026	23140	13250	12886	4192	5813	15610	8705	9968	8050	14957	9176	8022	8972
11FGYSDB_UP_003_D06_16OCT2003_042	2908	65019	9695	14414	5809	68461	8346	19755	7644	45527	8837	18222	8726
11FGYSDB_UP_003_D07_16OCT2003_057	6956	6773	7886	1793	2811	8450	5337	3583	4457	9400	5579	4021	4079
11FGYSDB_UP_003_D09_16OCT2003_073	11004	85555	17964	11800	10955	52962	15683	18650	11134	50281	13770	16539	10153
11FGYSDB_UP_003_D10_16OCT2003_074	15052	22841	27444	9830	9446	32197	23216	16503	16120	39530	18814	11371	12724
11FGYSDB_UP_003_D11_16OCT2003_089	19100	3734	3209	1054	2148	6123	4446	5184	5550	3013	3788	3880	4206
11FGYSDB_UP_003_E01_16OCT2003_007	3914	8768	12586	1553	2904	8566	7285	5847	8437	9369	7609	5212	7779
11FGYSDB_UP_003_E02_16OCT2003_008	7962	13472	16507	5015	4328	20038	13162	5468	6407	20591	11231	5648	6637
11FGYSDB_UP_003_E03_16OCT2003_023	12010	8168	8392	3659	3624	11645	7124	6324	7064	9674	6172	6787	8111
11FGYSDB_UP_003_E04_16OCT2003_024	16058	4242	3106	1531	2382	5008	3958	2876	3898	3815	3809	3033	3316
11FGYSDB_UP_003_E06_16OCT2003_040	20106	6986	6714	2767	3710	9148	8197	4898	5699	9163	7053	3941	4566
11FGYSDB_UP_003_E09_16OCT2003_071	24154	9685	13283	2192	3684	11802	16279	6065	10291	14142	10345	5521	8049
11FGYSDB_UP_003_E11_16OCT2003_087	3922	4552	5705	1802	2293	4974	4053	3211	4087	4831	4452	2580	2737
11FGYSDB_UP_003_F01_16OCT2003_005	7970	6769	7179	2411	2828	9463	6335	3262	4090	9884	5638	3371	3964
11FGYSDB_UP_003_F05_16OCT2003_037	16066	49723	81508	31174	23188	96308	72365	47822	44403	106599	36616	23060	23440
11FGYSDB_UP_003_F07_16OCT2003_053	20114	14152	17524	14577	13317	22106	16166	17478	13807	22369	13196	11389	12317
11FGYSDB_UP_003_F08_16OCT2003_054	24162	17532	18129	6867	9411	28116	20026	16206	12076	24270	17053	16254	14631
11FGYSDB_UP_003_F09_16OCT2003_069	2902	11660	12482	2773	3531	9856	6635	5744	8473	5727	5130	6068	7111
11FGYSDB_UP_003_F11_16OCT2003_085	6950	7467	10386	3421	4131	4918	4924	4560	4745	12191	7434	3743	4210
11FGYSDB_UP_003_F12_16OCT2003_086	10998	4891	5343	2483	3640	8429	5094	4519	4643	10014	5695	4100	4926
11FGYSDB_UP_003_G03_16OCT2003_019	15046	3616	3181	1139	2495	2404	3104	3124	3325	3005	3316	2569	2676
11FGYSDB_UP_003_G05_16OCT2003_035	19094	5573	6633	1352	2740	9576	7196	4430	5091	6941	5434	3263	3769
11FGYSDB_UP_003_G06_16OCT2003_036	23142	5449	7306	1493	3539	12403	7960	5381	5944	9010	6880	4723	5898
11FGYSDB_UP_003_G07_16OCT2003_051	2910	9793	11967	2759	2922	10657	8333	4902	5074	10185	5189	2850	2564
11FGYSDB_UP_003_G08_16OCT2003_052	6958	12639	12724	3601	4114	13488	6465	6664	6243	14623	8515	4559	5226
11FGYSDB_UP_003_G09_16OCT2003_067	11006	6984	7702	2750	3284	8672	5915	5485	6792	8878	5328	4964	7138
11FGYSDB_UP_003_G12_16OCT2003_084	19102	4743	4093	1485	2641	6367	4143	3897	3939	4771	3931	2949	3520
11FGYSDB_UP_003_H02_16OCT2003_002	23150	3497	2847	1789	4237	2602	3340	4102	4023	3089	3254	3880	4152
11FGYSDB_UP_003_H04_16OCT2003_018	3916	5171	6118	1699	3165	7274	5838	2915	3306	5617	4618	2489	2433
11FGYSDB_UP_003_H05_16OCT2003_033	7964	4066	4243	1799	2833	6559	5146	2855	3517	6405	4274	2475	2709
11FGYSDB_UP_003_H10_16OCT2003_066	12012	7745	12038	3176	4788	13866	10434	4031	4611	12191	9371	3309	4783
11FGYSDB_UP_003_H11_16OCT2003_081	16060	5828	7010	1866	2947	7370	6201	3017	3532	4612	4417	2762	2372
11FGYSDB_UP_003_H12_16OCT2003_082	20108	14685	20094	7262	6675	28139	19119	9992	11335	20505	12988	8871	11655
11FGYSDB_UP_004_A02_16OCT2003_016	24156	5162	5442	3413	4227	7626	8622	6469	9562	6974	5655	5577	8222
11FGYSDB_UP_004_A06_16OCT2003_048	3924	3219	1891	1432	2649	1705	3133	3666	5635	1842	2837	3402	4460
11FGYSDB_UP_004_A07_16OCT2003_063	7972	11693	12182	4263	3829	16823	10237	6509	6398	15883	11309	6794	8454
11FGYSDB_UP_004_A08_16OCT2003_064	12020	8200	8229	1818	2660	10344	6609	3547	3958	8891	5081	3213	3360
11FGYSDB_UP_004_A11_16OCT2003_095	16068	17542	23653	5024	5080	28560	17119	5127	6035	27137	15765	5582	7005
11FGYSDB_UP_004_A12_16OCT2003_096	20116	7296	8223	2902	3749	10888	7069	7512	7858	8680	5604	6505	8236
11FGYSDB_UP_004_B04_16OCT2003_030	24164	4572	3602	2005	4352	6811	5523	11663	10304	4406	4389	10798	11785
11FGYSDB_UP_004_B06_16OCT2003_046	2904	17873	32188	9123	7086	29092	20610	8080	8517	10082	6518	6728	8267
11FGYSDB_UP_004_B08_16OCT2003_062	6952	8635	16527	14156	12683	14397	9836	19761	18831	27984	15473	14791	22162
11FGYSDB_UP_004_B09_16OCT2003_077	11000	4264	5471	3538	4216	4810	4485	5037	6435	6377	4847	4098	5790
11FGYSDB_UP_004_B12_16OCT2003_094	15048	13980	24573	8753	9617	23779	19639	9101	12365	28819	17049	11402	18911
11FGYSDB_UP_004_C02_16OCT2003_012	19096	8450	15004	5358	5273	18314	15182	5930	8020	13695	9002	4559	5298
11FGYSDB_UP_004_C04_16OCT2003_028	23144	20717	37012	5900	8811	27761	63985	11261	43450	61557	38769	10962	10414
11FGYSDB_UP_004_C07_16OCT2003_059	2912	10655	14892	3178	3777	16313	13915	6562	9166	13717	7764	4412	6190
11FGYSDB_UP_004_C08_16OCT2003_060	6960	6375	9714	1714	2936	9229	7851	4244	7530	10059	6687	3667	4415
11FGYSDB_UP_004_C11_16OCT2003_091	11008	7385	5908	1768	3081	8190	6156	2812	3564	8259	4791	3052	2589
11FGYSDB_UP_004_D03_16OCT2003_025	15056	15029	15755	15502	15701	29643	16812	13322	23935	47409	23585	16322	24194
11FGYSDB_UP_004_D04_16OCT2003_026	19104	14027	16373	9323	9941	24422	15021	12957	16486	16971	11490	10325	11636
11FGYSDB_UP_004_D09_16OCT2003_073	23152	10857	10801	6879	10579	15643	10592	9909	8414	15059	10334	8554	8816
11FGYSDB_UP_004_D11_16OCT2003_089	3918	4397	4508	1334	2886	4186	5031	2961	3284	3866	4500	2584	2133
11FGYSDB_UP_004_D12_16OCT2003_090	7966	7141	9559	2431	3379	9835	6011	5226	4937	10019	5940	3742	4263
11FGYSDB_UP_004_E01_16OCT2003_007	12014	10505	18291	3782	3889	17364	11658	6584	7610	14563	9647	5889	9246
11FGYSDB_UP_004_E02_16OCT2003_008	16062	7199	7733	1896	3053	8214	6325	2851	3900	8636	6581	3090	2902
11FGYSDB_UP_004_E03_16OCT2003_023	20110	16390	23393	4156	4977	27300	17682	10333	10022	29222	15840	7366	8701
11FGYSDB_UP_004_E06_16OCT2003_040	24158	9922	14129	2864	4272	20655	10936	8124	8685	15398	9788	8041	10225
11FGYSDB_UP_004_E09_16OCT2003_071	3926	8158	10811	2305	3150	11723	9361	6203	7277	12434	6183	5063	5933
11FGYSDB_UP_004_E10_16OCT2003_072	7974	31073	46674	14863	11094	42225	23408	22455	21525	56821	26444	17583	24177
11FGYSDB_UP_004_F01_16OCT2003_005	12022	8475	12183	3020	3863	10861	8604	4354	4801	10345	7594	3880	4319
11FGYSDB_UP_004_F04_16OCT2003_022	16070	38588	44826	20981	20191	69979	37221	28561	32762	51426	26894	26323	32340
11FGYSDB_UP_004_F05_16OCT2003_037	20118	13714	14302	11458	11332	18635	11782	11175	11913	16688	10575	11053	11973
11FGYSDB_UP_004_F07_16OCT2003_053	24166	8814	8076	2842	4728	18984	9622	9987	9148	15088	8388	8487	9046
11FGYSDB_UP_004_G02_16OCT2003_004	2906	4855	5252	1892	2814	4084	4024	4575	4783	4612	4488	3679	4285
11FGYSDB_UP_004_G04_16OCT2003_020	6954	4619	5521	1929	3033	6417	4608	3581	3467	6006	5812	2866	2740
11FGYSDB_UP_004_G05_16OCT2003_035	11002	24360	32248	16838	15428	37580	22302	19318	20394	39511	23479	17171	20202
11FGYSDB_UP_004_G06_16OCT2003_036	15050	7214	9683	3533	3931	12324	7705	5876	6462	8951	6264	5854	7547
11FGYSDB_UP_004_G08_16OCT2003_052	19098	5007	4801	1431	2684	6053	5224	4587	5510	5086	3886	3668	4530
11FGYSDB_UP_004_G11_16OCT2003_083	23146	8819	9295	2107	3739	13006	10530	5634	6053	12465	6891	5272	5085
11FGYSDB_UP_004_H01_16OCT2003_001	2914	9062	9278	3049	3519	11542	6952	4666	4438	4818	4129	3544	3737
11FGYSDB_UP_004_H04_16OCT2003_018	6962	10383	15184	3746	5101	14544	8599	6011	5996	16997	10447	4591	6218
11FGYSDB_UP_004_H05_16OCT2003_033	11010	12854	16485	13716	12171	20353	10765	14307	15101	21047	13249	13536	15861
11FGYSDB_UP_004_H07_16OCT2003_049	15058	10131	11951	8438	9286	16896	11084	10769	14610	21573	12096	10425	13311
11FGYSDB_UP_004_H10_16OCT2003_066	19106	8411	9483	6157	8020	14597	10272	8797	10394	8123	6906	8231	8365
11FGYSDB_UP_005_A01_17OCT2003_015	23154	9995	9595	4944	8820	16795	11611	6641	7146	14117	9381	7446	7773
11FGYSDB_UP_005_A02_17OCT2003_016	3294	17751	16127	9054	8418	28281	12476	16694	11976	23830	12341	14694	15417
11FGYSDB_UP_005_A04_17OCT2003_032	7342	4146	2401	1209	2646	2218	3810	2596	3230	2578	4765	2513	2103
11FGYSDB_UP_005_A05_17OCT2003_047	11390	3295	1748	942	2747	2012	3772	2434	2865	1971	3680	2514	1919
11FGYSDB_UP_005_A06_17OCT2003_048	15438	16509	10070	5772	6609	16622	8578	11511	8646	23414	12860	10065	9194
11FGYSDB_UP_005_A07_17OCT2003_063	19486	47761	63295	21297	23737	76118	77118	45071	71617	132448	69553	30265	46350
11FGYSDB_UP_005_B02_17OCT2003_014	23534	3838	1688	848	2815	1591	3691	2398	2783	1793	3671	2409	1727
11FGYSDB_UP_005_B05_17OCT2003_045	3302	14795	16607	10228	10066	27105	15959	13680	13300	8635	7213	14266	15198
11FGYSDB_UP_005_B06_17OCT2003_046	7350	4413	2104	1423	3198	2546	4425	3195	3709	2787	5141	3633	2383
11FGYSDB_UP_005_B07_17OCT2003_061	11398	2403	2113	1273	2923	2918	3115	2082	2495	2350	3833	2178	1876
11FGYSDB_UP_005_B08_17OCT2003_062	15446	5036	3370	1278	2801	5303	4451	3438	3840	6000	5195	3387	3121
11FGYSDB_UP_005_B10_17OCT2003_078	19494	3832	2549	832	2307	2862	4857	3158	4026	2329	3613	2782	2165
11FGYSDB_UP_005_B11_17OCT2003_093	23542	3462	1929	894	4258	2120	3783	2766	3127	2638	4557	2883	1779
11FGYSDB_UP_005_C01_17OCT2003_011	2282	8865	8660	3823	4623	9199	7782	6406	6258	8218	7426	5847	6102
11FGYSDB_UP_005_C02_17OCT2003_012	6330	16702	31994	15664	18535	30676	21522	19872	20608	30223	20464	18062	26056
11FGYSDB_UP_005_C04_17OCT2003_028	10378	4944	4245	4296	4721	8301	6944	5986	5516	5753	5720	5267	5227
11FGYSDB_UP_005_C06_17OCT2003_044	14426	17697	13547	7680	6150	22820	12483	12336	11653	21652	12578	12145	11034
11FGYSDB_UP_005_C07_17OCT2003_059	18474	4372	2720	1383	2828	4022	4406	4402	3696	4067	3714	4282	3061
11FGYSDB_UP_005_C08_17OCT2003_060	22522	5812	6207	1583	3227	6651	7970	6063	6541	6891	6650	5476	5267
11FGYSDB_UP_005_C09_17OCT2003_075	2290	4280	2501	1393	3325	3189	4549	2497	3178	2620	3523	2923	2646
11FGYSDB_UP_005_C12_17OCT2003_092	6338	5426	3913	2283	3957	5368	4764	4337	3355	3653	5303	4260	3288
11FGYSDB_UP_005_D03_17OCT2003_025	10386	5964	7846	3577	5732	9668	8389	5493	5783	6443	6686	4436	5780
11FGYSDB_UP_005_D05_17OCT2003_041	14434	28759	39747	24145	20977	61015	35524	38820	37238	35765	24653	29101	32470
11FGYSDB_UP_005_D06_17OCT2003_042	18482	4047	1930	1127	3962	1868	4735	2431	2706	1972	5197	3964	1944
11FGYSDB_UP_005_E02_17OCT2003_008	3296	4566	1958	1039	2959	2238	4089	2914	3272	2149	3151	2569	2113
11FGYSDB_UP_005_E04_17OCT2003_024	7344	5438	3731	2674	3753	4454	6158	3873	3957	3964	4522	5365	4304
11FGYSDB_UP_005_E05_17OCT2003_039	11392	16598	8001	5833	6084	13413	7814	10004	6924	18233	10088	9051	7815
11FGYSDB_UP_005_E07_17OCT2003_055	15440	5871	4807	2334	3480	4615	5352	4698	5041	6216	6141	5095	3827
11FGYSDB_UP_005_E08_17OCT2003_056	19488	34928	66751	25553	27387	74320	86522	53229	83903	75025	51095	31479	58959
11FGYSDB_UP_005_E09_17OCT2003_071	23536	42804	56142	13636	15126	104758	82954	63497	76139	88958	58595	50180	60813
11FGYSDB_UP_005_E10_17OCT2003_072	3304	76915	191388	80215	53424	221398	141250	126120	127680	168816	80600	101716	163997
11FGYSDB_UP_005_E11_17OCT2003_087	7352	3313	3179	2690	2967	3557	3865	3447	3918	4084	4291	5086	8641
11FGYSDB_UP_005_F04_17OCT2003_022	11400	5582	2801	1347	2689	3179	4169	2682	3099	3195	4206	4053	2493
11FGYSDB_UP_005_F05_17OCT2003_037	15448	129634	241880	57208	36868	224969	129521	134199	122014	343162	149535	131617	192759
11FGYSDB_UP_005_F06_17OCT2003_038	19496	113565	114884	73134	54166	236897	88672	133965	105396	160121	82267	71379	90174
11FGYSDB_UP_005_F10_17OCT2003_070	23544	5864	3287	1219	3801	4699	4692	4093	3519	5480	5734	3077	2698
11FGYSDB_UP_005_F11_17OCT2003_085	2284	6266	7657	2652	4089	9879	11282	5650	8650	5370	5676	5583	7716
11FGYSDB_UP_005_G01_17OCT2003_003	6332	3293	1526	916	2631	2013	3056	1887	2582	1722	3142	2612	1612
11FGYSDB_UP_005_G02_17OCT2003_004	10380	29681	36651	22416	17471	65637	40643	39008	40235	46846	25570	32553	39518
11FGYSDB_UP_005_G03_17OCT2003_019	14428	47631	47591	35815	30934	117643	46610	67748	63390	112149	53124	60098	66954
11FGYSDB_UP_005_G04_17OCT2003_020	18476	11981	9708	8495	8526	25181	11309	18719	13821	19976	11008	13649	14636
11FGYSDB_UP_005_G07_17OCT2003_051	22524	8182	4391	1765	3880	11040	6798	8189	4875	10938	7450	5126	4644
11FGYSDB_UP_005_G09_17OCT2003_067	2292	14104	21415	17445	13447	40381	34369	20970	28840	30527	15363	18019	24583
11FGYSDB_UP_005_G10_17OCT2003_068	6340	10738	10897	6635	7198	14701	13546	9137	11289	12578	9562	8263	9368
11FGYSDB_UP_005_G11_17OCT2003_083	10388	4440	2074	967	2584	2436	3368	2542	2798	2420	4094	3242	2175
11FGYSDB_UP_005_G12_17OCT2003_084	14436	15848	21002	6950	6160	34826	18038	19192	13282	22050	15598	14716	14087
11FGYSDB_UP_005_H02_17OCT2003_002	18484	3169	1635	970	3055	1653	3543	2243	2829	1749	3233	2721	1751
11FGYSDB_UP_005_H04_17OCT2003_018	22532	6686	3715	3156	4785	8348	6795	5591	3912	4926	4814	6216	4821
11FGYSDB_UP_005_H05_17OCT2003_033	3298	23669	34202	15761	12762	47454	34925	29742	27665	36561	23238	24983	27272
11FGYSDB_UP_005_H07_17OCT2003_049	7346	4671	3898	2582	3973	4875	4898	3528	4200	3876	5527	4662	5422
11FGYSDB_UP_005_H09_17OCT2003_065	11394	51019	59418	25909	19817	56557	30785	47041	38846	89929	38186	40068	47731
12JKBNM1_UP_001_A02_19NOV2003_016	15442	3079	1583	827	3089	1489	3783	2218	2783	1622	3286	3206	1904
12JKBNM1_UP_001_A04_19NOV2003_032	19490	13663	20059	9552	9317	30424	16811	15315	16542	23413	15099	12056	15492
12JKBNM1_UP_001_A05_19NOV2003_047	23538	7783	4216	1629	3605	8851	7046	6964	5171	7110	8416	6542	5663
12JKBNM1_UP_001_A06_19NOV2003_048	3306	6078	5010	3681	4217	8922	7342	5450	4973	7793	6112	5227	5586
12JKBNM1_UP_001_A10_19NOV2003_080	7354	7777	7618	5131	5588	10226	8032	6768	7689	9705	6873	72186	68444
12JKBNM1_UP_001_B03_19NOV2003_029	11402	4833	3534	1864	3168	4474	5694	3295	3671	3804	5315	2973	3724
12JKBNM1_UP_001_B04_19NOV2003_030	15450	4181	2301	1045	2742	2336	4387	2423	3012	2567	3801	2542	2204
12JKBNM1_UP_001_B09_19NOV2003_077	19498	4771	2692	1300	3595	2806	4905	3620	3347	2889	4484	3570	2237
12JKBNM1_UP_001_B11_19NOV2003_093	23546	10909	6808	3384	5395	12218	10374	8005	7986	11856	8800	6855	6370
12JKBNM1_UP_001_C02_19NOV2003_012	2286	3173	1623	788	2937	1551	3267	2594	2910	1696	3065	2155	1554
12JKBNM1_UP_001_C03_19NOV2003_027	6334	4747	3647	1756	2968	4520	4214	3604	3560	4281	3910	3396	2903
12JKBNM1_UP_001_C04_19NOV2003_028	10382	3160	1771	1087	2520	2197	3311	2305	2986	1988	3209	2466	1783
12JKBNM1_UP_001_C06_19NOV2003_044	14430	4410	2349	1169	2809	3212	3884	3835	3629	3068	4462	4011	2446
12JKBNM1_UP_001_C08_19NOV2003_060	18478	5176	2396	940	3538	2436	5084	3086	3007	2957	5191	3765	2006
12JKBNM1_UP_001_D03_19NOV2003_025	22526	3240	1747	822	2862	1684	4405	2912	2801	1540	3959	2984	1812
12JKBNM1_UP_001_D04_19NOV2003_026	2294	3158	2058	1117	3112	2381	4696	2601	3268	2211	4126	2597	2118
12JKBNM1_UP_001_E09_19NOV2003_071	10390	15591	19863	7141	8618	32612	23682	17095	18959	22386	16962	16315	19355
12JKBNM1_UP_001_F02_19NOV2003_006	14438	3905	2128	864	2268	2040	4100	3063	3068	1850	3103	3007	1702
12JKBNM1_UP_001_F05_19NOV2003_037	18486	3103	1656	713	2672	1792	4483	2857	3065	1638	4031	3777	1807
12JKBNM1_UP_001_G02_19NOV2003_004	22534	2943	1443	762	3167	1535	3988	2229	2625	1704	4173	2229	1637
12JKBNM1_UP_001_G03_19NOV2003_019	3300	4367	2702	1204	3012	3429	4517	3698	3963	2822	4472	3478	2342
12JKBNM1_UP_001_G06_19NOV2003_036	7348	5389	5075	1271	2927	3224	3983	3498	3746	4270	4758	3164	3481
12JKBNM1_UP_001_G07_19NOV2003_051	11396	10016	9774	5636	5961	11152	8320	8389	7615	12866	9592	7105	7462
12JKBNM1_UP_001_G08_19NOV2003_052	15444	4017	1661	787	2574	1413	3137	2103	3105	1744	3724	2259	1649
12JKBNM1_UP_001_G09_19NOV2003_067	19492	11754	7447	2713	3432	15534	9311	10998	8404	14341	9817	8008	6892
12JKBNM1_UP_001_H06_19NOV2003_034	23540	4485	1599	807	3245	1496	3816	2452	2698	1810	5155	3048	2028
12JKBNM1_UP_001_H11_19NOV2003_081	3308	3474	1617	907	3143	1670	3289	2423	2919	1599	3330	2660	2010
12JKBNM1_UP_002_A01_19NOV2003_015	7356	3321	1725	1049	2597	1655	3606	2503	2803	1878	3568	3505	2001
12JKBNM1_UP_002_A02_19NOV2003_016	11404	282137	441233	204617	127581	695613	237002	302813	297475	604197	251135	260618	381994
12JKBNM1_UP_002_A03_19NOV2003_031	15452	3414	1631	879	2489	1585	4238	2346	2692	1649	3758	2986	1841
12JKBNM1_UP_002_A07_19NOV2003_063	19500	2890	1613	795	2703	1365	2479	1752	2550	1434	2732	1802	1464
12JKBNM1_UP_002_A11_19NOV2003_095	23548	11999	13215	5432	8944	13857	17630	11451	14509	17463	18301	12334	14073
12JKBNM1_UP_002_B03_19NOV2003_029	2288	3448	1989	920	2911	2026	4126	2355	2870	2004	3925	2417	1860
12JKBNM1_UP_002_B04_19NOV2003_030	6336	64833	85866	53726	38580	97149	38288	70764	56934	119911	55551	48325	63538
12JKBNM1_UP_002_B05_19NOV2003_045	10384	3823	1590	770	2606	1655	3813	2218	2752	1596	3418	2215	1661
12JKBNM1_UP_002_B07_19NOV2003_061	14432	3149	1513	866	2610	1706	3184	2276	2684	1819	3286	3050	1819
12JKBNM1_UP_002_B08_19NOV2003_062	18480	4361	1717	847	2767	1406	3925	2634	2618	1748	3123	3014	1804
12JKBNM1_UP_002_B11_19NOV2003_093	22528	3206	1740	786	2918	1607	3813	2970	3461	1723	4349	2353	1709
12JKBNM1_UP_002_C02_19NOV2003_012	2296	3705	1852	808	2743	1962	4177	2681	2937	1688	3422	2873	1903
12JKBNM1_UP_002_C04_19NOV2003_028	6344	3151	2054	933	2639	2011	3986	2444	3103	2205	3742	3196	2098
12JKBNM1_UP_002_D02_19NOV2003_010	14440	2976	1665	935	3166	1926	3672	2739	3144	1765	3537	2507	1873
12JKBNM1_UP_002_D03_19NOV2003_025	18488	4943	1873	1125	3899	1693	3283	2598	2842	1799	3380	2548	2034
12JKBNM1_UP_002_D05_19NOV2003_041	22536	3574	1766	694	3017	1660	3866	1894	2512	1763	3175	2329	1650
12JKBNM1_UP_002_E02_19NOV2003_008	1046	3517	1586	837	2983	1574	3447	1914	3270	1587	3357	1981	1648
12JKBNM1_UP_002_E08_19NOV2003_056	5094	5841	2586	1608	3639	5493	4124	3325	3167	3742	4152	2865	2292
12JKBNM1_UP_002_E09_19NOV2003_071	9142	5348	5018	3339	5494	5417	4550	4224	4595	5735	5442	4015	4283
12JKBNM1_UP_002_E12_19NOV2003_088	13190	3027	2148	1091	2360	2390	3075	2458	2929	2264	3563	2371	2001
12JKBNM1_UP_002_F02_19NOV2003_006	17238	3185	1741	789	3060	1513	3038	2112	2807	1426	3141	2170	1713
12JKBNM1_UP_002_F04_19NOV2003_022	1054	2903	1369	681	2348	1514	3153	1902	2359	1334	2777	1727	1469
12JKBNM1_UP_002_F09_19NOV2003_069	5102	4620	3661	1749	4202	4391	4986	3794	3917	3807	4518	3647	3121
12JKBNM1_UP_002_G02_19NOV2003_004	9150	4362	2685	1403	3566	2295	3217	2820	3069	3290	3612	3035	2171
12JKBNM1_UP_002_G07_19NOV2003_051	17246	3191	1654	790	2217	1662	3100	1897	2837	1728	3021	2012	1549
12JKBNM1_UP_002_G12_19NOV2003_084	21294	3765	1940	975	3611	2363	4395	2533	2749	2578	3749	3677	2058
12JKBNM1_UP_002_H01_19NOV2003_001	34	6538	7361	7179	7620	11004	8188	4533	5120	6973	6030	4709	5126
12JKBNM1_UP_002_H04_19NOV2003_018	4082	3145	1911	735	2519	1610	3209	1969	2422	1681	2918	2059	1539
12JKBNM1_UP_002_H10_19NOV2003_066	8130	20033	23064	9597	10364	37487	19033	17227	15071	23267	16539	12564	18420
12JKBNM1_UP_002_H11_19NOV2003_081	12178	45071	34412	20024	15125	87765	24990	39898	22135	82166	37039	28372	29046
12JKBNM1_UP_003_A04_19NOV2003_032	16226	3937	1775	786	2549	1578	3820	2484	2905	1663	3925	2922	1693
12JKBNM1_UP_003_A08_19NOV2003_064	20274	3496	1416	732	2571	1494	3289	2232	2753	1510	3163	2109	1686
12JKBNM1_UP_003_A10_19NOV2003_080	42	5813	5571	5006	5162	7258	6322	5339	4658	5206	5225	3602	4446
12JKBNM1_UP_003_B03_19NOV2003_029	4090	4043	1648	877	3248	1697	3195	2660	2934	1638	3742	2766	1699
12JKBNM1_UP_003_B04_19NOV2003_030	8138	2870	1586	698	2320	1613	3057	2264	2526	1574	3234	2153	1600
12JKBNM1_UP_003_B07_19NOV2003_061	12186	3316	1708	711	2680	1502	3321	2353	2826	1646	3256	2917	1755
12JKBNM1_UP_003_B09_19NOV2003_077	16234	3114	1532	617	2433	1529	2966	2322	2921	1555	3029	2414	1618
12JKBNM1_UP_003_B12_19NOV2003_094	20282	3436	1495	824	2857	1735	3884	2603	2814	1772	3765	2672	1562
12JKBNM1_UP_003_C07_19NOV2003_059	1048	24010	20270	6777	10798	54713	18610	21385	15661	38870	19485	4951	8832
12JKBNM1_UP_003_D07_19NOV2003_057	5096	5047	6615	3102	4475	10127	6860	5930	5068	7187	6149	5046	4988
12JKBNM1_UP_003_D08_19NOV2003_058	9144	3227	1685	959	3153	1658	3238	2403	2893	1701	3201	2177	1694
12JKBNM1_UP_003_E02_19NOV2003_008	13192	3007	1554	691	2688	1493	3558	2041	2861	1553	3485	2621	1757
12JKBNM1_UP_003_E03_19NOV2003_023	17240	2734	1454	743	2134	1587	3101	2187	2416	1474	3030	2299	1460
12JKBNM1_UP_003_E07_19NOV2003_055	21288	5249	4563	1569	3366	6315	5903	5009	5219	6510	6384	3902	3281
12JKBNM1_UP_003_E08_19NOV2003_056	1056	3907	1895	783	3274	3006	3863	2729	3039	2146	3846	2341	1892
12JKBNM1_UP_003_E11_19NOV2003_087	5104	3102	1572	785	2458	1465	3397	2208	2732	1409	3204	2209	1812
12JKBNM1_UP_003_E12_19NOV2003_088	9152	3290	1782	848	3589	1831	3615	2158	2924	1635	3359	2041	1917
12JKBNM1_UP_003_F01_19NOV2003_005	13200	16801	21374	13250	12907	43276	29121	21332	28202	36134	19243	20897	24516
12JKBNM1_UP_003_F06_19NOV2003_038	17248	6670	8664	3146	3764	9404	9161	5327	7124	9444	6929	4423	5167
12JKBNM1_UP_003_F11_19NOV2003_085	21296	3536	1745	665	3114	1679	3512	2157	2577	1800	3262	2422	1697
12JKBNM1_UP_003_G12_19NOV2003_084	36	4253	4100	4203	4297	1365	3129	3035	3623	4137	4397	1502	1358
12JKBNM1_UP_003_H01_19NOV2003_001	4084	3850	1757	855	3221	1593	3926	2660	2987	1651	3757	3057	1684
12JKBNM1_UP_003_H02_19NOV2003_002	8132	3234	1663	783	3144	1516	3083	2751	2502	1460	3012	2566	1590
12JKBNM1_UP_003_H06_19NOV2003_034	12180	2932	1580	722	2149	1480	2784	1880	2662	1614	3262	1806	1413
12JKBNM1_UP_003_H12_19NOV2003_082	20276	3182	1685	713	2842	1569	3939	3042	2834	1599	3455	2085	1484
12JKBNM1_UP_004_A02_19NOV2003_016	44	5481	4040	4135	4719	8747	5558	4267	4689	4793	4226	4528	4866
12JKBNM1_UP_004_A04_19NOV2003_032	4092	4888	2544	1164	3471	2578	4575	3464	3615	1915	4794	3572	2099
12JKBNM1_UP_004_A08_19NOV2003_064	8140	6686	3372	1943	3731	6776	4815	4321	3410	5448	4567	4504	2992
12JKBNM1_UP_004_A12_19NOV2003_096	12188	8986	4256	2066	3355	8401	4493	5047	4055	7219	6051	6115	3946
12JKBNM1_UP_004_B02_19NOV2003_014	16236	7767	7314	3522	3611	10946	7435	8865	7170	10307	6883	5744	5777
12JKBNM1_UP_004_B04_19NOV2003_030	20284	3329	2913	1089	2653	4129	5288	2878	3786	3322	4042	2559	2291
12JKBNM1_UP_004_C02_19NOV2003_012	1050	3313	1444	754	2718	1619	3473	2406	2689	1419	3016	2319	1659
12JKBNM1_UP_004_C05_19NOV2003_043	5098	3798	2473	1259	3649	3140	4222	3100	3807	2745	4541	2597	2221
12JKBNM1_UP_004_C06_19NOV2003_044	9146	10691	11268	8330	6364	16278	6877	12795	8334	18008	6861	11569	8461
12JKBNM1_UP_004_D11_19NOV2003_089	21290	4061	3247	1474	3517	3190	4478	3790	4540	4088	4745	3515	3028
12JKBNM1_UP_004_E02_19NOV2003_008	1058	6285	5129	3091	3974	8905	6797	6243	5884	5236	5502	4606	4738
12JKBNM1_UP_004_E08_19NOV2003_056	5106	4905	3845	1430	2840	5796	3991	4123	3710	4253	4488	3452	2490
12JKBNM1_UP_004_E11_19NOV2003_087	9154	3564	1636	1202	2980	2771	3497	2805	2639	2504	3945	2601	1898
12JKBNM1_UP_004_E12_19NOV2003_088	13202	2787	1727	735	2541	1706	2977	2473	2810	1597	3030	2010	1662
12JKBNM1_UP_004_F10_19NOV2003_070	17250	3252	1660	720	2418	1386	2991	2258	2633	1688	3188	2202	1658
12JKBNM1_UP_004_F11_19NOV2003_085	21298	3892	2309	976	3063	2135	4748	3801	3258	2460	3740	2781	1820
12JKBNM1_UP_004_G02_19NOV2003_004	38	4444	3805	3383	4402	4933	4381	3568	3908	3592	4616	3972	3780
12JKBNM1_UP_004_G04_19NOV2003_020	4086	26863	28001	12401	9471	50978	22143	22864	17872	36037	19524	13802	14633
12JKBNM1_UP_004_G05_19NOV2003_035	8134	3623	1534	1032	2502	2473	3441	2345	2963	1986	3403	2540	1729
12JKBNM1_UP_004_G06_19NOV2003_036	12182	12446	17471	9125	8822	22048	14362	9475	10419	15499	10381	11191	12820
12JKBNM1_UP_004_G07_19NOV2003_051	16230	18427	20373	11127	12164	37183	16860	21841	20739	42616	20647	15895	19630
12JKBNM1_UP_004_G12_19NOV2003_084	20278	29000	42632	27580	20649	64563	44636	45259	45683	61168	33069	30811	32741
12JKBNM1_UP_004_H01_19NOV2003_001	46	6047	5454	3611	5515	6959	7083	4549	4731	5841	5331	4725	4878
12JKBNM1_UP_004_H03_19NOV2003_017	4094	50071	62348	37400	30488	82980	42003	39945	39663	65884	34428	39057	48094
12JKBNM1_UP_004_H11_19NOV2003_081	8142	29710	30935	16815	14156	47874	26194	18765	18234	36134	22396	21310	24875
12JKBNM1_UP_005_A06_21NOV2003_048	12190	4433	1899	918	3046	1870	3983	2720	3057	1763	3470	2994	1812
12JKBNM1_UP_005_A07_21NOV2003_063	16238	3510	1644	771	2786	1654	3523	2537	2879	1692	3866	2483	1960
12JKBNM1_UP_005_B07_21NOV2003_061	20286	3502	1543	765	3149	1393	3946	2701	2533	1350	4195	3099	1919
12JKBNM1_UP_005_C03_21NOV2003_027	1052	2547	1454	729	2178	1435	2808	1799	2562	1777	3111	1718	1543
12JKBNM1_UP_005_C06_21NOV2003_044	5100	4314	1563	885	2847	1555	4046	2485	3044	1706	4263	2277	1671
12JKBNM1_UP_005_D04_21NOV2003_026	9148	5490	6095	3095	3913	6403	4943	4785	5247	6829	5677	4451	4937
12JKBNM1_UP_005_E02_21NOV2003_008	13196	2927	1435	757	2349	1722	2922	2074	2810	1591	2867	2648	1796
12JKBNM1_UP_005_E03_21NOV2003_023	17244	3030	1629	742	2393	1607	3311	2454	2906	1486	3346	2409	1503
12JKBNM1_UP_005_F02_21NOV2003_006	21292	2945	1822	806	2613	1990	3249	2082	2991	2157	2919	2039	1793
12JKBNM1_UP_005_F03_21NOV2003_021	1060	4389	1572	819	3206	1411	4301	3227	3008	1745	4578	3103	1736
12JKBNM1_UP_005_F04_21NOV2003_022	5108	3012	1741	828	2922	1433	3152	2381	2782	1603	3304	2058	1596
12JKBNM1_UP_005_G01_21NOV2003_003	9156	3165	1608	816	3697	1394	3173	2057	2819	1531	3291	2139	1455
12JKBNM1_UP_005_G02_21NOV2003_004	13204	2781	1521	706	2519	1617	3150	2127	2650	1602	3013	1801	1698
12JKBNM1_UP_005_H01_21NOV2003_001	17252	3174	2159	915	2287	1678	3148	1831	3179	2075	3086	1701	1667
12JKBNM1_UP_005_H02_21NOV2003_002	21300	2900	1505	759	2781	1373	3023	2103	2556	1486	3085	2327	1491
12JKBNM1_UP_005_H04_21NOV2003_018	40	15190	16854	9962	9985	22588	15433	12003	11806	11832	9330	10641	14002
12JKBNM1_UP_005_H05_21NOV2003_033	4088	3584	1860	838	2855	1757	3734	2612	2815	1699	3462	3258	1781
12JKBNM1_UP_005_H07_21NOV2003_049	8136	3365	1560	772	2619	1611	3217	2420	2890	1705	3179	2506	1542
13JKBNM2_UP_001_A08_21NOV2003_064	12184	3680	1689	822	2760	1913	3894	2834	3159	1682	3337	2485	1573
13JKBNM2_UP_001_B02_21NOV2003_014	16232	10659	11578	6058	6082	16978	12638	13818	10851	16590	10809	11585	12551
13JKBNM2_UP_001_B06_21NOV2003_046	20280	23151	21108	13339	11958	41945	25476	30932	23389	33767	18866	21011	21832
13JKBNM2_UP_001_B10_21NOV2003_078	48	7238	5788	4835	6478	8842	6405	4830	4011	5113	5291	4717	3927
13JKBNM2_UP_001_B12_21NOV2003_094	4096	3216	1633	852	3427	1570	3281	2260	2851	1591	3564	2474	1733
13JKBNM2_UP_001_C06_21NOV2003_044	8144	5054	4565	1867	4163	3758	4888	2823	3548	3815	5500	4136	3375
13JKBNM2_UP_001_C09_21NOV2003_075	12192	2920	1573	853	2585	1418	2920	2170	2766	1441	3128	2041	1730
13JKBNM2_UP_001_C11_21NOV2003_091	16240	3460	1739	820	3101	1704	4063	2647	2873	1508	3777	3007	1670
13JKBNM2_UP_001_D01_21NOV2003_009	20288	3273	1767	826	3481	2668	4127	3065	2890	1581	4257	2511	1968
13JKBNM2_UP_001_D02_21NOV2003_010	3134	2993	1506	789	3116	1691	3378	2350	2758	1660	3474	1969	1657
13JKBNM2_UP_001_D03_21NOV2003_025	7182	5983	5713	6729	5897	8877	5891	6016	5877	8848	6075	7535	6177
13JKBNM2_UP_001_D06_21NOV2003_042	15278	4362	3422	1450	3624	4123	4897	2647	3109	3364	4269	2680	2411
13JKBNM2_UP_001_D10_21NOV2003_074	19326	6535	5237	3358	4626	7571	4841	5992	5167	6902	5150	3617	2914
13JKBNM2_UP_001_D12_21NOV2003_090	23374	3316	1577	842	3693	1454	3178	2539	3142	1750	4335	3023	1610
13JKBNM2_UP_001_E01_21NOV2003_007	3142	62164	94221	32614	26933	154523	94230	75718	86218	94606	54245	70099	91737
13JKBNM2_UP_001_E05_21NOV2003_039	7190	5373	2797	1082	3483	2570	5013	4040	3567	2625	5590	2871	2476
13JKBNM2_UP_001_E10_21NOV2003_072	11238	3630	1848	786	2743	1833	4627	3175	2805	1703	4105	3535	2074
13JKBNM2_UP_001_F01_21NOV2003_005	15286	3213	2057	833	2910	1856	4400	3170	3185	2017	4049	2970	1949
13JKBNM2_UP_001_F02_21NOV2003_006	19334	3237	1577	735	2931	1858	3195	2012	2653	1851	2967	2052	1601
13JKBNM2_UP_001_F04_21NOV2003_022	23382	4006	1792	884	2966	1492	4540	2937	2929	1530	3737	3112	1814
13JKBNM2_UP_001_F07_21NOV2003_053	2122	74715	77255	45800	28084	104828	38844	50338	39363	79177	36316	52704	58124
13JKBNM2_UP_001_F11_21NOV2003_085	6170	21286	20754	11282	9356	32187	14007	15348	10019	27438	13454	16946	16493
13JKBNM2_UP_001_G01_21NOV2003_003	10218	14458	16024	2623	3596	18909	14250	8766	11551	13500	11262	10044	10798
13JKBNM2_UP_001_G02_21NOV2003_004	14266	3613	2119	1191	3380	2190	3568	3803	3253	2509	3957	3424	2502
13JKBNM2_UP_001_G05_21NOV2003_035	18314	2798	1451	779	2993	1581	3190	2170	2706	1557	3189	2179	1344
13JKBNM2_UP_001_H01_21NOV2003_001	22362	2853	1680	730	2868	1447	3367	2446	2844	1634	3325	2471	1473
13JKBNM2_UP_001_H02_21NOV2003_002	2130	3030	1533	856	2542	1893	4121	2218	2926	1705	4140	2366	1738
13JKBNM2_UP_001_H03_21NOV2003_017	6178	3367	1913	1095	2916	1899	4331	3696	2907	1846	5156	3008	1756
13JKBNM2_UP_001_H06_21NOV2003_034	10226	3840	1844	713	2969	1723	3814	3205	3010	1655	3440	3132	1937
13JKBNM2_UP_002_A03_21NOV2003_031	14274	3589	1971	947	3125	2096	4000	2928	3111	1951	3665	3053	1956
13JKBNM2_UP_002_A07_21NOV2003_063	18322	11269	15939	5223	5120	14468	11981	13419	14017	18972	12415	10822	12650
13JKBNM2_UP_002_A12_21NOV2003_096	22370	3102	1710	784	2256	2114	3550	2074	2610	1798	3134	2275	1762
13JKBNM2_UP_002_B01_21NOV2003_013	3136	13955	13571	6391	7319	21691	12891	13741	12835	17011	11793	10668	11188
13JKBNM2_UP_002_B03_21NOV2003_029	7184	13398	14898	4317	5177	18197	9426	16228	14942	19215	11586	12469	14787
13JKBNM2_UP_002_B06_21NOV2003_046	11232	2889	1630	776	2423	1486	3046	1895	2422	1474	3004	1864	1557
13JKBNM2_UP_002_C01_21NOV2003_011	15280	4896	2660	940	2489	3373	4149	3427	3337	3108	4811	3275	2456
13JKBNM2_UP_002_C06_21NOV2003_044	19328	3234	1498	811	3052	1556	3475	2279	2997	1759	3543	2472	1544
13JKBNM2_UP_002_C08_21NOV2003_060	23376	4791	2747	1229	3953	2736	4194	3790	3505	2708	4114	3746	2584
13JKBNM2_UP_002_D01_21NOV2003_009	3144	4220	2439	956	2967	2512	4764	3528	3589	2275	4612	3509	2171
13JKBNM2_UP_002_D03_21NOV2003_025	7192	7933	6057	2865	3908	9069	6297	6546	5525	7461	7176	6530	5492
13JKBNM2_UP_002_D04_21NOV2003_026	11240	4564	2299	936	3270	1841	4242	2765	2840	2172	4204	3654	1917
13JKBNM2_UP_002_D05_21NOV2003_041	15288	3469	1594	818	2553	1459	3288	2297	2671	1656	3039	2445	1795
13JKBNM2_UP_002_D07_21NOV2003_057	19336	3557	1604	707	2926	1654	3708	3515	3057	1641	3831	3588	1711
13JKBNM2_UP_002_D10_21NOV2003_074	23384	5084	2708	1331	3506	4128	5682	4309	3551	4167	5217	4563	2755
13JKBNM2_UP_002_D11_21NOV2003_089	2124	4754	2146	822	2923	2368	4142	3139	3251	2266	4603	3458	1816
13JKBNM2_UP_002_D12_21NOV2003_090	6172	15341	14944	16333	13331	26151	17522	9057	9673	11126	7930	10231	11014
13JKBNM2_UP_002_E02_21NOV2003_008	10220	4574	1990	681	2741	1765	3273	3323	2952	1963	4018	3023	2030
13JKBNM2_UP_002_E05_21NOV2003_039	14268	11964	22670	9682	12867	25421	23472	13736	24557	21093	13577	12797	21221
13JKBNM2_UP_002_E06_21NOV2003_040	18316	3483	1729	801	3226	1551	3321	2099	2634	1707	3292	2305	1495
13JKBNM2_UP_002_E09_21NOV2003_071	22364	12332	8844	6269	7013	20328	18349	17788	16246	21920	15356	13946	12358
13JKBNM2_UP_002_E12_21NOV2003_088	2132	17829	24181	5529	6140	27106	17130	16999	17714	18705	12962	14917	16867
13JKBNM2_UP_002_F02_21NOV2003_006	6180	14032	3111	2013	4037	3447	4347	4552	4454	2713	4118	4065	2559
13JKBNM2_UP_002_G03_21NOV2003_019	10228	5341	3496	1215	3077	4336	4337	3910	3990	3830	5041	4738	2874
13JKBNM2_UP_002_G04_21NOV2003_020	14276	3863	1645	824	2753	1575	3556	2780	2992	1617	3409	2973	1629
13JKBNM2_UP_002_G05_21NOV2003_035	18324	8999	6313	5038	6637	10588	8033	7492	6532	9027	7629	7364	6873
13JKBNM2_UP_002_G08_21NOV2003_052	22372	3324	1811	857	3290	1840	4603	3205	3138	1907	3772	2877	1812
13JKBNM2_UP_002_G12_21NOV2003_084	3138	3991	2017	811	2770	1815	4583	2195	2920	1784	4170	2235	1741
13JKBNM2_UP_002_H03_21NOV2003_017	7186	4200	2915	1518	2891	3086	5165	3416	3592	2997	5074	3610	3181
13JKBNM2_UP_002_H05_21NOV2003_033	11234	3799	2013	865	2999	1917	4285	3315	3127	1922	4377	2503	1915
13JKBNM2_UP_002_H06_21NOV2003_034	15282	3696	2380	1158	3189	2670	4538	2367	3664	2625	4094	2342	2139
13JKBNM2_UP_002_H07_21NOV2003_049	19330	8224	7602	2284	3174	8836	9418	9974	9246	12920	8731	6293	5531
13JKBNM2_UP_002_H11_21NOV2003_081	23378	4867	1650	788	3560	1443	3982	2920	2967	1739	4703	3388	1732
13JKBNM2_UP_003_A02_21NOV2003_016	3146	25279	26848	11751	11197	49438	27288	26296	23518	33262	20143	21334	22994
13JKBNM2_UP_003_A03_21NOV2003_031	7194	2757	1790	785	2148	1474	2668	2417	3050	1616	3413	2207	1835
13JKBNM2_UP_003_A07_21NOV2003_063	11242	7470	6463	2132	3847	5835	6318	6037	4924	5818	7166	5101	4516
13JKBNM2_UP_003_B01_21NOV2003_013	15290	7550	5737	1929	3589	6716	7193	5866	4093	8318	5814	6008	4133
13JKBNM2_UP_003_B07_21NOV2003_061	19338	4176	1800	799	2552	1735	4678	2270	2635	1615	3665	3931	1831
13JKBNM2_UP_003_C02_21NOV2003_012	23386	27403	24191	10909	12763	54456	24143	29068	22074	47642	27168	23244	23503
13JKBNM2_UP_003_C05_21NOV2003_043	2126	6067	5144	1924	3996	5312	7401	4366	4660	3833	4996	3274	3941
13JKBNM2_UP_003_C07_21NOV2003_059	6174	3448	1794	933	2943	2007	3059	2607	2901	1712	3144	3160	1852
13JKBNM2_UP_003_C08_21NOV2003_060	10222	4378	1826	794	3073	1646	4092	2972	2741	1549	4721	3533	2009
13JKBNM2_UP_003_C09_21NOV2003_075	14270	3362	1769	827	3008	1897	3434	3353	3045	2111	3677	2803	2179
13JKBNM2_UP_003_C12_21NOV2003_092	18318	8441	6244	5467	6113	9466	6404	6353	5206	10359	7243	5572	4889
13JKBNM2_UP_003_D03_21NOV2003_025	22366	4367	1898	893	3411	2072	4785	3176	3102	2238	4350	2570	1900
13JKBNM2_UP_003_D04_21NOV2003_026	2134	4440	1730	833	3500	1670	4641	2901	2861	1683	4548	2970	1802
13JKBNM2_UP_003_D09_21NOV2003_073	6182	4386	1695	952	3358	1639	3982	3615	3481	1756	4355	3157	1706
13JKBNM2_UP_003_D10_21NOV2003_074	10230	3885	2454	1075	2938	2550	5009	3825	3906	2326	5149	3654	2395
13JKBNM2_UP_003_D11_21NOV2003_089	14278	3308	1726	950	2620	1832	3275	2220	2571	1937	3158	2297	1832
13JKBNM2_UP_003_E01_21NOV2003_007	18326	51847	72687	46222	33550	95071	52299	80344	78210	107472	56177	56480	75875
13JKBNM2_UP_003_E03_21NOV2003_023	22374	4139	2609	1001	2994	3845	4691	3672	2939	3263	4397	3531	2589
13JKBNM2_UP_003_E05_21NOV2003_039	3140	2616	1560	631	2035	1387	2666	1862	2383	1390	2832	1723	1301
13JKBNM2_UP_003_E12_21NOV2003_088	7188	4069	1791	841	3542	1709	4517	3563	3266	1394	4295	3216	1832
13JKBNM2_UP_003_F01_21NOV2003_005	11236	3830	1804	832	2818	1706	4431	2252	2855	1529	3780	2776	1767
13JKBNM2_UP_003_F04_21NOV2003_022	15284	5193	4298	857	2458	2665	4900	4115	3823	3327	5716	3018	2365
13JKBNM2_UP_003_F08_21NOV2003_054	19332	3015	1697	911	2760	1661	3080	2188	2911	1859	3042	2136	1527
13JKBNM2_UP_003_F10_21NOV2003_070	23380	3200	1635	822	3241	1493	3810	3161	2963	1818	3746	3071	1680
13JKBNM2_UP_003_F11_21NOV2003_085	3148	15006	12431	6068	6153	26465	13389	13041	11898	8626	8521	12445	11957
13JKBNM2_UP_003_G02_21NOV2003_004	7196	4601	2524	1098	2609	2496	4632	3817	3640	2515	5082	2903	2118
13JKBNM2_UP_003_G06_21NOV2003_036	11244	3556	1638	788	3067	1859	4317	3269	3052	1918	4350	3387	1861
13JKBNM2_UP_003_G09_21NOV2003_067	15292	7920	7650	2200	3625	8388	8108	5069	4444	14085	11425	7191	7265
13JKBNM2_UP_003_G10_21NOV2003_068	19340	3250	1546	705	3147	1513	3539	2215	2821	1720	3332	2134	1545
13JKBNM2_UP_003_G11_21NOV2003_083	23388	4986	1729	905	3542	1761	4763	3817	3431	2283	5759	3250	1800
13JKBNM2_UP_003_H01_21NOV2003_001	2128	4365	1850	703	3243	1814	4480	2460	2704	1835	4569	3313	2000
13JKBNM2_UP_003_H07_21NOV2003_049	6176	5682	5421	2383	4596	6032	7068	5287	4399	5498	4973	5099	4134
13JKBNM2_UP_003_H08_21NOV2003_050	10224	2844	1421	734	2223	1543	2647	2082	2721	1898	2891	2284	1529
13JKBNM2_UP_003_H09_21NOV2003_065	14272	25203	27430	19011	16297	44349	22575	25977	29791	41452	23320	29172	31360
13JKBNM2_UP_003_H10_21NOV2003_066	18320	3352	1616	920	2789	1663	3239	2046	2807	1923	2889	2375	1732
13JKBNM2_UP_004_A03_21NOV2003_031	22368	4008	1636	716	2260	1567	4783	2852	3051	1952	3701	2194	1615
13JKBNM2_UP_004_A04_21NOV2003_032	2136	16211	16381	13242	13941	25446	18192	9769	11211	17707	11805	10350	11852
13JKBNM2_UP_004_B01_21NOV2003_013	6184	149670	308150	150179	126834	288319	176512	165112	223025	289562	154229	115752	190815
13JKBNM2_UP_004_B05_21NOV2003_045	10232	4432	2083	846	3127	1783	3963	3316	2888	1983	4601	3781	2059
13JKBNM2_UP_004_B06_21NOV2003_046	14280	3551	1919	816	3288	1645	3241	2937	2946	1836	3695	3049	1710
13JKBNM2_UP_004_B08_21NOV2003_062	18328	12467	7513	5357	7224	9845	5950	7800	4838	9046	8421	8425	5685
13JKBNM2_UP_004_B10_21NOV2003_078	22376	7107	3881	2221	4660	7063	7256	5695	5139	5384	5816	5410	4166
13JKBNM2_UP_004_B11_21NOV2003_093	3640	3014	1613	692	2405	1647	3459	2217	2610	1716	3415	2103	1704
13JKBNM2_UP_004_B12_21NOV2003_094	7688	3391	1881	1292	3497	1767	3309	2115	2944	1798	3571	2197	1728
13JKBNM2_UP_004_C03_21NOV2003_027	11736	4528	2290	1205	3336	2484	4362	4186	3544	2541	5430	4455	2749
13JKBNM2_UP_004_C11_21NOV2003_091	15784	4422	3522	1713	2998	6001	4561	3200	3547	4628	4167	4172	2740
13JKBNM2_UP_004_D06_21NOV2003_042	19832	46323	50161	12620	13649	71683	50208	42008	50478	64526	40577	35133	48784
13JKBNM2_UP_004_D07_21NOV2003_057	23880	11469	5680	1983	4102	13133	8716	7096	4262	9758	7149	7858	4910
13JKBNM2_UP_004_D09_21NOV2003_073	3648	5238	3638	1132	2791	2357	3182	3119	3568	4381	3960	2323	2440
13JKBNM2_UP_004_D11_21NOV2003_089	7696	3361	2122	890	2335	2635	3603	2450	3085	2361	3422	2417	2133
13JKBNM2_UP_004_E01_21NOV2003_007	11744	4094	2825	1809	2742	3735	3968	3255	3748	3850	4180	2565	2909
13JKBNM2_UP_004_E02_21NOV2003_008	15792	7216	5527	2548	4874	5858	6910	4355	4738	4754	5536	4660	4117
13JKBNM2_UP_004_E03_21NOV2003_023	19840	6485	4176	1460	3320	4780	7631	4962	4339	4317	5847	5277	3583
13JKBNM2_UP_004_E04_21NOV2003_024	23888	5586	3950	1880	3780	6806	8134	4135	4159	4849	4757	5497	4100
13JKBNM2_UP_004_E06_21NOV2003_040	2628	3372	2022	865	2802	1927	4125	2932	2974	1875	3314	2694	1934
13JKBNM2_UP_004_E09_21NOV2003_071	6676	3894	2583	1066	3035	2181	3376	3208	3380	2136	3974	3313	2046
13JKBNM2_UP_004_E10_21NOV2003_072	10724	4846	6931	1097	2633	4801	4607	5812	6716	5938	5313	5419	5372
13JKBNM2_UP_004_F09_21NOV2003_069	14772	5436	2772	1755	3793	4169	4963	4231	4301	2954	5132	5027	3288
13JKBNM2_UP_004_F11_21NOV2003_085	18820	4326	2402	1313	3096	3331	4348	3680	3478	2911	4371	3254	2169
13JKBNM2_UP_004_G05_21NOV2003_035	22868	3615	2233	828	3229	1965	4186	4454	3489	2342	3581	3443	2413
13JKBNM2_UP_004_H09_21NOV2003_065	2636	4869	4251	1453	3227	6044	5495	3593	4346	2153	3585	3489	3587
13JKBNM2_UP_004_H10_21NOV2003_066	6684	5303	4943	1250	2689	2679	3261	3022	3569	2944	3915	3170	2933
13JKBNM2_UP_004_H12_21NOV2003_082	10732	2928	1602	3082	3993	5528	3961	3710	4162	4794	4264	3467	3279
13JKBNM2_UP_005_A07_21NOV2003_063	14780	5916	3829	1905	3548	6053	5932	4812	4080	6593	6422	5669	4670
13JKBNM2_UP_005_A08_21NOV2003_064	18828	4227	2346	3531	4937	4975	5988	7274	6234	2853	5307	3877	3420
13JKBNM2_UP_005_B03_21NOV2003_029	22876	3638	2525	1159	3540	3698	5001	3547	3844	3075	4235	2841	2160
13JKBNM2_UP_005_B04_21NOV2003_030	3642	4079	2258	859	2792	2679	4556	3783	3310	2367	4294	3203	2292
13JKBNM2_UP_005_B07_21NOV2003_061	7690	3218	1848	868	3116	1836	3681	2391	2980	1642	3661	2701	2216
13JKBNM2_UP_005_B08_21NOV2003_062	11738	3725	2438	1481	3851	1874	3786	2904	3135	2108	3688	2948	1973
13JKBNM2_UP_005_B12_21NOV2003_094	15786	4814	3933	1832	3395	2416	4181	4238	4924	3270	4166	4779	3108
13JKBNM2_UP_005_C03_21NOV2003_027	19834	4398	2915	1328	3381	3217	4521	4225	3619	3233	4049	3215	2905
13JKBNM2_UP_005_C05_21NOV2003_043	3650	9148	7597	2081	4046	10657	6787	9289	9085	8932	7501	8280	8127
13JKBNM2_UP_005_C06_21NOV2003_044	7698	2920	2003	1127	2729	2161	3491	2054	2758	2031	3070	2149	1757
13JKBNM2_UP_005_C07_21NOV2003_059	11746	13444	14950	9490	8845	27665	15059	12195	13158	22355	10444	14358	13090
13JKBNM2_UP_005_C09_21NOV2003_075	15794	9536	6797	2934	4308	7796	6399	5981	5220	7572	7235	6961	5175
13JKBNM2_UP_005_C12_21NOV2003_092	19842	5547	2460	902	3119	2849	4854	3501	3527	2639	5083	4019	2624
13JKBNM2_UP_005_D02_21NOV2003_010	23890	4022	1890	862	2734	1856	4612	2965	3139	1928	3756	3063	1832
13JKBNM2_UP_005_D06_21NOV2003_042	2630	4464	2989	1384	3545	4528	5178	3866	3777	2328	4386	3331	2657
13JKBNM2_UP_005_D09_21NOV2003_073	6678	4540	2703	1226	2909	3210	3699	3099	3303	2650	3768	3089	2535
13JKBNM2_UP_005_E02_21NOV2003_008	10726	5254	3092	3770	4857	8543	4986	5194	4242	9335	6535	5005	4050
13JKBNM2_UP_005_E03_21NOV2003_023	14774	4782	2017	1237	3296	3172	4895	4101	3523	3475	5211	4566	2546
13JKBNM2_UP_005_E04_21NOV2003_024	18822	3595	2317	2114	3579	3455	4323	3659	4198	2172	3605	3210	2319
13JKBNM2_UP_005_E06_21NOV2003_040	22870	6191	4330	1969	5206	5669	9649	5844	7226	5050	7033	4330	3436
13JKBNM2_UP_005_E08_21NOV2003_056	2638	4345	3538	1927	4051	4254	4822	3517	4238	2677	4260	2918	2869
13JKBNM2_UP_005_E12_21NOV2003_088	6686	5919	5794	5165	5345	3021	4125	4783	4646	3006	4764	4093	3833
13JKBNM2_UP_005_F03_21NOV2003_021	10734	4106	2398	1192	2759	4696	4842	4443	4399	4219	4879	3375	3125
13JKBNM2_UP_005_F12_21NOV2003_086	14782	3573	1698	1076	2614	1935	4645	2906	3055	1984	3887	2901	1911
13JKBNM2_UP_005_G06_21NOV2003_036	18830	5421	2102	1016	3711	2290	4884	4376	3392	2414	5395	2986	1896
13JKBNM2_UP_005_H03_21NOV2003_017	22878	5186	1942	911	3652	2606	5207	3968	3442	3047	5146	4195	1975
13JKBNM2_UP_005_H07_21NOV2003_049	3644	12620	14611	5328	6725	21107	16059	10675	11642	15286	11736	9065	10559
13JKBNM2_UP_005_H08_21NOV2003_050	7692	7267	8188	3419	4071	15150	11628	8432	9717	11173	7938	8841	10435
13JKBNM2_UP_006_A02_08DEC2003_016	11740	14211	11077	4870	4647	14963	9286	8466	6615	17077	9951	9547	8273
13JKBNM2_UP_006_A03_08DEC2003_031	15788	6838	3539	1444	3616	5003	5476	4770	3783	3834	5091	5170	3510
13JKBNM2_UP_006_A04_08DEC2003_032	19836	5089	2458	866	2425	2764	5219	2794	3094	1932	4346	3734	2362
13JKBNM2_UP_006_B07_08DEC2003_061	23884	4456	2247	683	2144	2344	4428	3153	3256	2111	3668	2450	1721
13JKBNM2_UP_006_B09_08DEC2003_077	3652	4868	5347	1445	3430	6505	6292	4139	4914	5124	5129	3435	3366
13JKBNM2_UP_006_B10_08DEC2003_078	7700	3316	1991	835	2375	2233	4225	2316	3033	1962	3208	2098	1829
13JKBNM2_UP_006_B11_08DEC2003_093	11748	4636	3420	1984	3879	4348	4374	3306	3852	5225	4578	3978	2857
13JKBNM2_UP_006_C02_08DEC2003_012	15796	6128	4051	1535	3996	3748	5332	4619	4067	3665	5032	4517	3285
13JKBNM2_UP_006_C07_08DEC2003_059	19844	6673	3007	1122	3350	3205	6310	4436	4093	3216	5842	4494	2671
13JKBNM2_UP_006_C08_08DEC2003_060	23892	12313	9626	3417	5992	13991	12981	9042	7590	11877	8819	8609	6973
13JKBNM2_UP_006_C09_08DEC2003_075	2632	7306	7738	4812	5958	10694	7787	8258	7783	1568	2867	6316	7028
13JKBNM2_UP_006_D01_08DEC2003_009	6680	4211	3018	1124	2297	3168	3861	3065	3542	2449	3842	2635	2473
13JKBNM2_UP_006_D03_08DEC2003_025	10728	3317	2718	1709	3683	3865	3959	2965	3277	2951	3979	2908	2331
13JKBNM2_UP_006_D10_08DEC2003_074	14776	3167	1948	1055	2536	3635	3530	2760	3334	3500	3816	2801	2415
13JKBNM2_UP_006_D12_08DEC2003_090	18824	3666	1944	1178	3179	2503	4185	2718	2927	1649	3567	2979	2062
13JKBNM2_UP_006_E03_08DEC2003_023	22872	28317	31448	19231	20681	64984	50369	50744	52739	51465	39025	21266	23889
13JKBNM2_UP_006_E05_08DEC2003_039	2640	16440	23822	13153	11619	31409	22127	18454	21842	14451	10777	13187	17619
13JKBNM2_UP_006_E10_08DEC2003_072	6688	6490	7508	1842	3199	6698	5947	5361	5941	6425	5059	5163	4477
13JKBNM2_UP_006_F02_08DEC2003_006	10736	3725	1878	992	2681	2469	3551	2601	2775	2196	3944	2457	1881
13JKBNM2_UP_006_F03_08DEC2003_021	14784	5985	3571	1212	3478	5274	5977	4473	4097	5027	5919	4146	3973
13JKBNM2_UP_006_F06_08DEC2003_038	18832	4337	2669	1690	3821	2838	4691	3676	3361	2663	4620	3226	2246
13JKBNM2_UP_006_F09_08DEC2003_069	22880	7365	2554	1331	3547	4358	6078	6123	4350	4133	6532	4885	2614
13JKBNM2_UP_006_F10_08DEC2003_070	3646	3702	2216	1194	3845	4137	4396	4231	4015	2980	5355	3687	3023
13JKBNM2_UP_006_F11_08DEC2003_085	7694	4289	2442	3010	4298	5272	4962	4150	3481	4137	4432	3483	2735
13JKBNM2_UP_006_G02_08DEC2003_004	11742	15476	16447	5551	5432	21922	12961	8985	9869	18128	10838	9256	12482
13JKBNM2_UP_006_G03_08DEC2003_019	15790	12846	10217	3160	4784	14061	10105	9210	8324	11268	8808	9158	8906
13JKBNM2_UP_006_G08_08DEC2003_052	19838	11468	8357	2093	4485	12902	10034	7549	6370	9866	8695	8176	6965
13JKBNM2_UP_006_G10_08DEC2003_068	23886	5260	3825	1163	2601	6170	8389	4219	4355	4605	5027	5119	3588
13JKBNM2_UP_006_H02_08DEC2003_002	3654	6516	5776	2844	4194	7719	7518	4851	5448	7131	6405	4844	4945
13JKBNM2_UP_006_H05_08DEC2003_033	7702	3449	2459	1319	2873	3617	5289	3234	4083	2062	3701	2849	2502
13JKBNM2_UP_006_H06_08DEC2003_034	11750	5089	5824	2191	3046	9378	9159	5799	6413	5840	5707	5487	5512
13JKBNM2_UP_006_H07_08DEC2003_049	15798	27612	34367	13401	11409	47314	30332	25722	30816	44964	23282	21559	24594
13JKBNM2_UP_007_A04_08DEC2003_032	19846	5398	3337	1582	3612	4375	5407	3986	3824	3777	5458	3642	2735
13JKBNM2_UP_007_A05_08DEC2003_047	23894	3882	2121	930	2911	2653	4792	2747	3569	2584	5059	3769	2365
13JKBNM2_UP_007_A11_08DEC2003_095	2634	5686	4375	4795	6115	9472	5359	5051	4962	1787	3899	4277	4130
13JKBNM2_UP_007_B03_08DEC2003_029	6682	26325	27174	10429	9188	10599	5678	15538	12860	7432	4858	9438	11836
13JKBNM2_UP_007_B04_08DEC2003_030	10730	5738	4695	6725	5186	24570	11253	8343	7336	25987	12369	8978	9988
13JKBNM2_UP_007_B07_08DEC2003_061	14778	5839	4709	8031	7528	12631	6586	6236	5941	11969	7246	6326	7419
13JKBNM2_UP_007_C01_08DEC2003_011	18826	4325	2122	2528	4032	6964	6481	5294	4762	3571	5107	6011	4083
13JKBNM2_UP_007_C03_08DEC2003_027	22874	4459	2375	2119	4282	4866	4689	3789	4142	4061	4356	3548	2882
13JKBNM2_UP_007_C11_08DEC2003_091	2642	5383	3451	1765	3892	5270	5733	4229	4091	4023	5681	4757	3576
13JKBNM2_UP_007_D04_08DEC2003_026	6690	83191	227198	46237	36769	164047	105799	93503	124847	140482	81976	51758	84705
13JKBNM2_UP_007_D12_08DEC2003_090	10738	18179	43444	12409	11502	47570	32580	24852	31572	40404	25463	16224	28499
13JKBNM2_UP_007_E01_08DEC2003_007	14786	3265	2558	1160	2785	2715	3830	2730	2833	2134	3849	2734	2207
13JKBNM2_UP_007_E04_08DEC2003_024	18834	4291	3221	1359	3499	3735	4955	3609	3509	3644	4892	3179	2243
13JKBNM2_UP_007_E05_08DEC2003_039	22882	5510	2352	1384	3539	3718	5439	4426	3748	2842	5137	3691	2703
13JKBNM2_UP_007_E08_08DEC2003_056	1478	4936	2309	1258	3418	3155	4722	4032	3654	2520	3741	3301	2299
13JKBNM2_UP_007_E09_08DEC2003_071	5526	12908	11934	5926	5923	9966	7246	7722	6381	7450	6533	7743	6006
13JKBNM2_UP_007_E10_08DEC2003_072	9574	3037	1686	797	2173	1746	2958	1757	2532	1917	3316	2026	1707
13JKBNM2_UP_007_E11_08DEC2003_087	13622	9454	8271	4006	4601	5683	6843	5580	5108	10789	9641	8113	6767
13JKBNM2_UP_007_E12_08DEC2003_088	17670	3995	1955	1075	2639	1798	4174	2514	3092	1805	3540	2907	1618
13JKBNM2_UP_007_F04_08DEC2003_022	21718	4249	1710	886	3894	1452	4019	2004	2811	1593	3383	2396	1583
13JKBNM2_UP_007_F08_08DEC2003_054	1486	3531	1865	836	3408	2127	3916	2825	3142	1804	4366	2855	1915
13JKBNM2_UP_007_G03_08DEC2003_019	5534	11356	8741	6958	7176	13222	8494	10418	6679	9494	8286	8412	7900
13JKBNM2_UP_007_G04_08DEC2003_020	9582	4098	3477	1383	5480	3927	4179	2730	4062	4595	5190	2840	3099
13JKBNM2_UP_007_G05_08DEC2003_035	13630	4376	1716	909	3242	1526	3365	2357	2883	1661	3401	3247	1734
13JKBNM2_UP_007_G12_08DEC2003_084	17678	3115	1803	954	2619	1868	3259	2487	2828	1742	3590	2428	1658
13JKBNM2_UP_007_H09_08DEC2003_065	21726	4987	2465	1169	3870	2906	4546	4080	3351	3747	4750	4449	2459
13JKBNM2_UP_008_A09_08DEC2003_079	466	23833	41986	21367	17201	47500	27690	22762	21131	39608	19623	16495	22214
13JKBNM2_UP_008_A10_08DEC2003_080	4514	3513	1661	1080	2479	1822	3596	2391	2831	1726	3439	2606	1697
13JKBNM2_UP_008_A11_08DEC2003_095	8562	3746	1843	883	3328	1518	3968	2228	2744	1760	4207	2851	1776
13JKBNM2_UP_008_B08_08DEC2003_062	12610	8306	11322	5886	8476	9531	8887	6687	7425	8952	8921	7570	7770
13JKBNM2_UP_008_C01_08DEC2003_011	16658	4249	1973	1077	3440	2401	3685	2520	3231	2060	4691	3456	1958
13JKBNM2_UP_008_C03_08DEC2003_027	20706	4305	2130	1058	3131	2981	3894	3313	3306	2199	4788	3481	2329
13JKBNM2_UP_008_C06_08DEC2003_044	474	16735	21931	14671	12884	28463	18957	21810	19769	20180	12951	12214	15940
13JKBNM2_UP_008_C07_08DEC2003_059	4522	3965	1669	839	3286	1461	4566	3039	3150	1741	4310	3133	1869
13JKBNM2_UP_008_C12_08DEC2003_092	8570	19490	4317	8320	6480	18930	5849	8697	4338	11145	6890	8022	5530
13JKBNM2_UP_008_D05_08DEC2003_041	12618	4894	2397	1258	3063	2732	4242	3572	3249	2509	4499	3217	2039
13JKBNM2_UP_008_D08_08DEC2003_058	16666	4015	1528	866	3231	1898	3825	2335	3023	1956	4146	3079	2003
13JKBNM2_UP_008_D12_08DEC2003_090	20714	11533	10961	7173	9242	15280	12888	11920	10151	12220	10677	13747	14854
13JKBNM2_UP_008_E02_08DEC2003_008	1480	3175	1543	712	2396	1497	3181	2264	2857	1457	3153	1952	1729
13JKBNM2_UP_008_E07_08DEC2003_055	5528	3450	1723	759	2778	1552	3589	2434	2521	1586	3928	2636	1532
13JKBNM2_UP_008_E09_08DEC2003_071	9576	3176	2149	1172	2498	2119	3230	2433	2778	2673	3369	2277	2132
13JKBNM2_UP_008_F06_08DEC2003_038	13624	7898	8658	4008	4646	6797	7605	5814	6309	12820	9444	6777	7613
13JKBNM2_UP_008_F10_08DEC2003_070	17672	3123	1816	818	3507	1603	3479	2042	2457	1819	3086	2249	1624
13JKBNM2_UP_008_G05_08DEC2003_035	21720	3669	1939	918	3533	2225	4694	3436	3334	2099	4683	3578	1810
13JKBNM2_UP_008_G06_08DEC2003_036	1488	3968	1917	878	3579	1870	3890	3169	2903	1673	3752	2638	1737
13JKBNM2_UP_008_G07_08DEC2003_051	5536	40157	57870	31401	24907	70562	41784	40352	39990	63148	34807	27167	31487
13JKBNM2_UP_008_G12_08DEC2003_084	9584	4355	1771	812	3537	1699	4611	2567	2909	1781	4319	2419	1700
13JKBNM2_UP_008_H06_08DEC2003_034	13632	8489	7536	3602	5322	6788	7656	6217	5451	8695	7687	6909	5138
13JKBNM2_UP_008_H07_08DEC2003_049	17680	8155	5556	3756	5271	13137	7158	7136	5621	15863	8341	5197	3768
13JKBNM2_UP_008_H08_08DEC2003_050	21728	45343	34187	19831	20159	94441	51100	53698	52875	78751	45704	49846	50765
13JKBNM2_UP_009_B03_08DEC2003_029	468	13825	20885	8515	8311	24469	16403	14043	12701	20506	13066	11059	15742
13JKBNM2_UP_009_B07_08DEC2003_061	4516	2914	1582	854	2452	1793	3032	2189	2854	1587	3561	2457	1832
13JKBNM2_UP_009_C02_08DEC2003_012	16660	4421	2517	1224	3567	2414	4864	3803	3464	2552	4184	3509	2098
13JKBNM2_UP_009_C06_08DEC2003_044	20708	11358	13746	7640	9874	30885	26498	13580	13815	24308	21166	18036	23851
13JKBNM2_UP_009_C07_08DEC2003_059	476	9327	11447	10761	10097	17031	10760	8532	8602	17241	10313	9332	13624
13JKBNM2_UP_009_C12_08DEC2003_092	8572	8197	5697	6892	7942	14692	6230	8467	6102	8509	6843	7217	8093
13JKBNM2_UP_009_D06_08DEC2003_042	12620	117999	112660	158831	65680	312852	86215	204636	99458	233458	80600	163707	123279
13JKBNM2_UP_009_E05_08DEC2003_039	16668	3991	1599	785	3188	1547	3674	1889	2804	1697	3768	3189	1703
13JKBNM2_UP_009_F04_08DEC2003_022	20716	5139	2693	1402	4062	4909	5428	4100	3696	4150	5019	4926	3674
13JKBNM2_UP_009_F05_08DEC2003_037	1482	3399	1864	769	2690	1910	3724	2771	3177	1757	4061	2643	1611
13JKBNM2_UP_009_F10_08DEC2003_070	5530	4190	1702	853	2509	1607	3735	3037	2930	1840	4070	2872	1903
13JKBNM2_UP_009_F11_08DEC2003_085	9578	3672	1735	929	2402	1738	3472	2395	3081	1761	3559	2210	1589
13JKBNM2_UP_009_G01_08DEC2003_003	13626	11332	11055	5050	6219	9280	7722	7884	6332	14433	11936	9073	8850
13JKBNM2_UP_009_G03_08DEC2003_019	17674	4036	1864	910	2668	1825	4085	2517	3140	1697	3495	2575	1647
13JKBNM2_UP_009_G04_08DEC2003_020	21722	3958	1845	836	3607	1827	4155	2182	3483	1828	4233	3272	1857
13JKBNM2_UP_009_G09_08DEC2003_067	5538	3731	2392	1052	2655	2366	4110	2876	3495	3014	3934	2553	2401
13JKBNM2_UP_009_H01_08DEC2003_001	9586	35494	48072	13736	14921	27781	19387	16563	17975	28216	18221	31613	39027
13JKBNM2_UP_009_H03_08DEC2003_017	13634	4844	2686	1397	2992	3263	3527	3526	3173	3901	4231	3826	2218
13JKBNM2_UP_010_A03_08DEC2003_031	17682	14018	12302	11342	10479	27415	16759	12035	9288	23295	15763	11214	6168
13JKBNM2_UP_010_A08_08DEC2003_064	21730	7134	8027	2979	5690	11627	8635	9481	9406	10772	9239	7573	7725
13JKBNM2_UP_010_A11_08DEC2003_095	470	11575	15808	11943	10837	22417	15267	13861	13141	15728	10396	10024	14163
13JKBNM2_UP_010_B03_08DEC2003_029	4518	8951	9454	5088	5630	11991	7394	7923	7061	12421	10195	6409	8280
13JKBNM2_UP_010_B04_08DEC2003_030	8566	4958	2792	1615	2716	3665	4338	3386	2870	3803	5394	3922	2553
13JKBNM2_UP_010_B06_08DEC2003_046	12614	3540	1651	852	3147	1463	3104	1943	2718	1497	3256	2262	1654
13JKBNM2_UP_010_C04_08DEC2003_028	16662	23403	38860	27339	23071	59078	35992	44587	37211	49874	31468	36571	44533
13JKBNM2_UP_010_C09_08DEC2003_075	20710	3717	1629	872	2720	1751	3269	2318	3077	1837	3366	3343	1825
13JKBNM2_UP_010_C10_08DEC2003_076	478	10682	12526	9624	8741	20164	12464	15644	14512	13076	8996	7178	8646
13JKBNM2_UP_010_C11_08DEC2003_091	4526	15365	12080	11470	11249	22464	10531	10745	9255	16479	10616	14167	13153
13JKBNM2_UP_010_D02_08DEC2003_010	8574	4161	2155	835	2893	2070	4237	3447	3090	2380	4609	3425	1963
13JKBNM2_UP_010_D09_08DEC2003_073	12622	3996	2115	1012	3227	2465	3715	2591	2953	2593	3945	2991	2016
13JKBNM2_UP_010_D11_08DEC2003_089	16670	8478	5869	6234	7901	17774	9002	10295	9179	12067	8689	9731	9704
13JKBNM2_UP_010_D12_08DEC2003_090	20718	3478	1621	863	3502	1822	4510	3254	3035	1676	4045	3241	1741
13JKBNM2_UP_010_E04_08DEC2003_024	1484	38850	44946	37400	32965	81066	40102	38633	37375	45818	27283	38268	49620
13JKBNM2_UP_010_E06_08DEC2003_040	5532	2973	1951	1104	2688	2057	2958	2582	3043	1946	3128	1970	2042
13JKBNM2_UP_010_E07_08DEC2003_055	9580	3092	1563	731	2561	1454	3517	2150	2560	1515	3453	1909	1672
13JKBNM2_UP_010_E08_08DEC2003_056	13628	4158	1710	877	3121	1692	2719	2882	2966	1583	4252	2774	1706
13JKBNM2_UP_010_E10_08DEC2003_072	17676	25457	29923	17376	15405	32391	19929	32083	29168	31127	20979	16194	16122
13JKBNM2_UP_010_E11_08DEC2003_087	21724	2904	1664	867	3663	1602	3622	2732	2670	1805	2965	2791	1656
13JKBNM2_UP_010_F02_08DEC2003_006	1492	37847	44736	23000	16661	70142	28513	37242	29730	59034	30518	30232	37665
13JKBNM2_UP_010_F03_08DEC2003_021	5540	5663	4140	2796	3761	5709	5613	5018	3829	10328	6502	3842	3211
13JKBNM2_UP_010_F06_08DEC2003_038	9588	3928	2630	1537	3087	2570	3754	2636	3045	2754	3602	2660	2052
13JKBNM2_UP_010_G08_08DEC2003_052	13636	13109	16282	6421	7766	14277	10263	11100	9761	21906	15290	10544	11386
13JKBNM2_UP_010_G09_08DEC2003_067	17684	3658	2153	1078	2734	2235	4314	3135	3097	2019	3951	3672	2090
13JKBNM2_UP_010_H01_08DEC2003_001	21732	3797	1691	888	3675	1621	3968	2679	3061	1703	4242	2817	1746
13JKBNM2_UP_010_H07_08DEC2003_049	472	54810	58862	27084	21191	98269	42325	47650	32607	63420	31189	32396	39573
13JKBNM2_UP_010_H09_08DEC2003_065	4520	3888	1745	851	3345	1679	4210	3123	3119	1469	4790	3151	1827
13JKBNM2_UP_010_H10_08DEC2003_066	8568	3769	1847	1012	3202	1817	4414	3130	2821	1807	3881	2361	1812
13JKBNM2_UP_011_E11_09DEC2003_087	1600	6375	8258	3724	5360	15911	12771	6738	6388	8877	7651	4907	5770
13JKBNM2_UP_011_E12_09DEC2003_088	5648	2838	1646	680	2397	1622	3353	2120	2537	1613	3392	1816	1522
13JKBNM2_UP_011_F06_09DEC2003_038	9696	5212	3439	3152	4205	4803	4293	4309	4181	4934	4604	5431	3991
13JKBNM2_UP_011_F09_09DEC2003_069	13744	3917	1764	778	2747	1601	3560	2938	2955	1731	3889	2628	1790
13JKBNM2_UP_011_F11_09DEC2003_085	17792	3814	1754	749	3004	1692	3972	2535	3221	1641	3922	2961	1697
13JKBNM2_UP_011_G03_09DEC2003_019	21840	2893	1728	718	2982	1616	3166	1954	2787	1358	3310	2120	1426
13JKBNM2_UP_011_G06_09DEC2003_036	1608	12725	13893	8780	9789	28983	20069	12786	13346	15030	11942	9220	11274
13JKBNM2_UP_011_G09_09DEC2003_067	5656	5153	4520	2938	5074	8344	8472	6651	6552	6063	4911	5622	4658
13JKBNM2_UP_011_H01_09DEC2003_001	9704	9843	9511	5976	7402	12311	11201	7094	9691	10712	9461	6582	8387
13JKBNM2_UP_011_H04_09DEC2003_018	13752	7789	8671	3303	4409	8532	9516	5706	6533	7223	8020	5970	6497
13JKBNM2_UP_011_H08_09DEC2003_050	17800	4245	2506	1758	3920	3100	4240	3021	3266	4155	4438	3905	2664
13JKBNM2_UP_011_H09_09DEC2003_065	21848	3603	1771	1022	3028	1754	3663	2437	3168	2198	3752	2739	1821
13JKBNM2_UP_011_H11_09DEC2003_081	588	8537	10650	3937	4908	12646	11088	8425	8159	2146	4223	6192	8190
13JKBNM2_UP_012_A02_09DEC2003_016	4636	3180	1706	785	2584	1780	3983	3011	2954	1632	3010	2438	1910
13JKBNM2_UP_012_A04_09DEC2003_032	8684	4630	3208	4558	4817	2970	4382	3672	4946	5147	4642	2783	3286
13JKBNM2_UP_012_A06_09DEC2003_048	12732	3342	1950	906	2925	2170	4117	2995	3613	2424	3715	2681	2013
13JKBNM2_UP_012_A08_09DEC2003_064	16780	2962	1540	739	2744	1572	3532	2165	2745	1431	3102	2169	1469
13JKBNM2_UP_012_B04_09DEC2003_030	20828	2756	1479	3224	4702	5530	5515	7603	7088	2012	3420	2965	2954
13JKBNM2_UP_012_B07_09DEC2003_061	596	7024	3653	2931	4374	8413	6486	5090	4036	3937	4153	4780	4225
13JKBNM2_UP_012_C04_09DEC2003_028	4644	5543	3238	1404	3062	5285	4217	3535	3476	2979	3772	3409	2426
13JKBNM2_UP_012_D05_09DEC2003_041	8692	2940	1356	717	2421	1576	3408	2145	2805	1435	3112	2043	1494
13JKBNM2_UP_012_D07_09DEC2003_057	12740	6258	3349	2540	3559	5373	4689	5421	4282	6842	5219	5464	3995
13JKBNM2_UP_012_D11_09DEC2003_089	16788	2498	1535	829	2888	1459	3036	2057	2662	1418	3015	2181	1439
13JKBNM2_UP_012_E03_09DEC2003_023	20836	2630	1529	869	3440	1484	3155	2282	2774	1500	3231	2348	1501
13JKBNM2_UP_012_E05_09DEC2003_039	1602	5544	5645	2975	4931	9846	9552	4569	5261	5344	5284	3472	4272
13JKBNM2_UP_012_E09_09DEC2003_071	5650	2592	1535	768	2574	1388	3261	1993	2750	1725	3260	2095	1543
13JKBNM2_UP_012_F01_09DEC2003_005	9698	3063	1485	685	2113	1489	3374	1868	2766	1532	3100	1906	1657
13JKBNM2_UP_012_F03_09DEC2003_021	13746	3014	1583	779	2568	1778	2889	1835	2916	1772	2845	2047	1732
13JKBNM2_UP_012_F04_09DEC2003_022	17794	3854	1981	917	2545	2694	3513	2239	2604	2560	3415	2505	2218
13JKBNM2_UP_012_F05_09DEC2003_037	21842	37008	55691	15774	16673	53709	49067	25572	36912	50049	34154	30495	46622
13JKBNM2_UP_012_F08_09DEC2003_054	1610	108118	147854	77497	63151	327884	112745	95629	123921	230489	92493	76036	109325
13JKBNM2_UP_012_F09_09DEC2003_069	5658	3992	1608	814	2742	1539	3548	2777	2895	1845	4341	3145	1798
13JKBNM2_UP_012_F10_09DEC2003_070	9706	3956	1562	729	2257	1642	3570	2850	2874	1499	3209	2479	1744
13JKBNM2_UP_012_F11_09DEC2003_085	13754	5594	5577	2024	3339	5714	5730	4548	4838	5173	5996	5357	4101
13JKBNM2_UP_012_G04_09DEC2003_020	17802	3118	2181	927	2156	2156	3129	2014	2901	2721	3103	1989	2024
13JKBNM2_UP_012_G09_09DEC2003_067	21850	3656	1803	876	2810	1689	3786	2592	2887	1757	3842	2706	1779
13JKBNM2_UP_012_G10_09DEC2003_068	590	3791	1713	773	2980	1670	4077	3156	3164	1478	3699	2404	1895
13JKBNM2_UP_012_G12_09DEC2003_084	8686	4024	3887	5653	5978	4736	4591	3866	4720	7081	6291	3670	4018
13JKBNM2_UP_013_A02_11DEC2003_016	12734	3219	1913	963	2494	2151	3351	2097	3238	3110	3240	2110	1993
13JKBNM2_UP_013_A03_11DEC2003_031	16782	2558	1474	743	2521	1534	2875	1927	2864	1605	3047	1822	1496
13JKBNM2_UP_013_A05_11DEC2003_047	20830	2955	1458	816	3045	1529	3254	2449	2730	1771	3670	2117	1520
13JKBNM2_UP_013_A09_11DEC2003_079	598	3766	1496	716	2768	1780	3690	2498	2844	1757	3847	2509	1639
13JKBNM2_UP_013_A11_11DEC2003_095	4646	3344	2159	818	2416	2295	3578	2639	3304	1960	3244	2162	1875
13JKBNM2_UP_013_A12_11DEC2003_096	8694	12309	16991	13773	11087	11972	9967	13640	14438	1308	2794	9394	12579
13JKBNM2_UP_013_B04_11DEC2003_030	12742	3252	1836	871	2868	2447	3393	2605	3209	2365	3465	2953	1976
13JKBNM2_UP_013_B09_11DEC2003_077	16790	2921	1694	783	2779	1350	3441	2066	2632	1537	3280	1971	1647
13JKBNM2_UP_013_C02_11DEC2003_012	20838	5894	3214	2624	4386	7698	4995	5406	4058	4521	4649	5173	3557
13JKBNM2_UP_013_C06_11DEC2003_044	1604	6653	5461	2638	3999	10126	6613	4378	4386	5482	4345	4175	3540
13JKBNM2_UP_013_C09_11DEC2003_075	5652	2968	1849	743	2613	1738	3260	2612	2823	2100	3346	2087	2030
13JKBNM2_UP_013_C10_11DEC2003_076	9700	3274	1674	831	2178	1940	3215	2042	2691	1767	2930	1945	1655
13JKBNM2_UP_013_D02_11DEC2003_010	13748	20722	18155	10372	8568	36273	18813	12476	11450	24177	12859	14358	14380
13JKBNM2_UP_013_D11_11DEC2003_089	17796	3131	1567	772	2406	1593	3203	2206	2841	1559	3082	2411	1703
13JKBNM2_UP_013_D12_11DEC2003_090	21844	27774	31846	9225	10783	43719	32461	21179	28456	38541	24192	23623	26268
13JKBNM2_UP_013_E02_11DEC2003_008	1612	41170	40784	19175	14046	104548	38201	31444	27143	56433	27975	28332	30013
13JKBNM2_UP_013_E06_11DEC2003_040	5660	2861	1467	721	2151	1507	2818	1918	2514	1518	2603	1723	1549
13JKBNM2_UP_013_E11_11DEC2003_087	9708	22666	28353	8876	7665	44022	27988	18000	19986	28362	15857	15456	18659
13JKBNM2_UP_013_E12_11DEC2003_088	13756	2831	1710	754	2185	1677	3198	2198	2822	1844	2996	2057	1515
13JKBNM2_UP_013_F02_11DEC2003_006		4437	2525	1107	2646	2953	3653	2406	3272	3012	3598
13JKBNM2_UP_013_F05_11DEC2003_037	21852	3815	1722	804	3171	1522	3960	2714	3022	1684	3741	3211	1787
13JKBNM2_UP_013_F09_11DEC2003_069	592	4694	1774	963	3096	1884	4340	2796	2967	1757	4312	2507	1852
13JKBNM2_UP_013_F11_11DEC2003_085	4640	3549	1570	726	2724	1567	3221	2795	3049	1504	3955	2702	1552
13JKBNM2_UP_013_F12_11DEC2003_086	8688	2996	1522	806	2746	1530	3155	2172	2640	1728	3144	2455	1620
13JKBNM2_UP_013_G04_11DEC2003_020	12736	3145	1636	827	3015	1629	3622	2602	2734	1781	3995	2725	1769
13JKBNM2_UP_013_G07_11DEC2003_051	16784	2687	1635	998	3652	1643	3409	2003	2543	1682	2962	2120	1609
13JKBNM2_UP_013_H04_11DEC2003_018	20832	3124	1448	748	2189	1423	2876	1743	2690	1575	2918	2007	1553
13JKBNM2_UP_013_H10_11DEC2003_066	600	2906	1789	724	2087	1540	3214	1875	3018	1800	3033	1939	1590
13JKBNM2_UP_013_H11_11DEC2003_081	4648	98400	155908	44748	30956	178496	81638	95191	76548	83059	40816	51238	66136
13JKBNM2_UP_013_H12_11DEC2003_082	8696	3379	1803	848	2377	1493	2944	2028	2494	1684	2926	1902	1521
13JKBNM2_UP_014_A01_11DEC2003_015	12744	3115	1601	825	3143	1698	3053	2440	2631	1693	3500	2700	1750
13JKBNM2_UP_014_A02_11DEC2003_016	16792	3299	1430	758	2417	1592	2984	2033	2741	1447	3224	1948	1529
13JKBNM2_UP_014_A03_11DEC2003_031	20840	3542	1909	2354	4112	5126	5701	7065	7619	2284	3160	4695	3578
13JKBNM2_UP_014_A05_11DEC2003_047	1606	3979	1756	723	2918	1732	3703	2727	2644	1819	3925	2553	1610
13JKBNM2_UP_014_A12_11DEC2003_096	5654	7876	13533	4269	7056	8516	9007	9298	10281	9596	8632	6294	8806
13JKBNM2_UP_014_B01_11DEC2003_013	9702	3012	1597	825	2096	1675	2803	1953	2992	2154	2906	1939	1639
13JKBNM2_UP_014_B02_11DEC2003_014	13750	3380	1620	716	2763	1534	3358	2408	2869	1794	3955	2899	1401
13JKBNM2_UP_014_B07_11DEC2003_061	17798	6673	6423	4085	5968	7213	6474	5258	5784	8027	6656	4769	5190
13JKBNM2_UP_014_B08_11DEC2003_062	21846	9023	7667	2841	4134	3858	4689	6759	5902	12119	8786	8010	5237
13JKBNM2_UP_014_C04_11DEC2003_028	1614	27613	31665	17603	16645	54153	31461	22437	23535	38541	22750	17365	22190
13JKBNM2_UP_014_C09_11DEC2003_075	5662	2607	1703	717	2199	1723	3123	2074	2886	1822	3279	1942	1674
13JKBNM2_UP_014_D01_11DEC2003_009	9710	2929	1637	703	2175	1704	3381	1905	2755	1588	2989	2177	1653
13JKBNM2_UP_014_D02_11DEC2003_010	13758	8645	8265	3621	4337	12079	8623	6027	5107	9072	6717	5175	6334
13JKBNM2_UP_014_D03_11DEC2003_025	17806	3280	1698	777	2603	1612	3432	2424	2882	1749	3673	2136	1661
13JKBNM2_UP_014_D07_11DEC2003_057	21854	4424	2048	946	3109	2418	4188	3060	3257	2141	3985	3198	2121
13JKBNM2_UP_014_D11_11DEC2003_089	594	4080	2253	1013	3086	2437	4031	2777	3107	2121	3779	2617	2135
13JKBNM2_UP_014_E05_11DEC2003_039	4642	25593	37493	13564	12127	30397	20726	21021	25596	7906	6871	14157	16086
13JKBNM2_UP_014_E06_11DEC2003_040	8690	2995	1653	1386	3117	2204	3126	2415	2621	2079	3697	2557	1871
13JKBNM2_UP_014_E08_11DEC2003_056	12738	4202	2114	1103	2925	4404	4153	3626	3108	6276	5034	3514	2384
13JKBNM2_UP_014_E09_11DEC2003_071	16786	2992	1625	769	3059	1397	2916	2335	2585	1649	3045	2342	1588
13JKBNM2_UP_014_E12_11DEC2003_088	20834	2867	1493	753	3124	1567	2901	1936	2512	1752	3017	2395	1570
13JKBNM2_UP_014_F02_11DEC2003_006	602	10384	10493	8263	8871	29282	11074	14838	8468	8877	6871	10556	11356
13JKBNM2_UP_014_F05_11DEC2003_037	4650	3835	2046	803	3030	1826	4282	2911	3202	1743	4155	2768	1912
13JKBNM2_UP_014_F07_11DEC2003_053	8698	30539	15000	20616	11774	23510	6842	15353	8493	24571	9043	14013	13018
13JKBNM2_UP_014_F09_11DEC2003_069	12746	3311	1406	664	2646	1496	3324	2083	2969	1765	2738	2274	1440
13JKBNM2_UP_014_F10_11DEC2003_070	16794	2966	1705	734	2660	1368	3214	2131	2629	1485	3106	2250	1403
13JKBNM2_UP_014_F11_11DEC2003_085	20842	6026	6264	5796	8511	12150	8934	15628	12722	6450	5464	8370	9729
13JKBNM2_UP_014_F12_11DEC2003_086	4008	4582	2305	1307	3512	2771	4377	3213	3134	2653	4696	3254	2076
13JKBNM2_UP_014_G08_11DEC2003_052	8056	3950	1777	740	3198	1533	4182	2755	2828	1863	4448	2764	1630
13JKBNM2_UP_014_H02_11DEC2003_002	12104	3345	1959	948	2596	1589	3503	2990	2915	1546	3891	3020	1665
13JKBNM2_UP_015_A06_09DEC2003_048	16152	5957	3549	1590	3236	4255	5452	4118	3887	6841	5542	4725	2983
13JKBNM2_UP_015_A11_09DEC2003_095	20200	3038	1518	951	2838	1694	3248	2432	3007	1745	3363	2380	1651
13JKBNM2_UP_015_B02_09DEC2003_014	24248	4281	2433	1206	3624	3203	4574	3037	2984	2877	4566	3575	2966
13JKBNM2_UP_015_B03_09DEC2003_029	4016	4578	3266	1825	3803	4892	5674	4277	4460	3462	5339	4046	3102
13JKBNM2_UP_015_B04_09DEC2003_030	8064	30951	62228	37807	43177	85735	54625	31768	38764	101437	66624	20928	42879
13JKBNM2_UP_015_B06_09DEC2003_046	12112	5220	2605	1847	3244	2370	3775	2577	2829	3875	4071	2482	2269
13JKBNM2_UP_015_B07_09DEC2003_061	16160	4487	1823	821	2600	1520	4115	3083	2958	5182	7243	3448	1828
13JKBNM2_UP_015_B09_09DEC2003_077	20208	21061	23134	14566	14147	35223	22722	22105	14767	35106	20083	21402	19374
13JKBNM2_UP_015_B10_09DEC2003_078	24256	4134	2559	1191	3927	3088	4171	3247	3689	2757	4220	3854	2270
13JKBNM2_UP_015_B11_09DEC2003_093	2996	4995	1847	1170	3292	2472	3048	3569	2863	2128	3364	2380	1814
13JKBNM2_UP_015_C02_09DEC2003_012	7044	11204	10056	6578	9305	9354	7192	7407	6505	9387	8763	7032	7518
13JKBNM2_UP_015_C04_09DEC2003_028	11092	3181	1620	858	3366	1451	3288	2293	2950	1516	3182	2300	1547
13JKBNM2_UP_015_C07_09DEC2003_059	15140	3961	1625	937	3114	1628	3868	2104	3067	1747	4341	2259	1725
13JKBNM2_UP_015_C09_09DEC2003_075	19188	8030	6693	7208	7943	9081	9503	8440	7646	7241	6769	6860	6772
13JKBNM2_UP_015_C11_09DEC2003_091	23236	4357	1783	872	3754	1678	4455	2032	2610	1947	4567	2798	1781
13JKBNM2_UP_015_C12_09DEC2003_092	3004	19030	14974	9997	8466	18913	9906	13327	9560	3943	5582	7786	7733
13JKBNM2_UP_015_D06_09DEC2003_042	7052	11769	10839	9463	8482	7831	6854	7948	7175	10634	8031	5998	5667
13JKBNM2_UP_015_E03_09DEC2003_023	11100	2885	1591	717	2856	1518	3775	2641	2839	1460	3400	2253	1698
13JKBNM2_UP_015_E05_09DEC2003_039	15148	3141	1621	786	3048	1479	3420	2601	2729	1595	3502	2597	1797
13JKBNM2_UP_015_E11_09DEC2003_087	19196	3269	1463	758	2573	1458	3242	2269	2502	1397	2974	2195	1619
13JKBNM2_UP_015_F04_09DEC2003_022	23244	3500	1631	1068	4446	1758	4502	3577	3083	1796	4262	2997	2046
13JKBNM2_UP_015_F05_09DEC2003_037	4010	130364	133683	69904	54546	332833	112351	143998	123703	209258	88099	101067	124206
13JKBNM2_UP_015_F07_09DEC2003_053	8058	4285	2259	1226	2906	2332	4799	3152	3050	2168	3777	2587	2286
13JKBNM2_UP_015_F10_09DEC2003_070	12106	3515	2043	1129	2373	1881	3260	2964	3527	1945	3259	2878	2051
13JKBNM2_UP_015_F11_09DEC2003_085	16154	3989	1771	814	2364	1614	3851	3143	2631	1770	4393	3290	1656
13JKBNM2_UP_015_G01_09DEC2003_003	20202	4365	6113	1532	4248	3481	5665	4158	4947	3435	5603	3866	3498
13JKBNM2_UP_015_G03_09DEC2003_019	24250	3817	1673	824	3425	1580	3848	2096	2608	1772	3858	2798	1959
13JKBNM2_UP_015_G04_09DEC2003_020	4018	8494	9970	4234	6332	12181	12359	9443	11275	10288	10839	6954	8483
13JKBNM2_UP_015_G05_09DEC2003_035	8066	3286	1807	915	3036	1960	4159	3035	2767	1727	3853	3138	1761
13JKBNM2_UP_015_G10_09DEC2003_068	12114	24130	21524	22667	19682	31331	16486	17945	14009	29489	15449	17407	19167
13JKBNM2_UP_015_H03_09DEC2003_017	16162	7532	3669	1444	3451	5669	4504	4276	3451	5340	6324	3337	2672
13JKBNM2_UP_015_H05_09DEC2003_033	20210	3827	1785	935	2993	1799	3259	2912	2868	1668	3305	2439	1763
13JKBNM2_UP_015_H08_09DEC2003_050	24258	4652	2270	1179	3682	2269	4293	3386	3199	2580	4564	2878	1932
13JKBNM2_UP_015_H10_09DEC2003_066	2998	17810	14885	8056	7960	18441	11494	10558	8510	5737	5973	9256	9229
13JKBNM2_UP_015_H12_09DEC2003_082	7046	3537	2000	1068	3261	1685	3271	2700	2662	1728	3423	2316	1715
13JKBNM2_UP_016_A04_09DEC2003_032	11094	4672	2822	1915	3499	2984	4192	3903	4196	3237	4225	4111	3930
13JKBNM2_UP_016_A06_09DEC2003_048	15142	4155	2031	1737	3413	2585	4396	3530	3575	3075	3430	2958	2911
13JKBNM2_UP_016_A07_09DEC2003_063	19190	3264	1772	993	2734	1740	3642	2409	2887	1545	3461	2411	1772
13JKBNM2_UP_016_A10_09DEC2003_080	23238	10692	10064	5161	7366	12888	8311	6623	5812	12978	9924	7591	6883
13JKBNM2_UP_016_B02_09DEC2003_014	3006	4248	3028	3138	4929	3962	5129	4122	4052	1792	3735	3539	3196
13JKBNM2_UP_016_B07_09DEC2003_061	7054	3950	3194	2005	3902	2719	3673	3462	3468	3067	4463	2998	2090
13JKBNM2_UP_016_B09_09DEC2003_077	11102	2875	1755	899	2637	1779	3209	2737	3004	1860	4310	2482	1786
13JKBNM2_UP_016_B12_09DEC2003_094	15150	3793	1836	1244	2849	1962	4237	3775	3398	2544	4263	3669	2606
13JKBNM2_UP_016_C02_09DEC2003_012	19198	4117	2182	5484	6935	15995	8506	9332	7669	1606	3667	4266	4162
13JKBNM2_UP_016_C08_09DEC2003_060	23246	5411	3516	1662	5159	4484	6319	3728	3964	3918	4996	3506	2887
13JKBNM2_UP_016_D03_09DEC2003_025	4012	4144	2091	943	2868	1873	4308	3354	3568	1905	4840	2885	2155
13JKBNM2_UP_016_D05_09DEC2003_041	8060	5264	5628	2248	3206	4851	4482	3468	3371	3038	4494	3268	2788
13JKBNM2_UP_016_D07_09DEC2003_057	12108	28579	26649	16189	14202	28703	15183	16963	14798	30243	18605	21742	20280
13JKBNM2_UP_016_D12_09DEC2003_090	16156	3074	1622	874	3589	1695	4111	2833	2880	1909	4156	3187	1793
13JKBNM2_UP_016_E04_09DEC2003_024	20204	6836	5478	5467	6282	9530	7682	9396	6185	8525	6924	6562	6190
13JKBNM2_UP_016_E06_09DEC2003_040	24252	63896	91757	41607	55159	110757	86011	95082	96434	140152	100928	64328	90120
13JKBNM2_UP_016_E08_09DEC2003_056	4020	4008	1847	931	3613	2032	4610	3443	3257	1929	4941	2839	2049
13JKBNM2_UP_016_E12_09DEC2003_088	8068	20262	24912	14365	14525	24794	17193	22303	20147	28470	19728	16189	20021
13JKBNM2_UP_016_F01_09DEC2003_005	12116	29614	34998	26429	25493	42879	31179	16310	19538	38152	22722	18299	21968
13JKBNM2_UP_016_F04_09DEC2003_022	16164	8983	6732	3606	5421	8088	7061	6531	6055	8601	8131	6617	5460
13JKBNM2_UP_016_F08_09DEC2003_054	20212	3279	1577	757	2655	1575	3508	2801	2956	1869	3342	2910	1672
13JKBNM2_UP_016_F09_09DEC2003_069	24260	13071	13341	5113	7887	18457	17769	11426	13056	15725	12560	12747	11492
13JKBNM2_UP_016_F11_09DEC2003_085	3000	10886	10079	4933	6147	9374	7825	7802	6313	5056	5927	5776	6170
13JKBNM2_UP_016_F12_09DEC2003_086	7048	3131	1698	950	2799	1689	3326	2490	2838	1642	3353	2295	1692
13JKBNM2_UP_016_G02_09DEC2003_004	11096	2496	1501	726	1857	1297	2585	1652	2336	1548	2787	1621	1496
13JKBNM2_UP_016_H01_09DEC2003_001	15144	4311	1839	963	3514	1759	3978	2937	3221	1852	4212	3422	1880
13JKBNM2_UP_016_H08_09DEC2003_050	19192	3449	1593	843	3354	1491	3457	2225	2858	1371	3471	2410	1650
13JKBNM2_UP_016_H12_09DEC2003_082	23240	3655	1798	949	3880	1635	3537	3156	2974	1739	3369	2090	1674
13JKBNM2_UP_017_A03_12DEC2003_031	3008	17806	20157	14769	12766	24327	15353	14643	14222	1639	3158	10029	10004
13JKBNM2_UP_017_A06_12DEC2003_048	7056	3123	1547	931	2800	1489	3048	2405	2872	1579	3777	2175	1672
13JKBNM2_UP_017_A08_12DEC2003_064	11104	3274	1528	903	3250	1529	3256	2457	2754	1525	3415	2346	1698
13JKBNM2_UP_017_B04_12DEC2003_030	15152	3782	1746	814	2552	1715	3725	2511	2876	1832	3679	2688	1800
13JKBNM2_UP_017_B12_12DEC2003_094	23248	4297	1652	906	3486	1702	4457	3070	3474	1943	4804	3076	1595
13JKBNM2_UP_017_C02_12DEC2003_012	4014	4095	1616	856	2982	1410	3260	2417	3053	1765	4114	2729	1687
13JKBNM2_UP_017_C03_12DEC2003_027	8062	4543	2296	1055	3322	2254	3334	3010	3326	2434	4218	3229	2222
13JKBNM2_UP_017_C04_12DEC2003_028	12110	3322	1778	884	2772	1634	3153	2128	2915	1683	3132	2272	1658
13JKBNM2_UP_017_C07_12DEC2003_059	16158	3449	1561	865	3324	1497	3352	2707	2729	2746	4305	2141	1658
13JKBNM2_UP_017_D01_12DEC2003_009	20206	4685	3019	1141	3590	2933	5790	3628	3637	2484	4883	3677	2716
13JKBNM2_UP_017_D04_12DEC2003_026	24254	3839	1768	782	3476	1742	3981	2687	3076	1767	4110	2836	1768
13JKBNM2_UP_017_D06_12DEC2003_042	4022	3869	1587	844	2587	1592	3491	2540	3007	1650	3771	2523	1666
13JKBNM2_UP_017_D07_12DEC2003_057	8070	31535	42993	18625	20816	45423	29760	24141	24747	39278	24889	27068	32120
13JKBNM2_UP_017_D09_12DEC2003_073	12118	8339	4824	3545	5125	6382	4822	4173	3735	6283	6024	4775	3762
13JKBNM2_UP_017_D11_12DEC2003_089	16166	4275	1945	1001	3116	1693	4088	2847	3084	1823	4096	2901	1724
13JKBNM2_UP_017_E04_12DEC2003_024	20214	6568	3940	1543	3712	5211	5883	3756	4276	4666	5603	4415	3452
13JKBNM2_UP_017_E06_12DEC2003_040	24262	3880	2017	1069	2962	2206	3712	2684	3253	2105	3726	2652	1780
13JKBNM2_UP_017_E09_12DEC2003_071	3002	9645	11513	5048	8564	8397	8890	6481	7502	4945	6185	5263	9865
13JKBNM2_UP_017_F02_12DEC2003_006	7050	3952	1649	728	2818	1532	3596	2653	2883	1580	3887	2233	1624
13JKBNM2_UP_017_F07_12DEC2003_053	11098	4388	1758	913	3262	1383	2879	3073	3002	1779	5110	3829	1659
13JKBNM2_UP_017_F11_12DEC2003_085	15146	4210	1786	1905	3724	2125	4552	3876	3790	2506	4433	3473	2258
13JKBNM2_UP_017_G04_12DEC2003_020	19194	4007	2431	1880	3986	3494	4913	4004	3239	2292	4762	3207	2337
13JKBNM2_UP_017_G12_12DEC2003_084	23242	9540	9551	5477	8050	11814	11960	8355	6964	12364	10831	6710	5384
13JKBNM2_UP_017_H04_12DEC2003_018	3010	5951	3352	2836	4959	5018	5268	4531	3933	2205	4434	3945	2938
13JKBNM2_UP_017_H06_12DEC2003_034	7058	6800	5511	4644	6620	3209	4619	5091	4674	6849	5631	4157	3573
13JKBNM2_UP_017_H10_12DEC2003_066	11106	3336	1901	1667	3845	4707	4902	3496	3392	4962	4770	3802	3055
13JKBNM2_UP_017_H12_12DEC2003_082	15154	4073	1666	789	2597	1376	3628	2188	2453	1670	4258	2142	1690
13JKBNM2_UP_018_A06_15DEC2003_048	19202	3706	1668	873	3578	1917	4909	2187	2756	1762	3975	2453	1822
13JKBNM2_UP_018_A07_15DEC2003_063	23250	7721	3524	2399	5092	6655	6212	5594	3561	7685	8022	5080	2705
13JKBNM2_UP_018_A12_15DEC2003_096	7800	4123	4203	1328	2726	4763	4655	2530	3489	3696	4243	2788	3074
13JKBNM2_UP_018_B09_15DEC2003_077	3760	16146	19360	4922	6998	18759	15361	16501	17831	21529	15314	10776	15277
13JKBNM2_UP_018_C09_15DEC2003_075	7808	3670	2953	1111	2511	3211	4168	2520	4038	3559	3958	2620	2985
13JKBNM2_UP_018_D04_15DEC2003_026	15904	5149	5953	3464	4788	8001	7344	5130	5899	4774	5431	4938	5915
13JKBNM2_UP_018_D06_15DEC2003_042	24000	4430	2356	1013	2728	3341	4087	3035	3265	3177	3765	2621	2394
13JKBNM2_UP_018_D07_15DEC2003_057	2740	57207	87023	34970	24394	116896	62274	63591	70882	10463	7028	35031	46095
13JKBNM2_UP_018_D10_15DEC2003_074	6788	3647	2117	912	2929	1663	3976	2495	3095	1851	3999	2655	1769
13JKBNM2_UP_018_E02_15DEC2003_008	10836	3865	2754	3418	4385	9219	5084	5110	4852	9588	6566	4467	4587
13JKBNM2_UP_018_E03_15DEC2003_023	14884	2846	1674	1009	2692	1510	3176	2511	2757	1925	3168	2408	1474
13JKBNM2_UP_018_E05_15DEC2003_039	18932	3151	1899	972	2987	2008	3633	2761	3379	1620	3167	2638	1940
13JKBNM2_UP_018_E08_15DEC2003_056	22980	7679	7884	3921	5658	11143	9528	8179	9683	10797	7331	6303	6559
13JKBNM2_UP_018_E10_15DEC2003_072	2748	2912	1645	964	2569	1703	3355	2305	2784	1677	3619	1940	1504
13JKBNM2_UP_018_E11_15DEC2003_087	6796	4264	3488	1449	3088	1781	3127	2811	3195	2219	3558	2423	2082
13JKBNM2_UP_018_E12_15DEC2003_088	10844	3749	1892	1805	3084	4700	4491	3324	3869	5864	5629	3479	2847
13JKBNM2_UP_018_F02_15DEC2003_006	14892	3071	1665	1186	3522	2545	4171	3071	2908	2806	4310	3527	1995
13JKBNM2_UP_018_F09_15DEC2003_069	18940	4192	2506	1277	2627	2744	4012	4540	4601	2703	4248	3306	2176
13JKBNM2_UP_018_F10_15DEC2003_070	22988	3538	2163	1091	4562	2614	3951	3821	3386	2389	4390	3760	2164
13JKBNM2_UP_018_F11_15DEC2003_085	3754	2812	2046	683	2118	1698	3506	2413	3377	1778	3689	2020	1862
13JKBNM2_UP_018_G04_15DEC2003_020	7802	6198	3652	1618	2708	6587	7944	3532	4455	4975	3944	3879	3871
13JKBNM2_UP_018_G06_15DEC2003_036	11850	4904	3791	1813	3224	5362	4137	4125	4260	4938	4330	3744	3040
13JKBNM2_UP_018_H01_15DEC2003_001	15898	3258	1925	775	2297	1468	2932	2005	2826	1742	2933	2094	1720
13JKBNM2_UP_018_H04_15DEC2003_018	19946	2902	1675	777	2526	1598	3032	2129	2563	1606	3233	2110	1613
13JKBNM2_UP_018_H11_15DEC2003_081	23994	3797	1481	652	2351	1813	3992	3007	2850	1686	3398	2432	1775
13JKBNM2_UP_019_A02_15DEC2003_016	3762	3134	1859	793	2406	1746	3572	2109	2904	1937	3218	2024	1712
13JKBNM2_UP_019_A05_15DEC2003_047	7810	4763	3653	1135	2732	3881	5041	2851	3403	3820	4603	3573	2810
13JKBNM2_UP_019_A06_15DEC2003_048	11858	3375	1714	768	2254	1712	2935	2317	2550	2023	3396	2081	1670
13JKBNM2_UP_019_A07_15DEC2003_063	15906	3677	1944	934	2371	2115	2996	2310	2819	2062	3732	2290	1834
13JKBNM2_UP_019_B02_15DEC2003_014	24002	3235	1520	778	2695	1541	3416	2026	2575	1588	3147	2139	1670
13JKBNM2_UP_019_B05_15DEC2003_045	2742	3088	1835	1138	2353	1971	3087	2204	2939	1396	2714	2200	1645
13JKBNM2_UP_019_B08_15DEC2003_062	6790	3739	2458	954	2659	2223	3839	2788	3280	2146	3744	2621	1999
13JKBNM2_UP_019_C01_15DEC2003_011	10838	4697	2232	3128	3318	13622	5173	5172	3560	9274	5117	5433	3813
13JKBNM2_UP_019_C06_15DEC2003_044	22982	11943	4594	2588	5030	6840	5863	10578	6114	7407	6426	6690	4607
13JKBNM2_UP_019_C12_15DEC2003_092	6798	2596	1595	863	2195	1521	2918	2092	2600	1475	2873	2020	1437
13JKBNM2_UP_019_D04_15DEC2003_026	10846	3300	1608	710	2441	1564	3575	2210	2900	1821	3053	2521	2089
13JKBNM2_UP_019_D09_15DEC2003_073	14894	2800	1573	714	2385	1364	2948	2211	2735	1538	2714	1889	1637
13JKBNM2_UP_019_E04_15DEC2003_024	18942	2655	1708	725	2341	1328	2741	2164	2746	1551	3065	2148	1316
13JKBNM2_UP_019_F08_15DEC2003_054	3756	3921	1847	811	2678	1762	4390	2928	3604	1772	4250	2603	1891
13JKBNM2_UP_019_F09_15DEC2003_069	7804	28423	50341	23198	19552	72383	45001	31856	36067	56957	31997	26277	38246
13JKBNM2_UP_019_G02_15DEC2003_004	11852	7650	9803	4582	5362	13095	11583	7145	5484	13929	5927	7957	8013
13JKBNM2_UP_019_G05_15DEC2003_035	15900	3041	1540	734	2061	1568	3197	2068	2925	1425	2584	1864	1533
13JKBNM2_UP_019_H01_15DEC2003_001	23996	3157	1501	730	2214	1545	3818	2172	2953	1493	2639	2160	1759
13JKBNM2_UP_019_H02_15DEC2003_002	3764	52326	82319	25027	19686	122825	79020	59637	77719	90297	48333	40291	62012
13JKBNM2_UP_019_H05_15DEC2003_033	7812	2755	1362	730	2215	1499	2944	2069	2754	1528	2926	1824	1338
13JKBNM2_UP_020_A02_15DEC2003_016	15908	95425	106198	76415	52945	134496	74530	90800	71208	129750	59653	80870	105891
13JKBNM2_UP_020_A04_15DEC2003_032	19956	3251	1643	753	2288	1517	2904	2333	2945	1713	3096	1990	1709
13JKBNM2_UP_020_A12_15DEC2003_096	24004	4276	3304	1883	4401	3398	4221	3991	3771	3384	4142	3471	2956
13JKBNM2_UP_020_B02_15DEC2003_014	2744	3384	2333	1403	3015	2257	3499	2687	3149	1597	3057	2357	2021
13JKBNM2_UP_020_B06_15DEC2003_046	6792	4428	3076	1208	2741	2233	3212	3066	3505	2632	3652	2776	2131
13JKBNM2_UP_020_B11_15DEC2003_093	10840	2966	1663	647	2228	1626	3084	2086	2477	1525	2813	1761	1530
13JKBNM2_UP_020_C09_15DEC2003_075	14887	2844	1663	903	2489	1712	2739	2225	2384	1885	3263	2458	1897
13JKBNM2_UP_020_D02_15DEC2003_010	18936	3138	1735	5030	6183	10762	7811	8340	9628	2146	3355	4633	4476
13JKBNM2_UP_020_D06_15DEC2003_042	22984	3162	1552	823	3391	1441	3001	1991	2693	1820	3338	2156	1568
13JKBNM2_UP_020_D07_15DEC2003_057	2752	3323	1685	883	2830	1688	3172	1961	2758	1718	3394	2126	1547
13JKBNM2_UP_020_E01_15DEC2003_007	6800	2922	1780	896	2415	1783	3434	2095	2959	2064	3307	2300	1714
13JKBNM2_UP_020_E02_15DEC2003_008	10848	7356	11644	6105	6272	11165	8282	10086	11272	11215	9390	8328	10875
13JKBNM2_UP_020_E03_15DEC2003_023	14896	9243	6961	7777	6915	11797	7281	12737	9166	19934	13019	12770	12684
13JKBNM2_UP_020_F02_15DEC2003_006	22992	4554	2821	1049	4396	2670	4887	4085	3472	2302	4045	3394	2131
13JKBNM2_UP_020_F10_15DEC2003_070	3758	13940	15303	7878	8724	28119	17411	16486	15969	21720	13693	8640	11705
13JKBNM2_UP_020_G12_15DEC2003_084	7806	2901	1737	937	2102	1716	3145	2133	2599	1790	3507	2027	1546
13JKBNM2_UP_020_H01_15DEC2003_001	11854	4304	4537	1589	2831	5157	4081	2915	3069	5459	4907	2812	3429
13JKBNM2_UP_021_A11_11DEC2003_095	15902	2610	1531	626	1880	1565	2875	1670	2590	1463	2467	1630	1492
13JKBNM2_UP_021_B03_11DEC2003_029	19950	3241	1781	736	2411	1574	3162	2499	2963	1465	2982	2549	1643
13JKBNM2_UP_021_B07_11DEC2003_061	23998	3064	1656	942	2903	1527	3610	2075	2739	1644	2468	2068	1535
13JKBNM2_UP_021_C05_11DEC2003_043	3766	13799	20631	5774	6069	28080	18525	12969	12688	21962	12721	8038	12156
13JKBNM2_UP_021_C06_11DEC2003_044	7814	3368	2827	1790	2673	3919	4001	2938	3625	3083	3051	2341	3514
13JKBNM2_UP_021_C07_11DEC2003_059	11862	3249	2129	1158	2650	2691	3139	2654	3798	3358	3222	2083	2055
13JKBNM2_UP_021_C08_11DEC2003_060	15910	3310	1819	833	2404	1982	3164	2277	2710	1943	3222	2222	1699
13JKBNM2_UP_021_D03_11DEC2003_025	19958	3937	1791	781	2247	1574	4469	3819	3162	1849	4587	3503	1951
13JKBNM2_UP_021_D04_11DEC2003_026	24006	50692	47711	11217	11483	85968	48658	51995	45983	82690	47592	55060	57651
13JKBNM2_UP_021_D05_11DEC2003_041	2746	9729	8065	5045	5470	10167	7336	8502	8115	2026	4208	6323	6530
13JKBNM2_UP_021_D06_11DEC2003_042	6794	4957	2925	1141	3172	1935	4395	3276	3917	2379	4226	3437	2138
13JKBNM2_UP_021_D10_11DEC2003_074	10842	3364	1363	741	2448	1590	3320	2228	2917	1810	3645	2299	1593
13JKBNM2_UP_021_D12_11DEC2003_090	14890	3435	1651	777	2401	1504	3681	2523	3186	1706	3808	3100	1952
13JKBNM2_UP_021_E03_11DEC2003_023	18938	4615	2568	2187	3952	5575	5837	7894	6664	3176	4093	4640	3390
13JKBNM2_UP_021_E08_11DEC2003_056	22986	3588	1687	784	3189	1644	4070	3363	3045	1960	3805	3502	1813
13JKBNM2_UP_021_E09_11DEC2003_071	2754	3401	1846	1021	2619	1761	3302	2440	2728	1674	3081	2102	1666
13JKBNM2_UP_021_E11_11DEC2003_087	6802	2726	1700	838	2287	1601	3132	1888	2620	1597	3583	2024	1409
13JKBNM2_UP_021_E12_11DEC2003_088	10850	2882	1776	860	2311	1742	2953	2153	2791	1909	2987	2116	1798
13JKBNM2_UP_021_F01_11DEC2003_005	14898	2941	1662	1148	3285	1588	3641	2487	2572	1739	3407	2434	1901
13JKBNM2_UP_021_F03_11DEC2003_021	18946	3654	1555	718	2956	1431	3909	2551	2946	1486	3671	2894	1627
13JKBNM2_UP_021_F07_11DEC2003_053	1238	29868	28378	14313	12864	69395	25837	27534	22391	36949	20138	30976	31118
13JKBNM2_UP_021_F08_11DEC2003_054	5286	3083	1714	733	2502	1486	3849	2242	2682	1443	3641	2110	1662
13JKBNM2_UP_021_F10_11DEC2003_070	9334	3235	1482	835	2881	1415	3084	2183	2637	1474	3543	2134	1521
13JKBNM2_UP_021_F11_11DEC2003_085	13382	3662	1555	735	2493	1397	3537	2062	2711	1548	3852	2256	1530
13JKBNM2_UP_021_G06_11DEC2003_036	17430	3241	1586	762	2601	1560	3715	2374	2879	1518	3397	2245	1820
13JKBNM2_UP_021_G07_11DEC2003_051	21478	4066	1717	864	3996	1648	4442	3515	3036	1932	4682	2543	1888
13JKBNM2_UP_021_G08_11DEC2003_052	1246	28682	37688	20835	21321	69699	45031	30033	30124	44130	26966	26552	31563
13JKBNM2_UP_021_H04_11DEC2003_018	5294	3879	1751	832	2504	1897	3191	2680	2689	1985	3451	2415	1984
13JKBNM2_UP_021_H06_11DEC2003_034	9342	4485	1691	739	2343	1629	4510	3098	2840	1628	4062	2932	1750
13JKBNM2_UP_021_H10_11DEC2003_066	13390	3441	1818	709	2456	1566	3627	2108	2756	1623	3453	2403	1693
13JKBNM2_UP_022_A02_15DEC2003_016	21486	3402	1727	849	2612	1829	3903	3034	2755	1967	4244	2950	1836
13JKBNM2_UP_022_A04_15DEC2003_032	226	46312	102231	48778	37826	138347	83656	73718	82514	94761	54898	56359	79073
13JKBNM2_UP_022_A09_15DEC2003_079	4274	3715	1678	916	3797	1718	3423	2565	2633	1606	3569	2478	1561
13JKBNM2_UP_022_B04_15DEC2003_030	8322	11163	15289	5086	5987	15633	14314	8129	8632	13615	11358	9508	11818
13JKBNM2_UP_022_B05_15DEC2003_045	12370	4057	1763	788	2713	1551	3870	2902	2779	1626	4012	2237	1468
13JKBNM2_UP_022_B12_15DEC2003_094	16418	6533	6031	3068	5062	6600	7552	5883	5522	4558	5841	4748	4170
13JKBNM2_UP_022_C01_15DEC2003_011	20466	3839	1800	990	3375	1841	4668	2377	2939	1671	4008	3115	1957
13JKBNM2_UP_022_C03_15DEC2003_027	234	12522	17423	16591	15562	22522	16874	12398	13489	16459	13162	10117	14925
13JKBNM2_UP_022_C09_15DEC2003_075	4282	4639	2032	838	2762	1742	4108	2185	2968	1802	4132	2510	1652
13JKBNM2_UP_022_D02_15DEC2003_010	8330	18475	17471	11554	9627	28750	18158	13117	15879	18991	11806	11774	14330
13JKBNM2_UP_022_D04_15DEC2003_026	12378	5281	3926	2223	4361	5697	5868	4752	3930	4498	6000	4332	4033
13JKBNM2_UP_022_E01_15DEC2003_007	16426	3385	1837	1054	3027	1871	3704	2514	3266	2137	3352	2438	1876
13JKBNM2_UP_022_E03_15DEC2003_023	20474	56543	59733	50348	40747	124692	61016	64263	68294	89443	43904	60283	55943
13JKBNM2_UP_022_E05_15DEC2003_039	1240	6381	11108	3127	5709	10168	16330	6004	18195	7413	8730	5300	7447
13JKBNM2_UP_022_F07_15DEC2003_053	5288	12101	15281	7280	8222	15696	11325	10064	11892	13573	9079	8730	12239
13JKBNM2_UP_022_F08_15DEC2003_054	9336	4000	1744	803	3054	1651	4073	3415	2947	1710	4017	2754	1879
13JKBNM2_UP_022_G01_15DEC2003_003	13384	4243	1712	826	2368	1597	3861	3153	2946	1640	3598	2260	1798
13JKBNM2_UP_022_G03_15DEC2003_019	17432	4913	2779	1646	2843	4317	4199	3856	3675	3959	4425	3081	2468
13JKBNM2_UP_022_G04_15DEC2003_020	21480	72983	157712	42296	56871	200180	183210	135809	194285	146479	118795	75730	127676
13JKBNM2_UP_022_G05_15DEC2003_035	1248	2964	1758	969	3118	1905	3572	2294	2948	1716	3422	2363	1799
13JKBNM2_UP_022_G10_15DEC2003_068	5296	4801	1458	698	2350	1662	3529	3163	3115	1524	3245	2375	1762
13JKBNM2_UP_022_G12_15DEC2003_084	9344	2793	1592	974	3004	1464	2670	2324	2785	1557	3039	1958	1774
13JKBNM2_UP_022_H03_15DEC2003_017	13392	12136	14105	5019	5948	14264	9993	9223	8766	22261	14303	9489	10161
13JKBNM2_UP_022_H06_15DEC2003_034	17440	15720	12611	5678	6277	19156	10205	12648	9878	19582	12333	7432	7390
13JKBNM2_UP_022_H12_15DEC2003_082	21488	16159	18153	6953	8833	22781	18484	16997	20244	26957	17944	16034	15340
13JKBNM2_UP_023_A02_15DEC2003_016	228	16124	25506	17760	15030	32624	23471	15116	16866	23272	16314	13466	17809
13JKBNM2_UP_023_A03_15DEC2003_031	4276	3901	2798	1047	2385	2735	3933	2303	2987	2535	3558	2226	2081
13JKBNM2_UP_023_A05_15DEC2003_047	8324	3361	1777	836	2772	1763	3387	2345	3117	1752	3685	2514	1664
13JKBNM2_UP_023_A07_15DEC2003_063	12372	3829	2679	1158	3019	3079	3611	3389	3366	2639	3933	2777	1944
13JKBNM2_UP_023_B04_15DEC2003_030	16420	7114	4729	4139	5303	9608	6975	7085	5796	6616	5829	6811	5203
13JKBNM2_UP_023_B12_15DEC2003_094	20468	3475	1933	997	2846	2409	4021	2479	2810	1823	4118	3680	2396
13JKBNM2_UP_023_C01_15DEC2003_011	236	24349	29889	5916	5415	45260	25585	19358	21612	28440	19508	16072	23711
13JKBNM2_UP_023_C05_15DEC2003_043	4284	12431	16382	4320	6226	16601	11566	11587	9885	17148	11202	8168	9788
13JKBNM2_UP_023_C06_15DEC2003_044	8332	4003	2859	1267	2388	2635	4060	2048	3317	2863	3303	2417	2220
13JKBNM2_UP_023_C09_15DEC2003_075	12380	3393	1721	658	2470	1544	3386	2079	2564	1628	3871	2176	1562
13JKBNM2_UP_023_C10_15DEC2003_076	16428	3121	1869	1427	3731	1860	3686	2302	3182	1951	3471	2547	1849
13JKBNM2_UP_023_C12_15DEC2003_092	20476	2804	1841	733	2112	1757	2812	1909	2442	1626	2861	1886	1627
13JKBNM2_UP_023_D01_15DEC2003_009	1242	4169	1645	809	2762	1920	4569	2929	3131	1701	4282	2817	1777
13JKBNM2_UP_023_D02_15DEC2003_010	5290	4616	3170	1599	4445	4161	4656	3725	3712	3074	5583	3678	2826
13JKBNM2_UP_023_D03_15DEC2003_025	9338	3525	1924	829	2638	1734	3679	2179	2911	1868	3539	2326	1691
13JKBNM2_UP_023_D04_15DEC2003_026	13386	10671	13503	4394	5185	12350	9960	8153	8511	15114	12359	8931	12698
13JKBNM2_UP_023_D09_15DEC2003_073	17434	3298	1741	1035	3302	1577	3523	2796	2875	1614	3314	2432	1711
13JKBNM2_UP_023_E02_15DEC2003_008	21482	3976	2296	1167	3790	2358	4709	4260	3130	2647	4118	3841	2076
13JKBNM2_UP_023_E11_15DEC2003_087	1250	16617	23016	10663	15045	39821	21779	18068	15128	26799	16183	20295	30720
13JKBNM2_UP_023_E12_15DEC2003_088	5298	4367	2007	840	3138	1588	4738	2711	3334	1790	4907	2882	1665
13JKBNM2_UP_023_F02_15DEC2003_006	9346	3087	1921	990	3121	1694	3300	2707	2963	1907	3369	2676	1675
13JKBNM2_UP_023_F03_15DEC2003_021	13394	13230	15795	7434	7050	16336	12231	15365	13752	18531	11591	12098	13021
13JKBNM2_UP_023_F05_15DEC2003_037	17442	5238	2745	1455	3877	3407	3940	3325	3411	4136	4296	3108	2192
13JKBNM2_UP_023_F09_15DEC2003_069	21490	3818	1678	882	3349	1551	4587	3165	3176	1852	4455	3338	1810
13JKBNM2_UP_023_F10_15DEC2003_070	230	32490	63325	26549	23432	69092	53952	32074	50396	45391	30197	28390	46949
13JKBNM2_UP_023_G06_15DEC2003_036	4278	4098	1799	801	2755	1800	3947	2818	2746	1688	3666	2868	1852
13JKBNM2_UP_023_H02_15DEC2003_002	8326	2791	1442	828	2213	1498	2812	1658	2523	1522	3233	1697	1536
13JKBNM2_UP_023_H04_15DEC2003_018	12374	3035	1687	761	2631	1635	3100	2371	2779	1773	3336	2490	1513
13JKBNM2_UP_023_H06_15DEC2003_034	16422	2441	1477	733	2044	1540	2666	1885	2480	1596	2875	1951	1532
13JKBNM2_UP_023_H08_15DEC2003_050	20470	4352	1802	1235	4244	1918	3938	2223	3122	1590	4406	3703	2190
13JKBNM2_UP_023_H10_15DEC2003_066	238	23534	30671	15648	14124	39914	24545	22959	23728	26782	18835	16471	23097
13JKBNM2_UP_024_A05_15DEC2003_047	4286	4584	1725	993	3115	1667	3082	3372	2646	1692	3307	2320	1825
13JKBNM2_UP_024_A08_15DEC2003_064	8334	4028	1691	796	3030	1690	3908	1950	2587	1765	4370	2818	1812
13JKBNM2_UP_024_A09_15DEC2003_079	12382	3139	1649	791	2614	1485	2948	2246	2524	1559	3411	2707	1403
13JKBNM2_UP_024_B04_15DEC2003_030	16430	7157	4388	1873	3409	5298	5500	4855	4282	5024	4788	3849	3313
13JKBNM2_UP_024_B10_15DEC2003_078	20478	3773	1503	834	2928	1640	3824	2568	2703	1635	3327	2386	1623
13JKBNM2_UP_024_B12_15DEC2003_094	1244	4543	1837	840	2876	1813	4863	3245	3510	2014	4569	3048	1932
13JKBNM2_UP_024_C09_15DEC2003_075	5292	7535	6395	2312	3987	7910	6165	5470	3924	6833	6772	5405	5979
13JKBNM2_UP_024_D05_15DEC2003_041	9340	4155	2494	1025	3381	2982	3803	2814	3019	2636	4848	2760	2020
13JKBNM2_UP_024_E06_15DEC2003_040	13388	7751	5422	2472	3316	7804	5696	4247	3995	8299	6013	4411	3702
13JKBNM2_UP_024_F02_15DEC2003_006	17436	3037	1493	805	3132	1559	3183	2065	2678	1478	3543	2248	1654
13JKBNM2_UP_024_F08_15DEC2003_054	21484	4244	1906	831	3527	1781	4232	2949	2579	1663	4305	3138	1635
13JKBNM2_UP_024_F10_15DEC2003_070	1252	15049	16825	7149	8134	28829	16961	14529	10279	24391	15111	13102	14919
13JKBNM2_UP_024_G05_15DEC2003_035	5300	3327	1558	782	2945	1555	3434	2484	2509	1495	3923	2164	1608
13JKBNM2_UP_024_G06_15DEC2003_036	9348	3053	1995	973	2599	1939	3384	2522	2963	1893	3431	2993	1866
13JKBNM2_UP_024_G08_15DEC2003_052	13396	2709	1769	726	2156	1747	2722	1790	2793	1571	2927	1728	1799
13JKBNM2_UP_024_H02_15DEC2003_002	17444	5704	6135	1238	2901	6202	5376	5363	4949	7560	6646	3489	3565
13JKBNM2_UP_024_H05_15DEC2003_033	21492	3887	1601	891	3418	1462	3580	2617	3155	1380	2792	3216	1554
13JKBNM2_UP_024_H08_15DEC2003_050	232	35309	46765	21772	19204	66734	45967	33772	40780	42305	26723	28124	39409
13JKBNM2_UP_024_H10_15DEC2003_066	4280	3412	1608	848	2682	1735	4106	2610	2767	1890	3772	2205	1656
13JKBNM2_UP_024_H12_15DEC2003_082	8328	3405	1591	818	2725	1619	3521	2278	2734	1689	3685	2054	1739
13JKBNM2_UP_025_A03_15DEC2003_031	12376	5475	4723	1732	3183	5417	5253	4272	4509	5239	5121	3630	3474
13JKBNM2_UP_025_A04_15DEC2003_032	16424	5282	2186	1134	2949	3194	3891	2638	3215	2934	4485	3782	2341
13JKBNM2_UP_025_A07_15DEC2003_063	20472	4072	1668	800	3262	1661	3870	2747	2707	1614	3593	2863	1799
13JKBNM2_UP_025_A08_15DEC2003_064	240	24030	26986	10177	8742	41035	24650	20845	21124	26689	18233	17855	24939
13JKBNM2_UP_025_A10_15DEC2003_080	4288	3364	2006	922	3257	1768	4081	3405	3168	2092	3404	2141	1834
13JKBNM2_UP_025_B04_15DEC2003_030	8336	6345	7957	3298	4639	6883	7458	5894	5932	6886	7325	6434	8265
13JKBNM2_UP_025_B06_15DEC2003_046	12384	6670	6690	2892	3583	8997	5827	5016	4745	10043	6336	5751	5896
13JKBNM2_UP_025_B08_15DEC2003_062	16432	6600	4145	2612	4411	6790	5702	6032	4100	7321	5540	4394	4217
13JKBNM2_UP_025_B09_15DEC2003_077	20480	3851	1801	667	2474	1631	3947	2699	2632	1555	3769	2830	1796
13JKBNM2_UP_025_B12_15DEC2003_094	3054	3273	1700	795	2974	1687	3972	2248	2878	1720	3747	2574	1512
13JKBNM2_UP_025_C01_15DEC2003_011	7102	4685	3199	1344	3062	2661	5110	3655	3619	2802	4821	2875	2589
13JKBNM2_UP_025_C04_15DEC2003_028	11150	4197	1535	821	2975	1826	3941	2544	3122	1846	3340	3010	1793
13JKBNM2_UP_025_C05_15DEC2003_043	15198	2846	1510	897	2450	1493	2989	1980	2706	1583	3260	2290	1494
13JKBNM2_UP_025_C08_15DEC2003_060	19246	4113	2948	964	2658	4482	5115	4106	4047	3364	4276	3881	2912
13JKBNM2_UP_025_C10_15DEC2003_076	23294	7362	6885	3250	5510	10784	10391	8000	9926	12488	8812	7979	7428
13JKBNM2_UP_025_D02_15DEC2003_010	3062	5471	8100	2880	4116	6759	7025	5312	9010	4980	5965	4181	3931
13JKBNM2_UP_025_D06_15DEC2003_042	7110	6632	11611	3356	7306	6565	9639	6413	10267	6994	9537	5177	6967
13JKBNM2_UP_025_D08_15DEC2003_058	11158	6363	5630	2386	3971	11303	6958	5232	4882	7736	6939	4735	4832
13JKBNM2_UP_025_D12_15DEC2003_090	15206	3579	1687	732	2704	1796	3538	2310	2650	1930	2945	2599	1641
13JKBNM2_UP_025_E01_15DEC2003_007	19254	2820	1582	764	2495	1421	3191	1914	2945	1525	2954	2071	1477
13JKBNM2_UP_025_E04_15DEC2003_024	23302	3413	1727	919	3552	1746	3398	3204	3220	1755	4102	3094	1582
13JKBNM2_UP_025_E05_15DEC2003_039	2042	3183	2058	699	2649	1747	4423	2307	3154	1935	4322	3033	2040
13JKBNM2_UP_025_E07_15DEC2003_055	6090	3873	2629	2171	3597	2786	4051	2747	3347	2786	3877	2510	2155
13JKBNM2_UP_025_E09_15DEC2003_071	10138	6166	7308	1903	4403	7584	7448	5776	7897	6552	6958	5622	7252
13JKBNM2_UP_025_E10_15DEC2003_072	14186	2930	1645	811	2115	2107	3119	1889	2611	2252	2888	1939	1676
13JKBNM2_UP_025_E11_15DEC2003_087	18234	2766	1839	1215	3130	1867	3209	2288	3088	2029	2995	2091	1758
13JKBNM2_UP_025_F09_15DEC2003_069	22282	3190	1698	779	2704	1704	3703	2082	2759	1715	3230	2212	1459
13JKBNM2_UP_025_F10_15DEC2003_070	2050	4613	3129	1071	2920	2628	5041	3795	3646	2321	4555	3434	2345
13JKBNM2_UP_025_F12_15DEC2003_086	6098	18440	22978	16928	16319	34055	26195	16153	19172	23382	17055	13314	18780
13JKBNM2_UP_025_G03_15DEC2003_019	10146	3708	1904	996	3334	1900	3540	2489	2844	1945	3663	2910	1944
13JKBNM2_UP_025_G08_15DEC2003_052	14194	2795	1639	1086	2961	1761	3249	1933	2722	1693	3187	2098	1710
13JKBNM2_UP_025_G09_15DEC2003_067	18242	9413	9050	8982	9165	11416	8720	9357	9375	10390	7114	6978	7228
13JKBNM2_UP_025_G11_15DEC2003_083	22290	4300	2458	1220	3457	4191	4619	3005	3279	3337	3492	3305	2341
13JKBNM2_UP_025_G12_15DEC2003_084	3056	4352	3357	863	2627	3702	4879	3138	3666	3802	4807	3065	2782
13JKBNM2_UP_025_H02_15DEC2003_002	7104	11510	9773	5432	6144	13553	9055	9839	8475	11503	9566	8326	8421
13JKBNM2_UP_025_H03_15DEC2003_017	11152	3316	1623	717	2343	1526	3319	1900	2674	1571	3909	2629	1584
13JKBNM2_UP_025_H05_15DEC2003_033	15200	3746	2900	1316	2555	3883	4126	2871	3493	3722	3966	3257	2409
13JKBNM2_UP_025_H11_15DEC2003_081	19248	2781	1584	842	2960	1540	3194	2145	2782	1585	3131	2476	1670
17ACDHMS_UP_001_A05_28JAN2004_047	23296	6822	7137	3464	5280	10119	9718	7833	9515	9910	6566	7298	6775
17ACDHMS_UP_001_A07_28JAN2004_063	3064	3693	1979	861	2865	1874	3953	3266	2922	1876	4149	2262	1872
17ACDHMS_UP_001_A09_28JAN2004_079	7112	4108	2206	933	2844	2003	3310	2971	3353	1805	3872	2569	1953
17ACDHMS_UP_001_B06_28JAN2004_046	11160	3959	3113	2155	3685	5686	5127	3749	4119	4639	5131	3236	3214
17ACDHMS_UP_001_C01_28JAN2004_011	15208	4736	4090	1967	2691	7082	5208	4048	4471	5378	5149	4075	3901
17ACDHMS_UP_001_C12_28JAN2004_092	23304	3701	2394	1624	4078	3576	4137	3156	3656	3331	3830	2863	2500
17ACDHMS_UP_001_D04_28JAN2004_026	6092	4722	12503	3478	5824	5524	9890	4553	16641	4696	6126	3721	5634
17ACDHMS_UP_001_D05_28JAN2004_041	10140	4221	2922	1231	3291	2644	4647	3087	3571	2660	4524	3408	2255
17ACDHMS_UP_001_D08_28JAN2004_058	14188	6468	7048	5440	5433	8984	5614	4748	4398	6608	5497	4691	4695
17ACDHMS_UP_001_D12_28JAN2004_090	22284	4334	1932	885	2546	2726	4063	2745	3120	3079	3815	2749	2078
17ACDHMS_UP_001_E03_28JAN2004_023	2052	37640	118280	25705	24966	108330	80175	46587	103762	72541	56442	42276	78837
17ACDHMS_UP_001_E04_28JAN2004_024	6100	9686	17169	10872	12026	17994	15173	10142	14441	13473	11433	9899	11157
17ACDHMS_UP_001_E07_28JAN2004_055	10148	3705	1643	977	2807	1583	3915	2719	2898	1533	3557	2186	1573
17ACDHMS_UP_001_E08_28JAN2004_056	14196	3087	2141	892	2379	2403	3288	2373	3073	2156	3322	2903	2015
17ACDHMS_UP_001_F01_28JAN2004_005	18244	18933	66405	29741	37248	36646	48848	22869	73905	35688	34039	18248	39318
17ACDHMS_UP_001_F02_28JAN2004_006	22292	41279	45893	30601	26490	93601	53850	41555	35413	78401	43445	47546	47167
17ACDHMS_UP_001_F04_28JAN2004_022	3058	47021	50086	23154	17915	121915	56541	57871	48571	71260	32017	36153	46677
17ACDHMS_UP_001_F05_28JAN2004_037	7106	13080	11708	6627	5488	16437	11341	11931	10637	18637	10050	10400	10148
17ACDHMS_UP_001_F08_28JAN2004_054	11154	3757	1780	747	2958	1636	4714	2097	3959	1687	3918	2163	1679
17ACDHMS_UP_001_F09_28JAN2004_069	15202	4951	3599	1980	2801	5397	4711	3171	3744	4637	5005	3991	3511
17ACDHMS_UP_001_G01_28JAN2004_003	23298	4134	2383	1206	3621	3107	5244	3209	3533	3366	4614	3933	2935
17ACDHMS_UP_001_G02_28JAN2004_004	3066	4023	2359	1008	2651	2703	4452	3371	4087	2594	3895	3079	2362
17ACDHMS_UP_001_G04_28JAN2004_020	7114	6487	6998	4493	6776	8190	8624	5628	8515	6351	6991	6148	6646
17ACDHMS_UP_001_G08_28JAN2004_052	15210	4129	2603	1508	2457	4392	4273	2945	3298	3434	3396	3379	2377
17ACDHMS_UP_001_H05_28JAN2004_033	19258	2623	2038	816	2948	1641	3103	1952	3920	1601	2951	1982	1803
17ACDHMS_UP_001_H06_28JAN2004_034	23306	17526	13253	8169	8628	33682	21279	26262	18269	28972	17203	15397	12283
17ACDHMS_UP_001_H09_28JAN2004_065	2046	19027	26705	11777	11422	31198	26377	18704	18995	20262	14610	13374	18438
17ACDHMS_UP_001_H11_28JAN2004_081	6094	4164	2269	1508	3603	2548	4291	3395	3679	2441	4570	3772	2430
17ACDHMS_UP_002_A03_28JAN2004_031	10142	3843	2427	1249	3108	2067	3410	2777	3457	2222	4609	2360	2541
17ACDHMS_UP_002_A04_28JAN2004_032	14190	3612	1799	821	2933	1853	3722	2503	2953	1715	3780	2627	1897
17ACDHMS_UP_002_A06_28JAN2004_048	18238	3893	10068	1808	3639	2917	10960	3546	39717	3140	7069	2783	3159
17ACDHMS_UP_002_A07_28JAN2004_063	22286	8098	10547	8158	6379	21099	15981	10204	12047	14964	8396	11555	9325
17ACDHMS_UP_002_B05_28JAN2004_045	2054	7480	8876	4508	5819	10840	11641	7027	9243	7347	6815	5852	7724
17ACDHMS_UP_002_B09_28JAN2004_077	6102	15774	18376	14016	12795	24933	16371	12401	14900	19071	12386	13610	15079
17ACDHMS_UP_002_B10_28JAN2004_078	10150	3726	1999	925	2460	1729	3729	2271	3521	1892	3961	3489	2032
17ACDHMS_UP_002_B11_28JAN2004_093	14198	2732	1697	1071	2639	1819	3212	1837	2513	1666	2924	1869	1716
17ACDHMS_UP_002_C05_28JAN2004_043	18246	7224	8246	5101	5639	7751	8474	6352	5907	8126	7487	4366	5069
17ACDHMS_UP_002_C07_28JAN2004_059	22294	4986	2079	879	2362	3930	4272	3546	3274	2864	3620	3479	2196
17ACDHMS_UP_002_C11_28JAN2004_091	3060	4736	3793	1614	2915	5227	5539	3893	5158	2990	3820	3521	3374
17ACDHMS_UP_002_D01_28JAN2004_009	7108	3512	1661	883	2800	1554	3900	2977	3344	1691	4014	2563	1781
17ACDHMS_UP_002_D02_28JAN2004_010	11156	12255	13113	9484	8701	41502	23391	12044	14142	36542	22426	15343	19315
17ACDHMS_UP_002_D07_28JAN2004_057	15204	3371	2168	1043	2925	2181	3947	2688	3013	2529	3861	2707	2015
17ACDHMS_UP_002_D12_28JAN2004_090	19252	3271	3175	1214	2710	3738	4590	3558	4668	2519	3623	2613	2266
17ACDHMS_UP_002_E02_28JAN2004_008	23300	5737	4308	2253	4793	9245	8040	7453	8019	6020	5927	4512	3848
17ACDHMS_UP_002_E03_28JAN2004_023	3068	5471	3840	2141	3674	6253	5559	5272	4713	4722	5294	3559	4078
17ACDHMS_UP_002_E04_28JAN2004_024	7116	82559	190426	70008	61100	156624	119649	95222	143099	137164	93067	79896	142920
17ACDHMS_UP_002_E07_28JAN2004_055	15212	3185	1627	786	2244	1517	2949	1860	3190	1596	3579	1947	1571
17ACDHMS_UP_002_E10_28JAN2004_072	19260	2890	1634	828	2531	1390	3110	2260	2710	1482	3315	1953	1521
17ACDHMS_UP_002_E12_28JAN2004_088	23308	2911	1482	714	2926	1383	3114	2215	2809	1866	3775	2981	1891
17ACDHMS_UP_002_F05_28JAN2004_037	2048	5669	10062	2725	5862	5171	9650	4497	8826	4485	7502	4068	5469
17ACDHMS_UP_002_F07_28JAN2004_053	6096	14415	13434	11400	10979	27173	16090	11189	10500	14538	10575	10434	11607
17ACDHMS_UP_002_G02_28JAN2004_004	10144	2959	1706	791	2629	1393	3544	2454	2697	1508	3343	2551	1673
17ACDHMS_UP_002_G04_28JAN2004_020	14192	2754	1977	1164	3007	2438	3452	2421	2890	2491	3709	2318	1989
17ACDHMS_UP_002_G07_28JAN2004_051	18240	3951	2791	2536	4202	3038	3710	3154	3471	3060	3950	2628	2338
17ACDHMS_UP_002_G11_28JAN2004_083	22288	16714	15299	9326	9154	48551	30793	24328	20959	27641	17148	20201	23154
17ACDHMS_UP_002_H04_28JAN2004_018	6104	5146	5252	5560	5740	8918	6707	3959	4600	6963	5414	4201	4150
17ACDHMS_UP_002_H05_28JAN2004_033	10152	8904	8686	5895	6973	15999	13050	6526	7200	11177	9245	7448	9368
17ACDHMS_UP_002_H06_28JAN2004_034	14200	3888	5002	2218	4782	3917	6234	4017	13850	2971	4581	3442	3631
17ACDHMS_UP_002_H12_28JAN2004_082	18248	7091	11783	9407	11934	11504	12453	7980	15177	9198	8114	5815	8620
17ACDHMS_UP_003_A02_28JAN2004_016	22296	11141	14964	5074	5762	27563	26243	16183	17027	17486	13854	13905	18729
17ACDHMS_UP_003_A04_28JAN2004_032	3262	10028	8470	4855	6177	12996	8998	8620	7774	8819	6887	7755	9283
17ACDHMS_UP_003_A09_28JAN2004_079	7310	26613	34908	28369	23388	44466	25599	23589	24950	49719	29502	32027	43751
17ACDHMS_UP_003_B01_28JAN2004_013	11358	3981	9622	1090	4348	2437	6505	3317	3956	2610	6673	3649	4399
17ACDHMS_UP_003_B02_28JAN2004_014	15406	3710	2190	928	2957	1800	3657	2135	3149	2067	3596	2216	1733
17ACDHMS_UP_003_B03_28JAN2004_029	19454	4021	6318	1035	2735	2902	5680	3823	9200	2787	4650	2433	2678
17ACDHMS_UP_003_B05_28JAN2004_045	23502	16831	15858	5391	6783	20958	18750	17525	19745	25778	19783	12237	12366
17ACDHMS_UP_003_B09_28JAN2004_077	3270	6829	8323	4078	5847	9678	9742	5608	7737	6542	7367	5167	7210
17ACDHMS_UP_003_B12_28JAN2004_094	7318	4097	2000	1117	2449	1969	4211	3261	3453	2057	4359	3159	2075
17ACDHMS_UP_003_C03_28JAN2004_027	11366	3311	1977	1064	2975	2251	3895	2560	3268	1912	3819	2760	2144
17ACDHMS_UP_003_C05_28JAN2004_043	15414	101929	251963	116171	89229	190283	135122	149015	197636	180013	130213	87791	144574
17ACDHMS_UP_003_C10_28JAN2004_076	19462	3876	3450	2427	3450	3602	5045	3704	4449	3768	4102	2929	2139
17ACDHMS_UP_003_D03_28JAN2004_025	23510	4190	2303	1344	3702	3698	6450	3540	3555	3391	5383	4101	3122
17ACDHMS_UP_003_D07_28JAN2004_057	2250	5302	2404	1145	3105	3281	3936	3224	3044	2435	4379	3374	2168
17ACDHMS_UP_003_D08_28JAN2004_058	6298	7722	7623	4415	6266	11634	10958	9288	7942	7152	8111	7063	6959
17ACDHMS_UP_003_D12_28JAN2004_090	10346	14135	23688	7514	9837	19411	18844	10892	14804	17084	13249	12063	15152
17ACDHMS_UP_003_E07_28JAN2004_055	14394	14744	17213	12500	10945	21660	15102	15899	16450	19315	13310	14761	12960
17ACDHMS_UP_003_E09_28JAN2004_071	18442	2745	1641	1093	3722	1547	3126	1834	2937	1522	3005	2096	1979
17ACDHMS_UP_003_E12_28JAN2004_088	22490	9353	7493	3774	6690	15063	12290	11528	9167	11359	10881	8917	9839
17ACDHMS_UP_003_F03_28JAN2004_021	2258	17858	29051	8796	8443	27621	25047	17499	20089	19126	15176	13795	20137
17ACDHMS_UP_003_G02_28JAN2004_004	6306	13301	52836	11719	16192	17635	34296	9806	64888	15747	16107	10470	19499
17ACDHMS_UP_003_G03_28JAN2004_019	10354	7438	9103	6999	9026	13512	12621	10218	10787	9129	8994	8575	12239
17ACDHMS_UP_003_G04_28JAN2004_020	14402	3569	1934	963	2955	1812	3572	2914	2999	2067	3886	3150	1711
17ACDHMS_UP_003_G09_28JAN2004_067	18450	11549	8324	5561	6002	10386	7771	9581	8138	12687	10026	8603	7695
17ACDHMS_UP_003_G10_28JAN2004_068	22498	3886	2256	1030	3259	3008	4407	3602	3331	2809	4342	3656	2393
17ACDHMS_UP_003_H11_28JAN2004_081	3264	4029	2777	1195	2962	3211	4051	3243	3402	2250	3434	3001	2489
17ACDHMS_UP_003_H12_28JAN2004_082	7312	4007	1932	1020	2644	1845	3879	3131	3172	2387	4249	2716	2157
17ACDHMS_UP_004_A04_28JAN2004_032	11360	7538	8061	4306	4488	6501	5964	5223	5817	8832	7179	5114	6463
17ACDHMS_UP_004_A06_28JAN2004_048	15408	3373	2637	1264	2787	2297	3955	2909	3265	2586	3341	2804	2332
17ACDHMS_UP_004_A10_28JAN2004_080	19456	5835	5980	2972	4977	7237	7754	6151	6347	6602	6575	4632	3722
17ACDHMS_UP_004_A11_28JAN2004_095	23504	3688	1663	879	3388	1815	3986	3041	2876	2042	4754	2789	1803
17ACDHMS_UP_004_B10_28JAN2004_078	3272	32296	92793	25535	29935	58494	76870	46931	93083	40636	34410	24400	53745
17ACDHMS_UP_004_B11_28JAN2004_093	7320	12022	14819	8835	8361	18241	13094	12358	10746	17821	13690	12162	14128
17ACDHMS_UP_004_C03_28JAN2004_027	11368	5914	5524	2708	4162	5320	6682	4442	5553	5800	6803	4693	4520
17ACDHMS_UP_004_C08_28JAN2004_060	15416	6421	4199	1716	3128	3853	5011	4120	4003	4586	5934	4128	3027
17ACDHMS_UP_004_C09_28JAN2004_075	19464	15145	17995	9943	9443	28653	19762	16761	14150	24856	15942	9336	9164
17ACDHMS_UP_004_D02_28JAN2004_010	23512	47358	77616	35304	38580	137904	98881	94629	89378	147391	100434	67010	91428
17ACDHMS_UP_004_D09_28JAN2004_073	2252	5836	8167	2940	5372	7275	7013	5592	5697	6097	6598	5190	5405
17ACDHMS_UP_004_D10_28JAN2004_074	6300	4995	3703	2638	4372	5287	5074	4346	3499	3711	4931	3238	3535
17ACDHMS_UP_004_D12_28JAN2004_090	10348	8596	10158	3044	4235	10392	8275	7337	6312	9353	8246	6673	7428
17ACDHMS_UP_004_E01_28JAN2004_007	14396	3387	5326	2639	5960	3435	11479	2911	26997	2756	5175	2757	2969
17ACDHMS_UP_004_E02_28JAN2004_008	18444	3200	1819	1375	3538	2163	3493	2312	2717	1747	3214	2000	1828
17ACDHMS_UP_004_E07_28JAN2004_055	22492	8910	6477	3185	5004	11895	8831	8108	6917	11424	9179	7041	7208
17ACDHMS_UP_004_E12_28JAN2004_088	2260	14283	37312	9547	14279	31637	31143	17638	27037	17766	17752	13014	26950
17ACDHMS_UP_004_F01_28JAN2004_005	6308	3250	2788	1144	3198	1835	4223	3019	3909	1811	3952	3253	2043
17ACDHMS_UP_004_F04_28JAN2004_022	10356	3389	2060	1129	2797	2333	3874	3254	6420	2393	3811	3450	2069
17ACDHMS_UP_004_F06_28JAN2004_038	14404	2738	1758	825	3132	1647	3498	2559	2896	1745	3459	2609	1645
17ACDHMS_UP_004_F08_28JAN2004_054	18452	6183	6773	6689	7118	8614	9601	6793	11386	8558	6387	5564	5481
17ACDHMS_UP_004_F09_28JAN2004_069	22500	3747	3117	1082	3303	3340	8006	3673	6293	2908	4338	2962	3056
17ACDHMS_UP_004_F11_28JAN2004_085	3266	54614	139634	55830	50117	164724	105111	104599	174617	107472	68229	54773	98932
17ACDHMS_UP_004_G01_28JAN2004_003	7314	3876	2274	1168	3489	2530	4532	2981	3066	3038	3970	3189	2572
17ACDHMS_UP_004_G04_28JAN2004_020	11362	5489	6050	2501	4285	5063	5859	4439	4356	5219	6049	4928	4137
17ACDHMS_UP_004_H07_28JAN2004_049	15410	2204	1423	695	2115	1387	2776	1866	2312	1497	2520	1674	1510
17ACDHMS_UP_005_A07_28JAN2004_063	19458	18622	22302	12713	11136	27714	21194	21680	21559	28991	15774	11298	12690
17ACDHMS_UP_005_B03_28JAN2004_029	23506	4721	2365	1199	3638	2527	4094	3180	3292	3240	5176	3266	2410
17ACDHMS_UP_005_B06_28JAN2004_046	3274	4315	2518	1040	2557	2689	4926	3306	3339	2402	4740	3177	2361
17ACDHMS_UP_005_B07_28JAN2004_061	7322	3901	2366	1174	3138	2770	4042	3531	3308	2601	4525	2628	2233
17ACDHMS_UP_005_B09_28JAN2004_077	11370	49102	68584	39496	28493	62719	38508	46400	48489	77819	39580	48492	69825
17ACDHMS_UP_005_B10_28JAN2004_078	15418	10285	18237	6654	8714	15558	13231	13942	12530	20121	13857	10321	13266
17ACDHMS_UP_005_B11_28JAN2004_093	19466	9499	9319	4206	5892	9227	10757	7914	8670	8324	7566	6221	6056
17ACDHMS_UP_005_C07_28JAN2004_059	23514	4270	1738	1015	3273	2507	3765	3289	2929	2441	3821	2796	1921
17ACDHMS_UP_005_D04_28JAN2004_026	2254	9544	8799	4528	5407	13349	9143	8076	5951	9990	8572	7677	7534
17ACDHMS_UP_005_D09_28JAN2004_073	6302	29583	37673	19244	16622	46170	25749	22102	18420	35727	21453	19587	24099
17ACDHMS_UP_005_E06_28JAN2004_040	10350	5562	5979	2573	4586	6302	6446	4459	4979	5532	6573	4070	4075
17ACDHMS_UP_005_E12_28JAN2004_088	14398	4321	1923	1166	2684	2181	4143	2998	3716	1953	3855	3314	2088
17ACDHMS_UP_005_F12_28JAN2004_086	22494	82766	245141	83512	79140	327767	265331	160095	237790	269942	185525	134316	284696
17ACDHMS_UP_005_G01_28JAN2004_003	2262	5862	6626	1526	2725	4694	6334	4634	10919	4868	6345	4542	4471
17ACDHMS_UP_005_G05_28JAN2004_035	6310	9905	10835	4787	6876	13064	11304	7974	18190	11222	7701	7489	6996
17ACDHMS_UP_005_G08_28JAN2004_052	10358	3570	1748	658	2353	1548	3859	2789	2952	1628	3658	3105	1863
17ACDHMS_UP_005_G12_28JAN2004_084	14406	72634	81042	44778	29121	120304	54318	73343	64289	105570	49260	75953	72913
17ACDHMS_UP_005_H03_28JAN2004_017	18454	5212	4899	3113	5169	5400	7094	5004	6611	4456	5982	4753	4011
17ACDHMS_UP_006_A04_28JAN2004_032	22502	5416	3671	1791	4529	4961	6668	4898	4217	4888	5315	3978	3950
17ACDHMS_UP_006_A07_28JAN2004_063	3268	4856	5178	1193	2728	3290	6800	4633	10870	2561	4942	2720	3189
17ACDHMS_UP_006_A10_28JAN2004_080	7316	5142	6529	2737	4134	5912	6141	4925	5694	5633	6026	4717	5524
17ACDHMS_UP_006_A11_28JAN2004_095	11364	4245	2037	968	3061	2333	3949	2499	2798	2414	3670	3060	2050
17ACDHMS_UP_006_A12_28JAN2004_096	15412	5680	4627	2242	3807	4062	4277	4072	4218	5445	5355	4365	3222
17ACDHMS_UP_006_B01_28JAN2004_013	19460	41018	44120	20177	17651	77705	37338	48322	33643	56511	30131	21078	19650
17ACDHMS_UP_006_B08_28JAN2004_062	23508	27825	64572	24149	31097	75487	85367	47900	74314	67359	57421	35105	58759
17ACDHMS_UP_006_B09_28JAN2004_077	3276	4232	2853	940	3156	2536	5395	2891	4394	2535	5611	3542	2572
17ACDHMS_UP_006_B10_28JAN2004_078	7324	4038	2334	794	3187	2166	4390	3416	3284	1999	4130	3192	2019
17ACDHMS_UP_006_B11_28JAN2004_093	11372	4959	3686	1314	3636	3058	5317	3678	3828	3366	6037	4364	3435
17ACDHMS_UP_006_C06_28JAN2004_044	15420	4115	6643	1249	2975	3668	5380	3699	5564	4252	5001	3656	4354
17ACDHMS_UP_006_C11_28JAN2004_091	19468	10819	9411	5131	6247	15542	10415	10106	8341	14453	12356	7235	6819
17ACDHMS_UP_006_C12_28JAN2004_092	23516	9412	9847	4427	7322	13356	16343	10986	10752	12521	12065	8844	10622
17ACDHMS_UP_006_D05_28JAN2004_041	6304	47892	225350	55919	81360	106882	135122	63950	108584	108365	93949	60441	204060
17ACDHMS_UP_006_D06_28JAN2004_042	10352	4598	4299	3192	4406	5230	5534	3464	4410	4193	4972	3154	3239
17ACDHMS_UP_006_D09_28JAN2004_073	14400	3081	1715	1092	3306	1686	3177	2553	2889	1769	3278	2523	1549
17ACDHMS_UP_006_D10_28JAN2004_074	18448	4721	3689	4302	6283	4230	5614	3941	4712	4620	5137	2704	3482
17ACDHMS_UP_006_D12_28JAN2004_090	22496	6833	3508	2476	4908	7408	6315	6077	4400	5921	5349	5724	4455
17ACDHMS_UP_006_E01_28JAN2004_007	2264	191777	420810	122749	101071	415883	276139	230360	349043	332431	174629	167715	297433
17ACDHMS_UP_006_E04_28JAN2004_024	10360	14946	30866	15221	17588	29373	28889	20759	39254	25224	17499	16954	30245
17ACDHMS_UP_006_E05_28JAN2004_039	14408	2866	1699	892	2889	1815	3482	2451	3733	1821	3099	2436	1648
17ACDHMS_UP_006_E08_28JAN2004_056	18456	4573	3033	2575	4708	3987	4020	4530	3719	5435	5237	5101	3511
17ACDHMS_UP_006_E11_28JAN2004_087	22504	40713	43534	27852	25691	87275	47722	52088	42605	78459	44486	38454	47167
17ACDHMS_UP_006_F08_28JAN2004_054	3230	2629	1361	709	2052	1518	2280	1719	2643	1387	2410	1694	1402
17ACDHMS_UP_006_F09_28JAN2004_069	7278	2433	1561	606	1993	1485	2775	2082	2844	1286	2959	1601	1447
17ACDHMS_UP_006_G01_28JAN2004_003	11326	15877	26071	12285	16430	18337	18520	11173	20957	22300	19014	11977	16019
17ACDHMS_UP_006_H01_28JAN2004_001	15374	3417	2475	1184	3052	1676	4295	2075	8320	1785	3787	2213	1707
17ACDHMS_UP_006_H08_28JAN2004_050	19422	3598	2804	1177	2231	2416	4221	2920	4643	2406	3486	2508	2808
17ACDHMS_UP_006_H12_28JAN2004_082	23470	8002	8002	2768	5707	9261	11122	9262	8541	10871	10633	8163	5942
17ACDHMS_UP_007_A01_28JAN2004_015	3238	3008	2117	716	2348	1929	4097	2652	2933	2029	4088	2117	1836
17ACDHMS_UP_007_A04_28JAN2004_032	7286	10240	15362	10579	11329	13684	11368	9685	11843	13835	10148	10606	13673
17ACDHMS_UP_007_A06_28JAN2004_048	11334	40473	141918	45474	40735	134262	99641	62075	160506	146673	97770	42211	81962
17ACDHMS_UP_007_A08_28JAN2004_064	15382	9321	6445	2202	4211	2796	5336	5648	5042	6461	7274	6344	4098
17ACDHMS_UP_007_A09_28JAN2004_079	19430	3333	2174	758	2667	1944	3693	2750	3025	1849	3714	2365	1883
17ACDHMS_UP_007_A10_28JAN2004_080	23478	3743	1772	823	3809	1738	4845	3230	3201	2074	4895	3495	2184
17ACDHMS_UP_007_A12_28JAN2004_096	2218	216399	767266	353611	204298	655489	414567	287810	986165	613124	320653	221523	453817
17ACDHMS_UP_007_B03_28JAN2004_029	6266	2778	1318	882	2111	1455	2452	1781	2561	1405	2791	1805	1642
17ACDHMS_UP_007_B05_28JAN2004_045	10314	5392	6264	8514	10376	7263	7041	5517	4902	5602	5329	4206	5168
17ACDHMS_UP_007_B11_28JAN2004_093	14362	6990	9753	9713	11109	8640	7674	6645	7807	10620	8341	6246	8166
17ACDHMS_UP_007_C03_28JAN2004_027	18410	3243	2459	1199	2617	2651	3883	2875	2905	2335	3320	2470	2160
17ACDHMS_UP_007_C08_28JAN2004_060	22458	6479	8218	4479	6618	12327	12571	8792	8854	9614	9383	7290	8204
17ACDHMS_UP_007_D02_28JAN2004_010	2226	3452	2039	1186	3589	2257	3908	2883	3242	2051	3466	2853	2221
17ACDHMS_UP_007_D05_28JAN2004_041	6274	5202	13414	10006	13564	8152	9081	5958	8729	7647	6173	4424	8076
17ACDHMS_UP_007_D06_28JAN2004_042	10322	61609	100172	45563	44497	122405	72453	58684	60121	94140	59230	60172	83452
17ACDHMS_UP_007_D09_28JAN2004_073	14370	24927	16256	14316	12569	45003	14819	21224	12681	29620	17090	17388	15807
17ACDHMS_UP_007_D12_28JAN2004_090	18418	24024	28449	14922	13215	31198	17548	27921	23054	36425	21137	17004	18849
17ACDHMS_UP_007_E08_28JAN2004_056	22466	3186	2077	918	2569	2500	3563	2170	3454	2016	2644	1974	1909
17ACDHMS_UP_007_E10_28JAN2004_072	3232	57839	153519	49726	46133	129804	110625	113804	178785	100971	77264	104629	170901
17ACDHMS_UP_007_F05_28JAN2004_037	7280	5830	9656	4264	5410	11417	8979	5594	8116	9800	6427	4557	6170
17ACDHMS_UP_007_G01_28JAN2004_003	11328	147698	261400	213143	163024	255151	179729	162408	298293	277394	152156	112088	207985
17ACDHMS_UP_007_G04_28JAN2004_020	15376	8168	8234	4131	5686	8061	7866	6678	6660	9320	8862	6677	5691
17ACDHMS_UP_007_G05_28JAN2004_035	19424	8898	7000	5351	6291	18120	11656	12530	10568	20341	12095	9412	8469
17ACDHMS_UP_007_G06_28JAN2004_036	23472	99533	371506	112934	100270	230291	231649	124463	382986	264159	194825	125540	231569
17ACDHMS_UP_007_G08_28JAN2004_052	3240	9970	14720	7033	8015	17091	16914	10898	13340	9769	9897	9035	12050
17ACDHMS_UP_007_H01_28JAN2004_001	7288	14040	18977	14461	14949	21453	14385	15943	17203	21206	17350	13167	18242
17ACDHMS_UP_007_H08_28JAN2004_050	11336	7749	6059	2790	5606	7761	7570	6729	6067	7375	8207	6602	4298
17ACDHMS_UP_007_H11_28JAN2004_081	15384	2609	1345	675	2022	1367	2756	1938	2445	1382	2731	1634	1426
17ACDHMS_UP_007_H12_28JAN2004_082	19432	4617	2595	1087	2549	3407	4295	3285	3137	3396	3659	3305	2024
17ACDHMS_UP_008_A03_28JAN2004_031	23480	2634	1682	863	2596	1510	2586	1732	2587	1810	3321	1627	1577
17ACDHMS_UP_008_A04_28JAN2004_032	2220	20369	42301	5294	5658	36273	27259	18844	27815	39200	22794	17209	33958
17ACDHMS_UP_008_A08_28JAN2004_064	6268	2665	1869	2903	3837	1853	3195	2177	3144	1970	2815	2203	1903
17ACDHMS_UP_008_A10_28JAN2004_080	10316	10443	15956	6367	8434	16010	15645	11752	13992	14903	12852	11611	14887
17ACDHMS_UP_008_B04_28JAN2004_030	14364	2619	1394	839	2091	1305	2592	1587	2561	1583	2602	1562	1522
17ACDHMS_UP_008_B05_28JAN2004_045	18412	10460	9711	5400	5853	20285	12827	14410	11006	14916	10742	9372	10102
17ACDHMS_UP_008_B06_28JAN2004_046	22460	4055	5001	1581	3033	6282	7114	4750	5637	6459	5329	4012	5467
17ACDHMS_UP_008_B09_28JAN2004_077	6276	68069	87955	36874	34134	113255	69001	53089	60257	67825	44601	49568	59214
17ACDHMS_UP_008_B10_28JAN2004_078	10324	10666	13349	6013	8345	15026	14101	9764	10014	11775	10605	8718	10277
17ACDHMS_UP_008_C02_28JAN2004_012	14372	5116	4454	2013	3413	4401	4805	3785	4808	3671	6388	3993	3500
17ACDHMS_UP_008_C06_28JAN2004_044	18420	3091	2235	818	2471	1949	3430	2214	3616	2166	3637	2264	1918
17ACDHMS_UP_008_C08_28JAN2004_060	22468	10930	16408	6741	9595	22029	27208	14287	19739	16041	17318	13515	14711
17ACDHMS_UP_008_C12_28JAN2004_092	3234	3898	4685	1651	3031	4172	5572	3475	11562	3397	4202	3018	3290
17ACDHMS_UP_008_D01_28JAN2004_009	7282	37956	45683	27505	23929	60969	31261	41993	34351	59596	34101	34261	40844
17ACDHMS_UP_008_D02_28JAN2004_010	11330	7363	12070	4233	5050	7470	8891	7690	12255	7897	8967	7274	8166
17ACDHMS_UP_008_D04_28JAN2004_026	15378	3382	4087	1547	4178	2269	7284	3220	6981	2788	5340	3303	3899
17ACDHMS_UP_008_D09_28JAN2004_073	23474	28047	53843	20382	21664	62439	51539	45462	43504	68504	49427	33769	48185
17ACDHMS_UP_008_D12_28JAN2004_090	3242	3842	2531	1709	2451	3557	4921	2995	3464	2813	3605	2703	2588
17ACDHMS_UP_008_E01_28JAN2004_007	7290	16605	22333	13649	13468	26066	17797	16973	20395	32505	21369	17418	21514
17ACDHMS_UP_008_E03_28JAN2004_023	11338	55551	90945	44659	44404	190890	110332	59371	52466	143548	78138	74246	102639
17ACDHMS_UP_008_E08_28JAN2004_056	15386	9378	19363	6101	4578	12977	8561	10791	10759	22981	14975	9768	8985
17ACDHMS_UP_008_F01_28JAN2004_005	19434	12319	15320	1334	2597	22052	14022	15747	14847	17410	11129	8083	10131
17ACDHMS_UP_008_F02_28JAN2004_006	23482	3319	3885	1165	2913	4994	6422	3854	16189	6484	8175	3453	4213
17ACDHMS_UP_008_F07_28JAN2004_053	2222	11210	19867	8893	10437	15862	14473	10566	15187	9615	8820	8699	12070
17ACDHMS_UP_008_F10_28JAN2004_070	6270	9802	18852	10215	12138	10405	13825	7309	15041	8848	8313	10305	17147
17ACDHMS_UP_008_G05_28JAN2004_035	10318	4854	2718	1707	4266	2898	4470	3940	3334	3247	5145	4125	2683
17ACDHMS_UP_008_G09_28JAN2004_067	14366	3674	1748	812	3166	1779	4554	2610	4872	1799	3627	3248	1854
17ACDHMS_UP_008_G12_28JAN2004_084	18414	25676	25242	21569	18977	42318	29657	30212	25268	37570	23762	22914	25965
17ACDHMS_UP_008_H03_28JAN2004_017	22462	58525	75933	45252	28887	82677	51948	85142	84802	146149	63933	64514	85378
17ACDHMS_UP_008_H05_28JAN2004_033	2230	19405	17491	9997	9825	27689	15202	13299	11458	17843	13414	14363	14922
17ACDHMS_UP_008_H07_28JAN2004_049	6278	4769	4095	1755	3758	4809	5084	3412	3895	4713	4769	3296	3158
17ACDHMS_UP_008_H10_28JAN2004_066	10326	21110	67187	24268	24908	70796	56745	61419	111199	41781	29259	23729	41935
17ACDHMS_UP_009_A03_28JAN2004_031	14374	3596	3442	1258	2509	3408	4545	2545	3433	2946	3293	2619	2623
17ACDHMS_UP_009_A05_28JAN2004_047	18422	4529	3160	1673	2633	3484	3527	3316	3756	3561	4013	2787	2621
17ACDHMS_UP_009_A07_28JAN2004_063	22470	4896	2649	959	4190	2385	6342	3995	4114	2375	5450	3886	2250
17ACDHMS_UP_009_A08_28JAN2004_064	3236	30679	85280	25508	32066	78685	90749	49494	100765	27014	25097	30425	59305
17ACDHMS_UP_009_B04_28JAN2004_030	7284	9607	10031	6478	7376	5099	7485	8579	8558	10481	9309	8171	8891
17ACDHMS_UP_009_B08_28JAN2004_062	11332	3000	1660	1089	3869	1493	2889	1832	2861	1477	3290	1771	1497
17ACDHMS_UP_009_B11_28JAN2004_093	15380	4614	2259	1009	3795	2195	5033	3556	3455	2360	4877	3938	2222
17ACDHMS_UP_009_B12_28JAN2004_094	19428	7891	8999	4502	5158	8671	9534	10496	10418	10567	9432	5126	3937
17ACDHMS_UP_009_C02_28JAN2004_012	23476	3173	1662	806	2950	1821	3767	2424	2811	1802	3607	2417	1793
17ACDHMS_UP_009_C04_28JAN2004_028	3244	44809	82635	39000	31423	119534	84680	66592	98559	65651	38469	51785	80763
17ACDHMS_UP_009_C07_28JAN2004_059	7292	15491	23010	12444	12459	22634	20471	15572	18380	24364	18216	13174	16885
17ACDHMS_UP_009_D01_28JAN2004_009	11340	5630	3605	1565	4037	3817	5607	4672	4130	3125	6045	5368	3337
17ACDHMS_UP_009_D05_28JAN2004_041	15388	6569	3390	1207	3029	3361	5837	4514	4434	5113	6156	4942	2949
17ACDHMS_UP_009_D07_28JAN2004_057	19436	22148	29158	9735	9848	40755	32728	29413	34705	36755	21095	11778	15922
17ACDHMS_UP_009_D08_28JAN2004_058	23484	4395	3373	1274	3369	3163	5339	3249	5856	5430	5766	3236	2737
17ACDHMS_UP_009_D12_28JAN2004_090	2224	11575	22893	16992	18428	20867	19830	25168	27802	13710	14014	18127	28283
17ACDHMS_UP_009_E02_28JAN2004_008	6272	6395	4329	2129	4895	4394	6218	5660	4349	4110	3912	3280	3508
17ACDHMS_UP_009_E03_28JAN2004_023	10320	48579	96761	56519	59143	112508	89228	70280	70146	82360	58700	50236	87485
17ACDHMS_UP_009_F02_28JAN2004_006	14368	3621	3434	1429	2809	3948	3985	2857	3438	2404	3918	2435	2449
17ACDHMS_UP_009_F04_28JAN2004_022	18416	3390	2170	907	2613	2187	3607	2416	3079	1807	3216	2310	1675
17ACDHMS_UP_009_F05_28JAN2004_037	22464	55377	80065	40711	45923	128404	84650	84689	83358	97749	63800	58057	75294
17ACDHMS_UP_009_F11_28JAN2004_085	2232	13518	15782	9142	7858	21940	15941	12950	10664	14224	11424	11008	12253
17ACDHMS_UP_009_F12_28JAN2004_086	6280	2240	1252	618	2109	1406	2269	1613	2414	1389	2397	1761	1527
17ACDHMS_UP_009_G02_28JAN2004_004	10328	42587	74580	50770	49422	80249	59042	38820	42224	69513	44080	44484	62884
17ACDHMS_UP_009_G03_28JAN2004_019	14376	5654	3443	2561	4874	4191	5296	4826	4304	4524	6287	5202	3839
17ACDHMS_UP_009_G07_28JAN2004_051	18424	5891	2929	1543	3696	3422	5887	4089	4117	4341	6092	4185	2595
17ACDHMS_UP_009_G12_28JAN2004_084	22472	3066	1702	868	2243	1910	3037	1906	2731	1816	3355	1792	1547
17ACDHMS_UP_009_H05_28JAN2004_033	3326	29092	31674	21413	17225	60198	33667	32318	26196	24024	14512	21335	26461
17ACDHMS_UP_009_H06_28JAN2004_034	7374	6591	13626	3005	7233	5639	10367	5026	42333	6614	10770	6414	6432
17ACDHMS_UP_009_H10_28JAN2004_066	11422	3834	2972	1116	2692	4674	4943	2960	3509	3697	4431	2636	2757
17ACDHMS_UP_009_H12_28JAN2004_082	15470	4385	5459	1507	3604	2296	5438	2791	4405	3842	4897	2669	2701
17ACDHMS_UP_010_A01_28JAN2004_015	19518	4901	7655	3635	4665	7830	7584	7097	7053	7965	6511	3208	4815
17ACDHMS_UP_010_A04_28JAN2004_032	23566	4383	2048	1060	3612	2299	5046	3258	3164	2481	5475	2605	1818
17ACDHMS_UP_010_A05_28JAN2004_047	3334	5381	4101	2248	3809	5332	6634	4336	5155	3774	5389	3820	4034
17ACDHMS_UP_010_B06_28JAN2004_046	7382	13162	12411	6071	5895	26246	13726	12280	10472	22079	13551	14776	13903
17ACDHMS_UP_010_B07_28JAN2004_061	11430	10981	15104	6264	5422	20297	15503	9861	10840	18127	10468	10505	10114
17ACDHMS_UP_010_B09_28JAN2004_077	15478	3249	2125	942	3115	1701	3461	2505	3147	2334	3587	2057	1537
17ACDHMS_UP_010_B11_28JAN2004_093	19526	3534	2471	1848	4724	2589	3709	2542	2941	2380	3561	2468	1963
17ACDHMS_UP_010_C08_28JAN2004_060	23574	5478	4365	2376	5266	5117	6504	6264	8125	10416	9918	5766	4404
17ACDHMS_UP_010_C09_28JAN2004_075	2314	26249	51769	21028	22351	48574	46654	32086	53692	38793	28947	24500	42298
17ACDHMS_UP_010_C12_28JAN2004_092	6362	2673	1429	739	2416	1346	2456	1758	2641	1385	2738	1725	1431
17ACDHMS_UP_010_D04_28JAN2004_026	10410	13851	21179	14559	14922	25693	17082	13829	14572	20262	15616	15716	17937
17ACDHMS_UP_010_D07_28JAN2004_057	14458	13560	9951	9637	5838	21262	8761	9726	6167	13449	7594	9718	7827
17ACDHMS_UP_010_D09_28JAN2004_073	18506	3079	1724	1036	3284	1550	3124	2320	2622	1601	2832	2428	1865
17ACDHMS_UP_010_D12_28JAN2004_090	22554	15558	14239	10765	11509	31253	19962	21482	12991	21080	12818	18819	20020
17ACDHMS_UP_010_E03_28JAN2004_023	2322	22564	41069	17120	18888	43135	34588	27631	30596	32681	23779	18420	28444
17ACDHMS_UP_010_E04_28JAN2004_024	6370	8005	19621	5260	11205	11760	15939	6623	60475	7600	9847	7036	16878
17ACDHMS_UP_010_E07_28JAN2004_055	10418	7055	12550	4767	5444	15497	15003	8948	12231	10670	9992	9964	10691
17ACDHMS_UP_010_E08_28JAN2004_056	14466	21197	29277	20835	21196	38607	27549	32022	30671	25101	18203	18469	24224
17ACDHMS_UP_010_F04_28JAN2004_022	18514	4096	2536	1900	4510	2505	3602	3048	3341	2984	4098	2996	1919
17ACDHMS_UP_010_F05_28JAN2004_037	22562	7081	5044	2408	5375	7173	7672	6666	5252	6991	6789	6850	4515
17ACDHMS_UP_010_F06_28JAN2004_038	3328	9325	13337	5852	7484	12403	12202	8661	9493	8336	9067	7728	10652
17ACDHMS_UP_010_F07_28JAN2004_053	7376	7455	7478	5795	8018	9179	8353	7019	7946	10055	8369	8149	9631
17ACDHMS_UP_010_F12_28JAN2004_086	11424	7754	39672	5818	15384	16313	28087	8703	21928	15527	20551	9062	25890
17ACDHMS_UP_010_G01_28JAN2004_003	15472	8252	11503	4866	5740	10013	9952	6305	6165	12150	8696	6141	6873
17ACDHMS_UP_010_G05_28JAN2004_035	19520	5036	3475	2615	4854	3735	4198	4355	4165	4154	4569	2962	2365
17ACDHMS_UP_010_G08_28JAN2004_052	23568	5153	5059	2603	6193	7485	9827	6108	7146	6724	9502	5183	5834
17ACDHMS_UP_010_G09_28JAN2004_067	3336	24931	42196	23144	21314	64680	44416	24814	35223	44168	31624	32155	40717
17ACDHMS_UP_010_G10_28JAN2004_068	7384	5564	4379	2778	4563	5101	6474	4350	4416	4984	6127	4726	3845
17ACDHMS_UP_010_G12_28JAN2004_084	11432	108292	614197	91015	112404	253003	394442	126854	846580	330587	272055	135485	395621
17ACDHMS_UP_010_H01_28JAN2004_001	15480	5930	4387	2194	4091	4627	6113	3944	4150	4609	4604	4112	3108
17ACDHMS_UP_010_H06_28JAN2004_034	19528	5040	4703	3880	5682	6173	6333	4031	4489	6147	4852	3711	3534
17ACDHMS_UP_010_H07_28JAN2004_049	23576	6173	7671	2995	5247	9018	7611	8719	8405	12094	10363	6481	7825
19ACACYS_UP_001_A02_28JAN2004_016	2316	4779	2041	1148	3696	1954	4776	3399	2959	1898	4741	3392	2019
19ACACYS_UP_001_A07_28JAN2004_063	6364	15330	15750	9647	11090	23141	16094	14766	14636	16055	12955	10984	15131
19ACACYS_UP_001_B01_28JAN2004_013	10412	13650	19778	6648	6874	21911	15649	13558	12408	18730	13863	12177	15346
19ACACYS_UP_001_B05_28JAN2004_045	14460	49276	83852	49030	39082	104665	48497	54667	50696	85465	52224	42239	53945
19ACACYS_UP_001_B06_28JAN2004_046	18508	51509	97542	39148	41775	80179	56936	46228	57887	72288	58753	38973	56797
19ACACYS_UP_001_C01_28JAN2004_011	22556	64256	72687	33978	49194	156461	107276	80001	79463	113333	72985	64338	73858
19ACACYS_UP_001_E12_28JAN2004_088	2324	11073	9954	5036	5657	9607	8765	7683	5912	8132	7733	6744	6860
19ACACYS_UP_001_G03_28JAN2004_019	6372	13342	19613	10491	12720	18730	16370	11253	14910	15863	12459	11550	14855
19ACACYS_UP_001_G04_28JAN2004_020	10420	176601	651330	485450	285191	741130	638318	221233	1731160	669558	388371	257120	572209
19ACACYS_UP_001_H02_28JAN2004_002	14468	26725	51228	29514	30172	61552	47707	29671	30183	54473	36298	31422	40281
19ACACYS_UP_001_H06_28JAN2004_034	18516	19241	47606	42104	40724	31176	37440	23004	78101	21613	17084	16767	24582
19ACACYS_UP_001_H09_28JAN2004_065	22564	3591	2046	896	3211	2108	3731	2601	3074	2040	3523	2722	2057
19ACACYS_UP_002_A01_29JAN2004_015	3330	16343	26407	17759	15966	35363	26280	22111	20851	18218	15502	17883	24727
19ACACYS_UP_002_A04_29JAN2004_032	7378	355055	984817	485450	315446	1529720	564548	709444	1499500	1271800	539442	420503	823729
19ACACYS_UP_002_A06_29JAN2004_048	11426	331228	984817	485450	344656	1529720	635744	653339	1425160	1199260	463360	337471	1124020
19ACACYS_UP_002_A10_29JAN2004_080	15474	21652	36230	8176	9372	23721	20920	16120	20647	31717	21417	15595	18239
19ACACYS_UP_002_B03_29JAN2004_029	19522	6241	4736	2291	4290	6328	7368	6964	5845	5783	5517	4311	3089
19ACACYS_UP_002_C05_29JAN2004_043	23570	3221	1577	735	2921	1552	4143	2689	3046	1700	4588	3238	1771
19ACACYS_UP_002_D03_29JAN2004_025	3338	4785	2901	1473	2976	3228	4564	3388	3602	2463	5427	3089	2723
19ACACYS_UP_002_D09_29JAN2004_073	7386	3771	2055	852	2734	1815	3950	3044	2979	1884	4128	2789	1867
19ACACYS_UP_002_E05_29JAN2004_039	11434	27983	42407	11722	12572	37650	27232	23580	25225	47953	29344	25303	31927
19ACACYS_UP_002_F02_29JAN2004_006	15482	16033	24251	6603	7976	18843	15777	13265	16381	27505	17950	11205	14529
19ACACYS_UP_002_F03_29JAN2004_021	19530	81796	169448	71800	74303	164840	141762	96441	133537	159636	103814	64236	95244
19ACACYS_UP_002_F06_29JAN2004_038	23578	4285	4077	1708	4434	4351	5306	4380	4514	4825	5590	3898	3723
19ACACYS_UP_002_F11_29JAN2004_085	2318	4886	2321	1340	2794	2604	4432	3670	3141	2093	4444	3814	1827
19ACACYS_UP_002_G03_29JAN2004_019	6366	105427	172378	80393	72691	194508	105433	108085	116756	214071	109866	110214	132382
19ACACYS_UP_002_G11_29JAN2004_083	10414	5701	3558	1385	3276	3891	5271	4404	4200	5002	4557	3456	3031
19ACACYS_UP_002_H12_29JAN2004_082	14462	5111	3701	2029	3206	5988	6013	4223	4512	3950	4285	5122	3494
19ACACYS_UP_003_A03_29JAN2004_031	18510	2675	1479	885	3220	1570	3376	2109	2622	1515	3175	2106	1546
19ACACYS_UP_003_A11_29JAN2004_095	22558	5717	6003	2513	5461	8695	11646	6844	8338	6357	7751	6821	7595
19ACACYS_UP_003_B01_29JAN2004_013	2326	3259	1750	1102	2810	1810	4101	2166	3030	1716	3373	3098	2078
19ACACYS_UP_003_B04_29JAN2004_030	6374	6156	8352	3489	4995	6019	6946	5067	4476	5282	6448	5509	4988
19ACACYS_UP_003_B06_29JAN2004_046	10422	49831	90224	26287	28320	103264	68899	53401	68730	77547	51086	48622	62339
19ACACYS_UP_003_B08_29JAN2004_062	14470	38076	11430	16071	10408	31955	13912	20073	13548	27329	13335	23147	15121
19ACACYS_UP_003_B12_29JAN2004_094	18518	56728	82650	84438	71183	128380	85937	86502	438858	97575	72694	47666	72586
19ACACYS_UP_003_C09_29JAN2004_075	22566	136563	146862	111964	80934	348145	145682	164315	157019	257153	144339	137823	172391
19ACACYS_UP_003_C10_29JAN2004_076	3332	320083	984817	485450	293177	1388290	830377	241487	1785260	1019300	525802	292337	892391
19ACACYS_UP_003_D03_29JAN2004_025	7380	6410	7094	3852	4895	8688	8529	5814	6568	8133	7965	5769	6843
19ACACYS_UP_003_E01_29JAN2004_007	11428	19675	41295	18936	17857	43742	36372	24854	28775	55172	38301	26805	39609
19ACACYS_UP_003_G02_29JAN2004_004	15476	13857	24102	6600	7966	17343	17701	12277	16097	19211	15896	10567	13329
19ACACYS_UP_003_G05_29JAN2004_035	19524	3398	2442	1365	3409	2920	4020	2949	3309	2951	3829	3151	1916
19ACACYS_UP_003_H05_29JAN2004_033	23572	6997	5843	3340	5960	11313	10549	8655	9270	9235	9099	6610	7073
19ACACYS_UP_003_H08_29JAN2004_050	3340	18026	28585	13513	14673	29729	27822	18970	23691	21998	17539	14714	19916
19ACACYS_UP_004_A07_29JAN2004_063	7388	15875	17776	10774	11002	26022	15941	15373	11383	19401	14222	14237	15545
19ACACYS_UP_004_A08_29JAN2004_064	11436	12933	17778	7532	7454	16529	16156	7560	13736	17494	13095	11157	14283
19ACACYS_UP_004_A09_29JAN2004_079	15484	8450	5462	1826	4200	5277	6137	4621	4854	6338	6395	4913	3970
19ACACYS_UP_004_B02_29JAN2004_014	19532	208174	977048	395204	331213	764005	562559	350604	747149	794884	442475	234576	662729
19ACACYS_UP_004_B05_29JAN2004_045	23580	13569	6510	4349	5413	14087	9317	9162	7347	11940	9972	10123	7038
19ACACYS_UP_004_C03_29JAN2004_027	2320	146913	636167	249706	277252	674232	358903	283074	394673	403885	258811	204379	536670
19ACACYS_UP_004_C07_29JAN2004_059	6368	23609	37237	22676	20956	46730	26781	18480	20159	26777	15006	24912	29571
19ACACYS_UP_004_D05_29JAN2004_041	10416	38556	66946	15500	13156	88956	56511	39711	40998	72560	38248	39864	51110
19ACACYS_UP_004_E01_29JAN2004_007	14464	7340	7618	3157	4381	7504	6962	7102	6333	7589	7024	6001	5958
19ACACYS_UP_004_E02_29JAN2004_008	18512	4359	3220	3272	5645	3791	4932	4443	4241	4596	4651	3165	2907
19ACACYS_UP_004_E09_29JAN2004_071	22560	36584	53061	19110	24212	50535	38771	30235	38246	53736	39510	32753	46677
19ACACYS_UP_004_E11_29JAN2004_087	2328	12129	10473	4537	6819	9509	10691	7037	13572	6696	6739	6620	7544
19ACACYS_UP_004_F04_29JAN2004_022	6376	12429	11508	11162	11919	16337	9429	9025	9160	14892	8223	7814	7280
19ACACYS_UP_004_H04_29JAN2004_018	10424	7907	7575	2886	4417	10060	7774	7290	6412	8753	8635	7246	6329
19ACACYS_UP_004_H11_29JAN2004_081	14472	3304	2549	1844	4268	2001	4172	2478	3408	2252	3658	2612	2481
19ACACYS_UP_004_H12_29JAN2004_082	18520	14778	16593	12131	12828	25518	17138	25637	21640	22310	16718	13068	14760
19ACACYS_UP_005_A02_29JAN2004_016	22568	6367	4681	4173	6896	8554	8973	6957	6574	6579	6141	6050	6130
19ACACYS_UP_005_A03_29JAN2004_031	3768	23538	61401	40822	28309	71309	62347	32803	44975	62061	31941	32539	46350
19ACACYS_UP_005_A08_29JAN2004_064	7816	10983	17460	5903	7648	15078	14260	6735	15238	14251	14568	9082	13658
19ACACYS_UP_005_A09_29JAN2004_079	11864	4474	4793	2658	3877	6145	5082	4291	4268	4232	4831	4133	4486
19ACACYS_UP_005_A10_29JAN2004_080	15912	38566	47937	25060	41366	73223	46566	27183	51241	57947	40039	26607	45841
19ACACYS_UP_005_B02_29JAN2004_014	19960	7678	4902	2690	3970	8775	7289	5693	5292	8070	7740	6332	5009
19ACACYS_UP_005_C02_29JAN2004_012	24008	7515	6202	2331	4133	8424	8032	6839	6408	8659	7660	7457	7081
19ACACYS_UP_005_C06_29JAN2004_044	3776	8972	6541	3506	4759	13337	7936	7922	6843	8854	7270	6209	6386
19ACACYS_UP_005_C10_29JAN2004_076	7824	48481	92027	33407	34035	149411	92270	58434	68730	106230	83017	46405	96316
19ACACYS_UP_005_D11_29JAN2004_089	11872	3278	2129	920	2856	1944	3659	2315	3126	1817	3800	2547	1828
19ACACYS_UP_005_E01_29JAN2004_007	15920	3709	1859	876	2322	1792	4386	2777	2997	1784	4027	2892	1802
19ACACYS_UP_005_F08_29JAN2004_054	19968	29148	41490	11965	14213	49765	56117	25277	36748	40598	30286	24137	28280
19ACACYS_UP_005_F10_29JAN2004_070	24016	7790	8513	5642	7675	13940	10794	9442	7989	12819	8709	8869	7957
19ACACYS_UP_005_G03_29JAN2004_019	2756	59375	78337	31777	36389	71496	46888	34991	69138	30958	19327	28426	46259
19ACACYS_UP_005_H05_29JAN2004_033	6804	3727	1839	918	2491	1715	4708	1990	10068	1612	3365	2299	1742
19ACACYS_UP_005_H07_29JAN2004_049	10852	2953	2280	2405	3269	7611	6004	3768	4715	6300	5467	3867	3841
19ACACYS_UP_005_H12_29JAN2004_082	14900	8973	9546	8387	8405	15054	11718	12514	10497	21027	14392	9603	12621
19ACACYS_UP_006_A07_29JAN2004_063	18948	13056	17854	26113	21880	35876	23549	26204	29561	18719	14017	17576	20661
19ACACYS_UP_006_A11_29JAN2004_095	22996	4886	3036	1711	3926	3451	5305	3659	3863	4127	5094	4112	2852
19ACACYS_UP_006_B02_29JAN2004_014	2764	2912	1691	852	2578	1700	3134	1911	3143	1456	2721	1920	1636
19ACACYS_UP_006_D08_29JAN2004_058	6812	8298	11871	7680	8269	3562	4984	7316	6977	4798	5407	4947	5587
19ACACYS_UP_006_F02_29JAN2004_006	10860	3194	1897	1880	3524	7336	5050	3918	3926	6142	6401	3977	3502
19ACACYS_UP_006_F08_29JAN2004_054	14908	3559	1817	1976	4042	2889	4502	3393	3172	4009	5625	3415	3513
19ACACYS_UP_006_F12_29JAN2004_086	18956	3169	1653	4649	5425	7354	6406	10313	7478	1766	2868	5724	4777
19ACACYS_UP_007_A06_29JAN2004_048	23004	4186	1697	874	3719	1925	4052	2891	2991	1873	3179	3034	1654
19ACACYS_UP_007_A11_29JAN2004_095	7818	66239	141377	41244	36290	123642	91363	83142	110708	125423	67824	63234	113431
19ACACYS_UP_007_B12_29JAN2004_094	11866	5701	5253	4338	5695	8337	7961	5725	5373	4784	5091	5121	5194
19ACACYS_UP_007_E04_29JAN2004_024	15914	36540	92974	19902	28005	48878	42998	28441	45465	55502	40604	27911	51165
19ACACYS_UP_007_F02_29JAN2004_006	19962	24875	39897	16921	16127	52472	40131	23743	23629	38230	25209	22711	25127
19ACACYS_UP_007_F07_29JAN2004_053	24010	6798	7512	2636	4353	10975	9978	8590	6356	9632	7848	6922	6327
19ACACYS_UP_007_G01_29JAN2004_003	3778	13491	15550	7127	8450	26787	15097	13112	13230	17989	12403	10012	14612
19ACACYS_UP_007_H01_29JAN2004_001	7826	75031	217325	75171	79169	154897	129901	74968	226539	151486	105552	60144	113231
19ACACYS_UP_008_A05_29JAN2004_047	11874	6091	7459	6146	6014	7055	6514	4822	4845	6422	6272	4801	5177
19ACACYS_UP_008_B02_29JAN2004_014	15922	38610	43008	14614	13030	59778	32290	28476	28654	46323	23693	24755	29781
19ACACYS_UP_008_B05_29JAN2004_045	19970	6181	8686	2894	3626	11583	10398	4223	7811	10044	6790	6792	7652
19ACACYS_UP_008_B11_29JAN2004_093	24018	24062	25567	7493	8007	60549	59276	32550	30513	53736	34789	30404	32064
19ACACYS_UP_008_D07_29JAN2004_057	2758	20945	33120	13497	12477	43602	26013	29413	24692	14906	10021	14158	19019
19ACACYS_UP_008_E08_29JAN2004_056	6806	12157	15081	6417	7812	9345	8098	8490	13691	7655	5819	6524	6667
19ACACYS_UP_008_E11_29JAN2004_087	10854	6310	6785	7471	8528	14004	11747	7644	9084	11383	8693	6923	8606
19ACACYS_UP_008_G07_29JAN2004_051	14902	3446	1788	901	2928	1792	3759	2652	3480	2166	3652	2631	1993
19ACACYS_UP_008_H11_29JAN2004_081	22998	47467	106153	47289	52659	147147	76767	73296	77910	137591	90332	67102	99822
19ACACYS_UP_009_A06_29JAN2004_048	2766	73059	195535	68860	59868	182674	141440	117587	193413	2315	4287	49049	92409
19ACACYS_UP_009_A10_29JAN2004_080	6814	9731	12325	6600	7763	2578	3632	5150	7823	3969	4306	4284	4433
19ACACYS_UP_009_A12_29JAN2004_096	10862	4062	2372	7937	10151	25880	23180	11595	12651	27529	21450	9552	13088
19ACACYS_UP_009_B09_29JAN2004_077	14910	3446	1672	1164	3563	2283	3934	2463	2651	3375	4144	3548	2010
19ACACYS_UP_009_C03_29JAN2004_027	18958	3288	1518	940	3110	1630	4365	3557	3448	1688	3658	2801	1969
19ACACYS_UP_009_C04_29JAN2004_028	23006	6100	7842	3163	6658	7141	9838	7968	10354	8699	9599	4460	6154
19ACACYS_UP_009_C05_29JAN2004_043	3772	28991	26952	13507	13082	60152	29592	30009	29481	37920	20822	23056	22291
19ACACYS_UP_009_D05_29JAN2004_041	7820	31906	47967	16622	12585	36506	20603	21875	23430	39627	25052	20366	26382
19ACACYS_UP_009_F04_29JAN2004_022	11868	80936	109714	41193	46034	132932	53689	41946	39309	100583	38336	58280	110542
19ACACYS_UP_009_F09_29JAN2004_069	15916	14559	14359	4898	5522	15364	9266	9231	8218	13229	8606	9900	8781
19ACACYS_UP_009_F12_29JAN2004_086	19964	6982	6758	2486	3878	8267	8680	5313	4746	5969	6038	5681	5045
19ACACYS_UP_009_G02_29JAN2004_004	24012	3501	2038	831	3442	2383	3993	2736	3117	2111	3769	3032	2193
19ACACYS_UP_009_G03_29JAN2004_019	3780	11229	24773	7493	9166	17467	12407	15978	20722	21624	18516	10645	13492
19ACACYS_UP_009_H02_29JAN2004_002	7828	9846	13418	4398	6056	9308	11850	10220	10321	11513	10709	7376	9264
19ACACYS_UP_010_A11_29JAN2004_095	11876	107083	266269	149327	181041	283628	248570	138872	304150	266798	216151	109295	308153
19ACACYS_UP_010_D03_29JAN2004_025	15924	15297	15459	11503	12110	31825	26412	14312	16703	18746	13755	13909	18233
19ACACYS_UP_010_D11_29JAN2004_089	19972	12800	14375	7400	8693	21827	20430	10343	11716	16153	12962	11282	12453
19ACACYS_UP_010_E06_29JAN2004_040	24020	25588	29722	9064	9453	51282	37762	37585	27268	57889	32538	37220	40445
19ACACYS_UP_010_F03_29JAN2004_021	2760	55508	59388	32548	20804	98199	48424	44399	42251	21026	12384	31167	35830
19ACACYS_UP_010_F05_29JAN2004_037	6808	10985	21923	9803	11435	7997	8525	8888	14466	7157	6343	6239	9432
19ACACYS_UP_010_F11_29JAN2004_085	10856	6304	10599	13661	13105	24864	20059	13123	17197	21821	19154	12621	23384
19ACACYS_UP_010_G11_29JAN2004_083	14904	6986	8363	26180	15040	27693	17478	30453	21791	83913	35901	43269	40626
24RDBNH_UP_001_A02_18DEC2003_016	18952	4187	2840	2489	3746	4876	5820	5930	5062	2446	4388	5195	3326
24RDBNH_UP_001_A07_18DEC2003_063	23000	151402	19677	20905	18908	149388	18681	49400	12501	118728	20641	50051	18842
24RDBNH_UP_001_A08_18DEC2003_064	2768	5032	7114	3964	4835	7164	6167	4534	5679	3197	3970	3075	4264
24RDBNH_UP_001_A11_18DEC2003_095	6816	5676	7515	4391	5071	1864	3185	3890	5070	2378	3879	3245	2907
24RDBNH_UP_001_B04_18DEC2003_030	10864	3151	1642	3913	4182	12863	7390	4736	5264	14564	8434	5089	5926
24RDBNH_UP_001_B06_18DEC2003_046	14912	4504	2561	1911	3986	4273	4441	3089	3320	8491	5957	4353	3308
24RDBNH_UP_001_B09_18DEC2003_077	18960	3263	2439	3218	4765	8517	8118	10096	11869	2814	3514	3298	3691
24RDBNH_UP_001_B10_18DEC2003_078	23008	3260	2039	932	3557	2909	3968	2890	3012	2975	4282	2780	2064
24RDBNH_UP_001_C09_18DEC2003_075	3774	6384	3966	2168	3364	7235	5642	5372	4045	5209	4889	4926	3870
24RDBNH_UP_001_C10_18DEC2003_076	7822	5049	3801	2024	3268	5886	5126	3633	3821	3750	4264	2714	2925
24RDBNH_UP_001_D03_18DEC2003_025	11870	4979	2687	1454	2859	2563	4060	3315	3039	3294	3624	3068	2232
24RDBNH_UP_001_D04_18DEC2003_026	15918	106647	115560	59000	51537	156251	97769	78735	73415	132933	66818	75647	112777
24RDBNH_UP_001_D08_18DEC2003_058	19966	8695	7687	2395	3774	10012	11089	6652	6480	8750	8852	6867	7158
24RDBNH_UP_001_E02_18DEC2003_008	24014	4583	4447	1485	3795	5194	7885	4378	5318	4039	5187	4232	4164
24RDBNH_UP_001_E03_18DEC2003_023	3782	4485	2473	1131	3308	3015	4165	4116	3638	3371	4529	3079	2481
24RDBNH_UP_001_E12_18DEC2003_088	7830	5086	10635	3100	5810	7839	11477	4787	9303	6236	6732	4241	8545
24RDBNH_UP_001_F02_18DEC2003_006	11878	8567	9314	6996	8435	12314	11081	7215	6953	11339	7770	8266	9753
24RDBNH_UP_001_F06_18DEC2003_038	15926	22766	26675	10256	10595	30690	19410	15729	14888	16776	12750	16097	18213
24RDBNH_UP_001_F08_18DEC2003_054	19974	4973	2158	1023	2853	2997	4673	3303	2953	2241	3747	3399	1993
24RDBNH_UP_001_F11_18DEC2003_085	24022	6009	5292	2933	4529	7796	8658	6544	6582	6850	7346	5775	5160
24RDBNH_UP_001_F12_18DEC2003_086	2762	4349	5381	1526	3530	3960	4692	3769	5007	2147	4019	2924	3793
24RDBNH_UP_001_G02_18DEC2003_004	6810	21172	32318	17308	16868	13284	9799	15566	17063	11504	10056	10899	14790
24RDBNH_UP_001_G06_18DEC2003_036	10858	2964	1647	996	2724	2180	2878	2293	2892	2007	3497	2300	1740
24RDBNH_UP_001_G10_18DEC2003_068	14906	4093	1846	1435	2601	2525	4188	3587	3205	4777	4953	4193	2807
24RDBNH_UP_001_G12_18DEC2003_084	18954	3926	1975	2179	4117	2843	4699	5542	4501	1679	3763	4106	2760
24RDBNH_UP_001_H06_18DEC2003_034	23002	59157	35795	20706	24813	64027	36870	30176	28655	70192	27322	31335	44151
24RDBNH_UP_001_H07_18DEC2003_049	2770	5228	3630	3014	4035	6210	6741	5048	5077	2146	3932	3228	3441
24RDBNH_UP_001_H08_18DEC2003_050	6818	4558	2749	1855	3127	1719	3403	3607	3297	2217	4091	3401	2155
24RDBNH_UP_002_A01_19DEC2003_015	10866	3797	1901	2034	3827	6845	5471	3857	4080	7728	6239	4162	3303
24RDBNH_UP_002_A02_19DEC2003_016	14914	3453	1520	755	2708	1785	3308	2483	2869	1823	3285	2498	1658
24RDBNH_UP_002_A03_19DEC2003_031	18962	3732	1855	918	2861	1946	3855	3030	2914	1757	4150	3010	1616
24RDBNH_UP_002_A06_19DEC2003_048	23010	5913	2449	1207	4094	3994	5921	5458	3727	4032	6157	3667	2065
24RDBNH_UP_002_A08_19DEC2003_064	1552	7991	6775	3763	5374	14309	8640	6466	4953	8677	6712	6319	5546
24RDBNH_UP_002_A11_19DEC2003_095	5600	4568	2343	996	2806	2642	4814	3725	3233	2893	4779	2870	2439
24RDBNH_UP_002_A12_19DEC2003_096	9648	3287	1930	850	2097	2421	3251	2243	2724	1812	3349	2155	1989
24RDBNH_UP_002_B04_19DEC2003_030	17744	5108	2389	1074	3275	2968	4519	2750	2939	3451	4291	2855	2124
24RDBNH_UP_002_B07_19DEC2003_061	1560	7171	5880	2087	3873	9352	8271	5331	4830	6557	6160	4559	5213
24RDBNH_UP_002_B08_19DEC2003_062	5608	41257	57118	11942	13590	84824	35349	40946	31591	89269	43639	32294	36593
24RDBNH_UP_002_B12_19DEC2003_094	9656	4582	4195	1714	2774	7748	5146	4469	3783	5865	4314	3680	3609
24RDBNH_UP_002_C01_19DEC2003_011	13704	3114	1786	799	2367	2240	3060	2294	2818	2013	3363	1856	1579
24RDBNH_UP_002_C02_19DEC2003_012	17752	3280	1749	758	2245	1686	2952	2152	2983	1551	3228	2045	1652
24RDBNH_UP_002_C04_19DEC2003_028	21800	3645	1797	843	3241	1830	3979	3134	2938	1861	3375	2801	1768
24RDBNH_UP_002_C05_19DEC2003_043	540	5956	3286	1688	4015	5284	5478	4268	3358	1964	3745	3111	2426
24RDBNH_UP_002_C06_19DEC2003_044	4588	7846	6351	1725	2968	5945	6029	5581	4924	2347	4012	3752	3233
24RDBNH_UP_002_C08_19DEC2003_060	8636	4443	1871	1019	2782	1901	4318	3091	3139	1872	4438	2730	1989
24RDBNH_UP_002_C10_19DEC2003_076	12684	3485	1949	1100	2428	2956	4518	3544	3582	3682	5295	4273	2522
24RDBNH_UP_002_C11_19DEC2003_091	16732	4066	1596	1130	3323	1662	3856	2664	3176	2122	4040	3288	2086
24RDBNH_UP_002_C12_19DEC2003_092	20780	3059	1525	902	2781	1609	3372	2334	2349	1548	3335	2692	1598
24RDBNH_UP_002_D01_19DEC2003_009	548	7037	7336	2148	3055	10135	7734	3792	4765	4191	4165	2871	3464
24RDBNH_UP_002_D02_19DEC2003_010	4596	10518	10231	2402	2943	18042	9398	11651	9760	4942	5351	6808	6870
24RDBNH_UP_002_D04_19DEC2003_026	8644	4108	1597	1010	2871	1592	3966	2295	2911	1914	4479	3264	1865
24RDBNH_UP_002_D05_19DEC2003_041	12692	3895	2180	1135	2856	6467	5787	3673	3574	8654	6988	4357	3777
24RDBNH_UP_002_D06_19DEC2003_042	16740	3572	1609	891	3254	1674	3190	2403	2961	1799	3757	3023	1804
24RDBNH_UP_002_D08_19DEC2003_058	20788	3056	1682	982	3024	2123	3889	2603	3057	1836	3131	2629	1763
24RDBNH_UP_002_D09_19DEC2003_073	1554	7724	7332	3427	5783	14181	10853	7280	6414	9972	7519	5577	6357
24RDBNH_UP_002_D12_19DEC2003_090	9650	3914	1587	725	2146	1545	3583	2761	2677	1633	3465	2321	1669
24RDBNH_UP_002_E06_19DEC2003_040	13698	23058	18030	7413	5694	31675	12355	12678	7603	30316	13732	15619	12478
24RDBNH_UP_002_E09_19DEC2003_071	17746	4364	2302	989	2927	2855	3859	2648	3087	2631	4191	2654	2137
24RDBNH_UP_002_E12_19DEC2003_088	21794	4061	2139	834	2522	2176	4286	2604	2552	2008	4000	2545	1774
24RDBNH_UP_002_F01_19DEC2003_005	1562	8274	7525	2218	4765	12700	10730	6306	6255	8148	7081	5055	5419
24RDBNH_UP_002_F04_19DEC2003_022	5610	13977	14819	5363	6899	21176	13458	17754	13024	21959	15231	12201	14288
24RDBNH_UP_002_F06_19DEC2003_038	9658	20159	25674	11265	12095	39611	28174	15556	18427	32893	19477	21399	27111
24RDBNH_UP_002_F07_19DEC2003_053	13706	10815	10397	4706	7145	17268	13140	8055	11775	14717	11893	9437	11779
24RDBNH_UP_002_G02_19DEC2003_004	17754	6151	6277	2828	4439	7451	7695	6231	6451	5716	6652	5081	5422
24RDBNH_UP_002_G04_19DEC2003_020	21802	5822	4601	1591	3452	2248	3537	4423	4649	6075	4749	4610	3756
24RDBNH_UP_002_G05_19DEC2003_035	542	4048	1921	859	3044	1826	4156	2926	3277	1953	4304	3426	1866
24RDBNH_UP_002_G07_19DEC2003_051	4590	4500	5682	1837	2659	5080	5426	5187	5393	1528	3129	3322	3482
24RDBNH_UP_002_G08_19DEC2003_052	8638	5311	5690	5363	6119	3093	4273	4633	4877	5798	5289	3987	3280
24RDBNH_UP_002_G10_19DEC2003_068	12686	3934	2068	2294	3800	8124	7603	5181	5212	13573	10310	5564	6105
24RDBNH_UP_002_G12_19DEC2003_084	16734	5023	4409	11420	17719	4632	7026	14857	27991	18550	17757	16952	34903
24RDBNH_UP_002_H06_19DEC2003_034	20782	3191	1775	1324	2833	3335	4838	3483	3950	1622	3296	3286	2806
24RDBNH_UP_002_H11_19DEC2003_081	4598	9909	9780	5164	3842	17086	12552	9726	8229	5549	4531	6778	5023
24RDBNH_UP_003_A01_19DEC2003_015	8646	4348	3864	8945	7615	9276	6330	7503	4681	14491	8074	7074	6927
24RDBNH_UP_003_A03_19DEC2003_031	12694	6109	6395	2244	3418	14699	13650	5967	8132	15887	12515	9044	9447
24RDBNH_UP_003_A05_19DEC2003_047	16742	6040	6601	4172	6115	5819	7497	5023	4543	7831	7931	4877	4824
24RDBNH_UP_003_A11_19DEC2003_095	20790	4255	2413	1369	3631	3398	4726	3919	3476	2790	4900	3450	2330
24RDBNH_UP_003_B06_19DEC2003_046	5604	10471	9753	2910	3799	13403	12666	8309	8313	11794	9117	8194	7838
24RDBNH_UP_003_B10_19DEC2003_078	9652	3741	1881	840	2401	2006	4073	2646	2801	2022	4382	2222	2067
24RDBNH_UP_003_C03_19DEC2003_027	13700	6599	7937	1340	2660	4458	7421	3070	4743	6521	6860	3680	3909
24RDBNH_UP_003_C05_19DEC2003_043	17748	6438	4122	1475	3477	5175	5748	2966	3566	4646	5044	4168	3309
24RDBNH_UP_003_C06_19DEC2003_044	21796	49581	53722	15718	16288	55600	41769	42743	36830	61673	39995	34140	39464
24RDBNH_UP_003_C10_19DEC2003_076	5612	7747	5601	2385	3187	9615	6840	6921	4941	8100	7239	5048	4035
24RDBNH_UP_003_C11_19DEC2003_091	9660	16840	23844	5812	5135	20669	13897	13080	11231	24210	14486	15554	18549
24RDBNH_UP_003_D04_19DEC2003_026	13708	6140	7863	2275	3352	5128	4935	5438	9366	7365	5718	4695	5961
24RDBNH_UP_003_D08_19DEC2003_058	17756	34917	80847	32844	36436	62626	71663	37351	69302	62158	50062	37146	62357
24RDBNH_UP_003_D10_19DEC2003_074	21804	3454	1858	754	3060	1734	3742	3130	2775	1978	4052	3119	1789
24RDBNH_UP_003_D11_19DEC2003_089	544	46509	56292	27483	19466	92597	37996	50338	47590	8018	6927	44577	40481
24RDBNH_UP_003_E01_19DEC2003_007	4592	3355	2040	879	2482	1717	4284	2039	2857	1565	3098	2389	1741
24RDBNH_UP_003_E02_19DEC2003_008	8640	3352	1931	1540	3260	1586	2821	2120	2829	2295	3294	2139	2010
24RDBNH_UP_003_E04_19DEC2003_024	12688	3124	1639	1310	3177	4090	5433	3338	3990	4902	4529	3789	2957
24RDBNH_UP_003_E07_19DEC2003_055	16736	7487	4458	7748	6120	5348	4747	6808	4777	15614	8740	12832	10162
24RDBNH_UP_003_E10_19DEC2003_072	20784	3716	1998	20494	19515	41221	32502	46384	45384	5569	4676	17100	19516
24RDBNH_UP_003_F03_19DEC2003_021	552	29902	52144	16815	17486	59428	47795	31310	38737	31189	20140	23433	38246
24RDBNH_UP_003_F05_19DEC2003_037	4600	3671	2938	929	2234	3935	4852	4397	3753	2970	3962	2794	2886
24RDBNH_UP_003_F06_19DEC2003_038	8648	3727	1909	954	2934	2058	3480	2303	2776	1975	4122	3269	1915
24RDBNH_UP_003_F09_19DEC2003_069	12696	6048	6059	3420	5018	7652	8260	6415	7047	8602	7761	6037	6645
24RDBNH_UP_003_F10_19DEC2003_070	16744	6750	6351	4173	5987	7677	6660	6435	5973	6795	7331	6815	6516
24RDBNH_UP_003_G07_19DEC2003_051	20792	6381	3798	2324	4379	7361	6304	6926	5871	4422	5472	5340	3896
24RDBNH_UP_003_G11_19DEC2003_083	5606	17074	15478	7322	4825	27324	14257	16567	10000	26108	14194	14334	9954
24RDBNH_UP_003_G12_19DEC2003_084	9654	6959	6146	2981	3894	11483	7524	6971	5440	6214	5561	6786	6684
24RDBNH_UP_003_H02_19DEC2003_002	13702	6732	4118	1997	3137	6644	5168	4179	3427	4510	4383	5194	3515
24RDBNH_UP_003_H03_19DEC2003_017	17750	35832	42016	19095	19215	57211	44051	33428	39963	43567	27022	31582	41026
24RDBNH_UP_003_H04_19DEC2003_018	21798	10687	13378	5795	6823	16635	17034	9564	11618	13931	11266	9904	9152
24RDBNH_UP_003_H07_19DEC2003_049	1566	9376	8465	2343	3430	14670	10008	7187	7543	10497	7723	6203	7573
24RDBNH_UP_003_H10_19DEC2003_066	5614	4465	2066	954	3051	2011	4625	3477	3415	1896	4386	2625	2054
24RDBNH_UP_003_H12_19DEC2003_082	9662	3390	2605	879	2161	2919	3515	2344	3099	2617	3377	2465	2223
24RDBNH_UP_004_A04_19DEC2003_032	13710	6683	5727	3656	5309	10262	8816	6002	6336	8011	6269	6195	5888
24RDBNH_UP_004_A11_19DEC2003_095	17758	18068	16936	9772	8557	29317	19080	15878	12962	25382	13283	18227	14733
24RDBNH_UP_004_B02_19DEC2003_014	21806	93878	22097	18482	9515	112765	25525	38664	16055	81118	38610	53715	24106
24RDBNH_UP_004_B11_19DEC2003_093	546	6828	3320	1687	3736	5207	8979	3638	3927	2110	3615	4276	3871
24RDBNH_UP_004_C08_19DEC2003_060	4594	4883	3482	1195	2178	3824	5837	4090	4679	1652	3710	3147	2378
24RDBNH_UP_004_C12_19DEC2003_092	8642	2990	1758	1016	3007	1632	3395	3139	2972	2234	3565	2573	1804
24RDBNH_UP_004_D06_19DEC2003_042	12690	2946	1582	919	2584	3309	4078	3425	3776	4143	4333	2866	2311
24RDBNH_UP_004_E08_19DEC2003_056	16738	6045	5981	6113	6873	4670	5501	6791	6940	10363	7810	8649	8651
24RDBNH_UP_004_E11_19DEC2003_087	20786	3238	2014	1709	3674	2217	4165	3328	3343	1965	3198	2581	1758
24RDBNH_UP_004_E12_19DEC2003_088	554	16237	20508	12490	12397	36063	23490	23165	20605	12085	7878	13772	19533
24RDBNH_UP_004_F04_19DEC2003_022	4602	4095	4981	922	2457	3838	5315	3653	5187	2544	4292	3972	3370
24RDBNH_UP_004_F05_19DEC2003_037	8650	4906	3364	3680	4028	3526	3541	5413	4109	3914	3891	4206	3022
24RDBNH_UP_004_F06_19DEC2003_038	12698	4514	2535	1694	2973	3078	4898	3879	3764	3560	4589	3464	3388
24RDBNH_UP_004_F08_19DEC2003_054	16746	5030	4483	4214	6220	5787	6996	5357	5410	5421	5741	6377	5583
24RDBNH_UP_004_F12_19DEC2003_086	20794	21068	13186	13088	16187	31282	20360	17569	20043	13432	10082	15322	18078
24RDBNH_UP_004_G01_19DEC2003_003	1808	15970	16385	8094	15142	24774	23294	11112	18934	17954	13055	9797	14893
24RDBNH_UP_004_G04_19DEC2003_020	5856	41061	57073	28166	22298	65730	40263	50026	45847	60586	32573	29247	38464
24RDBNH_UP_004_G08_19DEC2003_052	9904	4106	1878	933	2402	2014	5162	2385	3021	1874	4556	2635	1841
24RDBNH_UP_004_H03_19DEC2003_017	13952	203903	488644	175883	157217	415557	273433	223265	299764	465267	242356	167835	329484
24RDBNH_UP_004_H04_19DEC2003_018	18000	13214	14010	4903	7020	15432	13126	10183	12198	14752	12037	9075	9322
24RDBNH_UP_004_H09_19DEC2003_065	22048	5169	2643	1273	4695	2949	5310	3915	4200	3766	5151	4163	2729
24RDBNH_UP_004_H11_19DEC2003_081	1816	73734	87819	27104	32059	183141	103444	68139	75213	95983	61727	49206	73531
24RDBNH_UP_005_A02_19DEC2003_016	5864	5702	8109	2781	4625	7894	10165	6200	11317	8039	6567	5563	7998
24RDBNH_UP_005_A03_19DEC2003_031	9912	20187	25381	9926	9030	22159	14582	14563	12079	23005	14982	15401	14296
24RDBNH_UP_005_A05_19DEC2003_047	13960	5901	3518	1069	3363	2306	4514	3448	3240	3386	4858	4306	3130
24RDBNH_UP_005_A08_19DEC2003_064	18008	15825	17112	7961	8455	28235	25892	15770	15160	16752	13404	14064	16712
24RDBNH_UP_005_A11_19DEC2003_095	22056	6220	1984	948	5072	2631	15261	5132	3615	2437	6242	3088	2079
24RDBNH_UP_005_B02_19DEC2003_014	796	6385	5805	2783	3953	7433	8085	6069	5299	4426	5942	4951	5322
24RDBNH_UP_005_B06_19DEC2003_046	4844	3673	1970	907	3301	1704	3786	2870	3328	1883	4028	2542	1689
24RDBNH_UP_005_B07_19DEC2003_061	8892	4653	3631	1757	3596	3164	4258	3126	3664	3263	4244	2686	3213
24RDBNH_UP_005_C03_19DEC2003_027	12940	3577	1888	903	3092	1936	3895	2724	3068	1845	3970	3153	1797
24RDBNH_UP_005_C06_19DEC2003_044	16988	3112	1609	761	2874	1583	3198	2407	2863	1601	3119	2133	1649
24RDBNH_UP_005_C10_19DEC2003_076	21036	5870	3866	3326	4960	8235	5892	5459	4356	6140	4696	5374	4500
24RDBNH_UP_005_D05_19DEC2003_041	804	12620	14024	8382	7683	21952	11502	13271	9756	6323	5272	10303	11774
24RDBNH_UP_005_D08_19DEC2003_058	4852	21646	32510	22101	15857	29945	18941	21805	21193	11439	8293	11147	14324
24RDBNH_UP_005_D09_19DEC2003_073	8900	4233	3050	1366	3163	4695	4049	2941	3297	4909	3867	3315	2870
24RDBNH_UP_005_E01_19DEC2003_007	12948	3258	1838	1049	2937	2187	3659	2819	3203	3515	4520	2772	2438
24RDBNH_UP_005_E02_19DEC2003_008	16996	3468	1672	2878	4200	2136	3631	3924	3333	2317	3395	3452	2766
24RDBNH_UP_005_E03_19DEC2003_023	21044	3712	1796	861	3178	1942	4007	3493	3186	1581	3188	2659	1739
24RDBNH_UP_005_E10_19DEC2003_072	1810	16015	15236	10270	7681	28099	16010	15404	12281	23205	13388	11762	12795
24RDBNH_UP_005_F05_19DEC2003_037	5858	10040	15606	5132	6915	12021	13360	9441	13254	13804	12330	9517	12032
24RDBNH_UP_005_F06_19DEC2003_038	9906	11352	8733	5371	6060	12215	7839	6746	6132	8633	6647	7988	7949
24RDBNH_UP_005_F07_19DEC2003_053	13954	106473	259943	82460	85227	229334	210047	126401	170721	240677	162206	85388	180604
24RDBNH_UP_005_F11_19DEC2003_085	18002	48677	56112	24713	20712	77285	42310	37992	33561	65845	35028	35606	42607
24RDBNH_UP_005_F12_19DEC2003_086	22050	15868	10594	4727	6130	24112	17593	11128	14326	16887	9958	12769	11816
24RDBNH_UP_005_G03_19DEC2003_019	1818	11169	13216	4885	6827	21150	14210	11562	9462	14298	12464	8631	10133
24RDBNH_UP_005_G04_19DEC2003_020	5866	44471	122097	43044	42833	81930	69250	74906	78836	87891	60094	44744	71660
24RDBNH_UP_005_H02_19DEC2003_002	9914	6988	9336	3765	4889	7020	6989	6063	5646	8112	6890	5331	5836
24RDBNH_UP_005_H05_19DEC2003_033	13962	23702	20257	9955	7122	30196	19731	16715	13762	26561	14631	18613	17719
24RDBNH_UP_005_H06_19DEC2003_034	18010	10545	10062	4081	4551	10382	9153	6260	6900	10169	7295	6107	6562
24RDBNH_UP_006_A04_19DEC2003_032	22058	10124	8225	3003	4407	9622	9199	5522	4854	8344	7012	7513	6071
24RDBNH_UP_006_A05_19DEC2003_047	798	16140	11750	7690	7987	20987	12069	10765	8329	6995	6819	10080	10027
24RDBNH_UP_006_A10_19DEC2003_080	4846	3681	2127	1080	3340	2012	4494	3306	3469	1963	3802	2872	2013
24RDBNH_UP_006_A11_19DEC2003_095	8894	3454	1689	1057	3162	1680	3351	2419	2948	1784	3382	2449	1781
24RDBNH_UP_006_B06_19DEC2003_046	21038	10386	8796	12492	11251	22310	12394	12004	15185	15743	9309	14944	16984
24RDBNH_UP_006_C02_19DEC2003_012	806	3637	2228	1106	2871	2339	3512	2766	3507	1825	3372	2907	2155
24RDBNH_UP_006_D08_19DEC2003_058	4854	37412	27726	13601	8808	25141	11921	17012	11242	3737	3509	11799	15119
24RDBNH_UP_006_D12_19DEC2003_090	8902	3803	2354	1863	3032	3107	4055	3176	3367	3207	3803	2801	1998
24RDBNH_UP_006_E01_19DEC2003_007	12950	2930	1805	1634	2601	4301	4093	3514	4451	8945	6491	4397	4807
24RDBNH_UP_006_E06_19DEC2003_040	16998	2688	1615	1022	3756	1541	3457	2402	3439	1810	3329	2397	2028
24RDBNH_UP_006_E11_19DEC2003_087	21046	3087	1667	991	3481	2006	3475	2982	3211	1861	3175	2578	1877
24RDBNH_UP_006_F01_19DEC2003_005	1812	4217	2119	1189	3632	2805	5590	3480	3430	2099	5088	3307	2465
24RDBNH_UP_006_F02_19DEC2003_006	5860	28634	32609	18813	18453	32452	22255	18908	21827	36678	23415	19582	21901
24RDBNH_UP_006_F03_19DEC2003_021	9908	2879	1733	947	2269	1619	2763	1855	4384	1924	3214	1899	2115
24RDBNH_UP_006_F06_19DEC2003_038	13956	3946	2106	1272	3540	2222	3999	2849	2808	2574	3634	2707	2103
24RDBNH_UP_006_F10_19DEC2003_070	18004	3558	2231	1072	2882	3173	3958	3088	3216	2610	3886	3089	2117
24RDBNH_UP_006_G02_19DEC2003_004	22052	14463	10462	5219	6904	17809	12428	10047	7928	18549	11504	12922	9867
24RDBNH_UP_006_G06_19DEC2003_036	1820	13391	17143	5920	7042	26864	18674	13777	14645	17921	12709	11330	15182
24RDBNH_UP_006_G09_19DEC2003_067	5868	4511	3495	1356	4018	3121	5348	3074	3300	3469	4825	3238	2395
24RDBNH_UP_006_G12_19DEC2003_084	9916	4204	2424	1211	3189	3106	6052	2941	3339	2580	4483	3147	2435
24RDBNH_UP_006_H02_19DEC2003_002	13964	19530	28119	9065	9803	29281	30821	14208	19374	25066	16008	14646	21949
24RDBNH_UP_006_H08_19DEC2003_050	18012	4877	3435	1315	2753	3944	4584	2895	3750	3809	3825	3394	3028
24RDBNH_UP_006_H09_19DEC2003_065	22060	96591	98113	41815	33596	139071	85455	67123	53093	141258	77767	75220	94299
24RDBNH_UP_006_H12_19DEC2003_082	800	19278	16960	9126	9072	26530	17012	17068	11443	7527	5990	13000	13804
24RDBNH_UP_007_A02_19DEC2003_016	4848	3361	1785	863	2911	1625	3463	2788	2856	1745	3027	2487	1783
24RDBNH_UP_007_A06_19DEC2003_048	8896	16714	41340	12542	13782	31161	31037	25506	30162	29191	24330	14562	26251
24RDBNH_UP_007_B01_19DEC2003_013	12944	4878	2597	1429	3450	3462	4865	3872	3398	3749	4974	3887	2877
24RDBNH_UP_007_B03_19DEC2003_029	16992	4457	3589	3288	6544	3375	5622	5956	8166	3157	4262	6457	9036
24RDBNH_UP_007_B11_19DEC2003_093	21040	3490	1809	1004	3601	2118	3193	2455	2756	1730	3449	2579	1840
24RDBNH_UP_007_C01_19DEC2003_011	808	5041	4400	2087	3866	4812	5683	4784	4229	1787	4140	3107	2821
24RDBNH_UP_007_C07_19DEC2003_059	4856	3628	1813	914	3184	1663	4008	2963	3103	1737	3848	3144	1735
24RDBNH_UP_007_D05_19DEC2003_041	8904	3231	2013	1323	3902	1869	3087	2380	3078	2168	3769	2726	1851
24RDBNH_UP_007_D06_19DEC2003_042	12952	5388	5031	7567	7231	42972	27799	18784	21487	93907	55674	28126	41371
24RDBNH_UP_007_D09_19DEC2003_073	17000	3217	2136	3046	3711	1785	3421	4629	5116	2516	4007	3908	3807
24RDBNH_UP_007_E03_19DEC2003_023	21048	2936	1549	1124	3570	2573	4286	3493	3500	1879	3049	2468	2024
24RDBNH_UP_007_E06_19DEC2003_040	1814	31161	32295	13470	11589	60852	35217	28275	22035	31097	20013	21579	22269
24RDBNH_UP_007_F02_19DEC2003_006	5862	6447	5189	2254	4430	4884	7272	4778	6880	4376	6136	5098	4610
24RDBNH_UP_007_F03_19DEC2003_021	9910	7440	2135	1119	2913	2824	3826	2755	3231	2415	4274	3380	1908
24RDBNH_UP_007_F08_19DEC2003_054	13958	6290	6460	3300	5211	6855	7039	4206	4646	6110	5965	5375	5007
24RDBNH_UP_007_F10_19DEC2003_070	18006	16616	16810	4663	5645	24220	14718	9857	8259	13798	9107	11085	11087
24RDBNH_UP_007_G02_19DEC2003_004	22054	11817	9396	4133	5697	15040	10545	11406	7974	14870	10550	8599	7523
24RDBNH_UP_007_G04_19DEC2003_020	1822	6658	7778	3253	5446	11018	11030	7119	6775	8184	7270	6684	7852
24RDBNH_UP_007_G08_19DEC2003_052	5870	25165	21360	12382	12413	32313	18296	17190	11857	29103	19600	15047	14768
24RDBNH_UP_007_G10_19DEC2003_068	9918	3567	1824	801	2817	1783	5019	2303	2825	1785	3093	2321	1566
24RDBNH_UP_007_G11_19DEC2003_083	13966	12127	11423	5025	5696	19510	11406	10278	8912	13948	10359	10354	12345
24RDBNH_UP_007_H01_19DEC2003_001	18014	35952	59703	14541	13790	67294	54961	46494	57915	65496	45404	36738	51056
24RDBNH_UP_007_H02_19DEC2003_002	22062	8037	6582	2399	4211	9367	9106	7316	6491	8841	7710	7103	5544
24RDBNH_UP_007_H04_19DEC2003_018	802	7928	8174	5510	6526	11218	7926	7344	6778	5092	5168	7713	8435
24RDBNH_UP_007_H09_19DEC2003_065	4850	13256	14987	6718	8278	11529	8412	10705	10473	5357	4865	7331	7915
24RDBNH_UP_008_A01_19DEC2003_015	12946	4767	4004	4448	4292	8447	7555	6875	6202	12561	8267	7746	7212
24RDBNH_UP_008_A03_19DEC2003_031	16994	4685	3359	5644	6570	3694	4666	7671	6457	4094	4306	8798	8123
24RDBNH_UP_008_A06_19DEC2003_048	21042	4183	2743	2849	5065	6668	5387	4809	4022	3974	3742	4387	3077
24RDBNH_UP_008_A07_19DEC2003_063	810	73157	161183	69445	48178	198126	142786	85720	162930	9912	8103	59161	114267
24RDBNH_UP_008_A08_19DEC2003_064	4858	14627	18763	9667	7923	12498	9683	10196	10054	1979	3606	7493	8722
24RDBNH_UP_008_A09_19DEC2003_079	8906	3391	2383	4037	5430	6731	5649	4593	4984	8581	6522	3823	3754
24RDBNH_UP_008_A10_19DEC2003_080	12954	6806	7649	3880	4532	22002	16899	9903	9630	32037	17792	15562	23172
24RDBNH_UP_008_B03_19DEC2003_029	17002	5350	3313	4799	6615	3373	4981	6919	7239	4520	5157	7293	6155
24RDBNH_UP_008_B05_19DEC2003_045	21050	7114	5735	5071	7845	18346	9759	14273	12771	12934	9817	7366	5909
24RDBNH_UP_008_B06_19DEC2003_046	3470	46672	66571	28579	23035	91080	54976	39461	59059	70056	37101	32324	39354
24RDBNH_UP_008_B08_19DEC2003_062	7518	93203	182011	106623	94913	258372	185389	112945	209567	240406	110396	142814	215943
24RDBNH_UP_008_B12_19DEC2003_094	11566	4172	2413	1745	3646	3195	4106	3565	3404	2648	3810	3528	2314
24RDBNH_UP_008_C02_19DEC2003_012	15614	3731	1749	894	2799	1917	4358	2207	2961	1854	4119	3402	1988
24RDBNH_UP_008_C06_19DEC2003_044	23710	5325	4207	1800	4411	6400	6264	4646	4684	5193	6088	5015	3528
24RDBNH_UP_008_C08_19DEC2003_060	3478	18153	40558	16303	19599	26527	28648	15629	22718	13234	11758	16957	29557
24RDBNH_UP_008_D04_19DEC2003_026	7526	6586	6555	4636	6035	8125	7626	5734	6235	7284	7153	6235	6246
24RDBNH_UP_008_D07_19DEC2003_057	11574	3588	1950	1284	3365	2129	3908	2609	3047	1914	3512	2653	1783
24RDBNH_UP_008_D10_19DEC2003_074	15622	23551	39702	21441	20973	33705	29509	15863	18018	42131	30454	19861	28148
24RDBNH_UP_008_D11_19DEC2003_089	19670	21577	32490	31555	22178	58308	45440	45712	48244	43877	24322	15800	20144
24RDBNH_UP_008_E01_19DEC2003_007	23718	4115	2832	1044	4406	2063	4524	2985	3658	2341	4827	3152	2019
24RDBNH_UP_008_E02_19DEC2003_008	2458	37521	41400	20645	16738	46543	26653	22352	19919	26955	15816	18286	21704
24RDBNH_UP_008_E03_19DEC2003_023	6506	8112	8612	5419	5811	9185	8848	7123	7524	9039	6783	6895	5510
24RDBNH_UP_008_E06_19DEC2003_040	10554	21245	25991	19058	16806	40778	21983	22879	23693	28735	17476	16844	20294
24RDBNH_UP_008_E09_19DEC2003_071	14602	14739	16081	10537	10410	19872	13335	12295	12935	18009	13209	13459	14623
24RDBNH_UP_008_F12_19DEC2003_086	18650	9870	12078	9399	10210	16546	13374	12201	12695	11539	9745	8256	10787
24RDBNH_UP_008_G05_19DEC2003_035	22698	3448	1632	889	3671	1638	3854	2408	2789	1531	3627	2450	1433
24RDBNH_UP_008_G06_19DEC2003_036	2466	13073	10361	8799	7538	15813	11583	11973	7928	13674	8311	9622	8102
24RDBNH_UP_008_G07_19DEC2003_051	6514	20107	27018	15689	16819	33262	22383	12693	12798	25783	16424	15568	20172
24RDBNH_UP_008_H05_19DEC2003_033	10562	12881	8433	7165	6006	13745	7662	7160	5059	10734	6838	8139	6151
24RDBNH_UP_008_H06_19DEC2003_034	14610	58460	96565	47711	40478	98059	67875	54542	54646	66932	43789	39706	60031
24RDBNH_UP_008_H09_19DEC2003_065	18658	14255	19586	14001	13459	23722	19575	15947	18259	18357	14393	12000	15523
24RDBNH_UP_008_H11_19DEC2003_081	22706	3617	1840	1116	3664	1796	4186	3724	3308	2274	3282	2975	1996
24RDBNH_UP_009_A01_19DEC2003_015	3472	11471	14027	7713	7938	16670	12360	10572	12428	13672	10169	10323	13338
24RDBNH_UP_009_A06_19DEC2003_048	7520	5217	4696	2851	4475	6713	5612	4974	4855	6471	5791	4601	3834
24RDBNH_UP_009_A09_19DEC2003_079	11568	4784	2991	2139	3800	3349	4907	3784	3786	3293	4725	4174	2647
24RDBNH_UP_009_A12_19DEC2003_096	15616	5017	8779	3225	6705	6785	9603	5948	16651	7094	7736	4559	7319
24RDBNH_UP_009_B01_19DEC2003_013	19664	10910	2518	3089	3338	9466	4359	5591	3240	7827	3814	4188	2731
24RDBNH_UP_009_B02_19DEC2003_014	23712	10970	16269	5972	9622	21020	23567	14689	16163	17566	19267	12584	19913
24RDBNH_UP_009_B04_19DEC2003_030	3480	4817	2796	2027	4050	3736	5708	3595	3407	2721	5225	3357	2673
24RDBNH_UP_009_B10_19DEC2003_078	11576	21422	16875	8326	9812	23806	14343	8471	9379	21343	12260	11815	15644
24RDBNH_UP_009_C08_19DEC2003_060	15624	48023	66826	36289	28958	53639	44563	37836	44730	98254	53001	31459	41953
24RDBNH_UP_009_C09_19DEC2003_075	19672	7983	6964	4831	6423	9087	7741	8359	8832	9513	7603	5762	4958
24RDBNH_UP_009_C10_19DEC2003_076	23720	5390	5066	2635	5758	5599	7151	5158	4556	5445	6865	4810	3989
24RDBNH_UP_009_C11_19DEC2003_091	2460	14559	21990	9484	9411	19961	15638	13047	15051	15470	11802	11445	13905
24RDBNH_UP_009_D01_19DEC2003_009	6508	19253	14796	13874	10324	25665	12353	11777	8642	18824	10284	12673	11536
24RDBNH_UP_009_D03_19DEC2003_025	10556	3608	2404	1409	3170	2819	4505	2970	3473	2459	4351	3684	2316
24RDBNH_UP_009_D06_19DEC2003_042	14604	3269	1619	854	2581	1776	2981	2172	2866	1859	3186	2368	1631
24RDBNH_UP_009_D10_19DEC2003_074	22700	3631	1817	831	3919	1682	3509	2190	2783	1579	3435	2900	1755
24RDBNH_UP_009_E06_19DEC2003_040	2468	5425	4150	2008	4235	4855	5867	4260	4291	4572	4425	3415	3361
24RDBNH_UP_009_E07_19DEC2003_055	6516	9771	9246	6641	6504	12806	6851	6082	5277	10575	7564	7181	5923
24RDBNH_UP_009_E10_19DEC2003_072	10564	30877	53001	32295	33748	58658	34076	27629	28412	64564	40145	25185	37138
24RDBNH_UP_009_E11_19DEC2003_087	14612	13861	14589	13951	12138	21780	13906	16275	13557	16369	10373	12012	13257
24RDBNH_UP_009_E12_19DEC2003_088	18660	9837	7980	7330	7183	12939	9410	8877	7745	10492	7770	7897	7506
24RDBNH_UP_009_F04_19DEC2003_022	22708	4829	2575	1569	5414	3981	6462	3860	4032	2738	4370	4420	3228
24RDBNH_UP_009_F06_19DEC2003_038	3474	7396	9653	4477	5421	10637	11027	7276	8152	8917	8252	5390	7353
24RDBNH_UP_009_F08_19DEC2003_054	7522	12838	18574	9612	9051	18693	14920	11966	11473	17435	11752	10298	12183
24RDBNH_UP_009_F09_19DEC2003_069	11570	3578	1658	1034	3230	2125	3489	2389	2839	2035	3391	2731	1924
24RDBNH_UP_009_F12_19DEC2003_086	15618	8871	13013	7167	8564	12891	14608	9046	12872	17034	10479	7195	8383
24RDBNH_UP_009_G02_19DEC2003_004	19666	5507	4262	3318	5739	5862	6263	5586	4085	5497	5491	5275	4082
24RDBNH_UP_009_G04_19DEC2003_020	23714	41976	31411	24921	27490	104408	55751	54370	36394	79488	44866	52843	52164
24RDBNH_UP_009_H04_19DEC2003_018	3482	116637	193988	121905	100276	274664	112511	126776	157264	174249	82744	86204	149243
24RDBNH_UP_009_H05_19DEC2003_033	7530	5035	5554	2887	4086	6088	6655	4178	5880	5468	6289	4799	4374
24RDBNH_UP_009_H08_19DEC2003_050	11578	3484	1918	902	3061	1861	3878	2729	2857	1995	3560	2833	1727
24RDBNH_UP_009_H10_19DEC2003_066	15626	13170	8072	4824	5578	9538	7186	5995	5809	10687	7326	6746	4913
24RDBNH_UP_009_H11_19DEC2003_081	19674	12643	17395	9119	10649	24125	21206	17084	19609	21740	15291	7346	8803
24RDBNH_UP_010_A02_19DEC2003_016	23722	4065	2218	879	3804	2578	4678	2984	3031	2346	3758	3081	2161
24RDBNH_UP_010_A03_19DEC2003_031	2462	29270	70373	20670	24157	52706	46947	28682	39309	32816	24996	21315	41717
24RDBNH_UP_010_A05_19DEC2003_047	6510	10574	18233	8187	10966	8060	28135	7161	16634	12988	8614	4869	9590
24RDBNH_UP_010_A07_19DEC2003_063	10558	14504	30583	15368	17473	22866	24311	16687	25400	21791	16906	14695	29473
24RDBNH_UP_010_A08_19DEC2003_064	14606	3369	2198	1538	2685	2486	3915	2795	3362	2565	3711	2951	2113
24RDBNH_UP_010_A11_19DEC2003_095	18654	6667	5427	4451	6323	7489	7431	5332	5128	7174	5617	4980	5162
24RDBNH_UP_010_A12_19DEC2003_096	22702	5291	3371	1565	4487	4639	4996	4084	3859	3984	5314	3935	3148
24RDBNH_UP_010_B04_19DEC2003_030	2470	14781	18541	11034	10804	27588	21412	12094	12374	17825	11862	11998	12903
24RDBNH_UP_010_B09_19DEC2003_077	6518	4255	2565	1388	3563	2701	4148	2884	3669	2755	4202	3123	2315
24RDBNH_UP_010_B11_19DEC2003_093	10566	5529	4363	4868	6305	6461	5577	5609	5777	6223	5469	5291	5224
24RDBNH_UP_010_C01_19DEC2003_011	14614	4254	2579	2102	4040	4039	4257	3334	3432	2815	4129	3838	2309
24RDBNH_UP_010_C03_19DEC2003_027	18662	11354	8135	6998	7066	14594	7077	8444	9609	12758	10077	7649	7621
24RDBNH_UP_010_C04_19DEC2003_028	22710	7609	6229	3232	5820	10622	10040	6057	5037	8713	7149	7215	6210
24RDBNH_UP_010_C10_19DEC2003_076	3476	3478	2165	1379	3314	2443	4657	2616	3419	2423	4378	2672	2206
24RDBNH_UP_010_C12_19DEC2003_092	7524	76752	143315	60682	49545	117783	80848	65232	82323	141200	81667	74849	109325
24RDBNH_UP_010_D01_19DEC2003_009	11572	3566	1724	1009	3378	1762	4264	2902	3103	1761	3858	2084	1865
24RDBNH_UP_010_D02_19DEC2003_010	15620	32046	63310	21897	24444	35923	40658	26354	39227	46206	31587	21921	30250
24RDBNH_UP_010_D05_19DEC2003_041	19668	3899	2275	1559	3623	2683	3976	3533	3173	2937	3835	3868	2339
24RDBNH_UP_010_D07_19DEC2003_057	23716	4823	3636	1972	4590	5594	6666	4589	4397	4453	6003	4754	4303
24RDBNH_UP_010_D08_19DEC2003_058	3484	20364	5707	10346	8107	23153	11430	12499	10583	17551	9182	11631	10144
24RDBNH_UP_010_D09_19DEC2003_073	7532	25787	36245	32130	28315	59125	34018	29597	34950	64021	30067	40337	50438
24RDBNH_UP_010_D10_19DEC2003_074	11580	35026	108332	44074	37586	82280	64131	47009	58432	115661	71882	40829	74403
24RDBNH_UP_010_D12_19DEC2003_090	15628	15281	14491	7690	6696	19419	9591	9846	7944	20228	10115	9684	7818
24RDBNH_UP_010_E05_19DEC2003_039	19676	19330	26604	14560	14363	43205	37367	33710	45002	32439	22844	11073	14102
24RDBNH_UP_010_E08_19DEC2003_056	23724	18038	20366	12126	15870	29135	22500	18395	15325	23438	19894	15912	17640
24RDBNH_UP_010_E10_19DEC2003_072	2464	11037	17428	7216	8065	16185	13922	10579	11757	11152	10020	8594	10271
24RDBNH_UP_010_E11_19DEC2003_087	6512	4049	4043	2626	4216	5589	5367	3977	4506	4469	4788	3686	3883
24RDBNH_UP_010_F03_19DEC2003_021	10560	4295	2353	1144	3321	2462	4377	3010	3220	2281	4118	3371	2330
24RDBNH_UP_010_F05_19DEC2003_037	14608	3870	1839	1050	3197	2294	3463	2367	2920	2130	3279	2487	1699
24RDBNH_UP_010_F07_19DEC2003_053	18656	6103	5303	4833	5773	7095	6426	6921	7381	7992	6563	5254	5039
24RDBNH_UP_010_F08_19DEC2003_054	22704	5932	7847	2805	4715	10295	8314	6838	6791	8228	8006	6140	6378
24RDBNH_UP_010_F09_19DEC2003_069	2472	23560	21618	14753	12711	38630	16739	18468	15897	30351	16147	16957	17641
24RDBNH_UP_010_G02_19DEC2003_004	6520	4064	2309	1480	3661	3547	3881	3571	3288	3274	3831	3226	2204
24RDBNH_UP_010_G03_19DEC2003_019	10568	4326	4459	1945	3642	3941	5158	3935	3356	4646	5121	4154	3580
24RDBNH_UP_010_G06_19DEC2003_036	14616	2930	1692	895	2519	1821	3457	2345	2533	1823	2944	1852	1686
24RDBNH_UP_010_G07_19DEC2003_051	18664	11110	9705	8158	9208	18823	12043	13731	9722	13970	9633	8968	9443
24RDBNH_UP_010_G12_19DEC2003_084	22712	16748	18732	6887	12339	30638	21694	12814	11123	21690	16173	11316	13889
24RDBNH_UP_010_H02_19DEC2003_002	1632	6807	7886	2758	3865	13633	11145	6774	7327	9202	7170	4362	5629
24RDBNH_UP_010_H03_19DEC2003_017	5680	3138	1532	706	2313	1597	3216	1967	2812	1580	2746	1992	1641
24RDBNH_UP_010_H05_19DEC2003_033	9728	3648	3064	1424	2939	3381	4300	3308	3962	3379	3868	2732	2254
24RDBNH_UP_010_H06_19DEC2003_034	13776	3278	2004	1027	2993	2996	4279	3006	3565	2505	4068	2908	1951
24RDBNH_UP_010_H07_19DEC2003_049	17824	7097	9724	6108	5495	14443	12434	9052	8687	12349	7490	6921	6817
24RDBNH_UP_010_H09_19DEC2003_065	21872	18405	28630	2952	4280	40054	32131	20685	39336	28929	17747	19779	25132
24RDBNH_UP_011_A02_19DEC2003_016	1640	20163	28061	7728	8090	52962	31566	16515	16988	30227	19135	13174	18841
24RDBNH_UP_011_A03_19DEC2003_031	5688	3629	2003	931	2478	2376	3530	2442	3045	2236	3383	2150	1786
24RDBNH_UP_011_A04_19DEC2003_032	9736	3420	2115	1229	3026	2773	3854	3250	3493	2754	3640	2906	2306
24RDBNH_UP_011_A11_19DEC2003_095	13784	3563	2257	886	2812	2008	3598	3064	3047	2909	3921	2828	2293
24RDBNH_UP_011_B08_19DEC2003_062	17832	11460	18701	10759	11358	18381	14889	13304	12104	16413	13210	11548	16722
24RDBNH_UP_011_B10_19DEC2003_078	21880	4873	2271	1257	2978	3562	4298	2828	3190	3224	3690	2823	2240
24RDBNH_UP_011_B11_19DEC2003_093	620	6706	7364	2994	4164	10661	8978	4899	6687	4111	4457	4936	5311
24RDBNH_UP_011_B12_19DEC2003_094	4668	2981	1512	739	2630	1570	3111	2003	2927	1614	3201	2148	1765
24RDBNH_UP_011_C01_19DEC2003_011	8716	6019	7234	4723	5715	9670	6573	6823	5346	7436	5609	5423	5593
24RDBNH_UP_011_C08_19DEC2003_060	12764	11302	14628	3823	5385	17722	15022	10106	14578	15352	11405	9465	14118
24RDBNH_UP_011_D01_19DEC2003_009	16812	4845	6574	3698	4395	7412	7181	8027	8515	6504	6288	6262	8225
24RDBNH_UP_011_D02_19DEC2003_010	20860	12073	25320	15627	15545	43906	31838	23798	20437	23917	15918	15795	26211
24RDBNH_UP_011_D03_19DEC2003_025	628	4395	2020	1042	3256	2352	4292	2651	2781	1873	3416	3004	1945
24RDBNH_UP_011_D07_19DEC2003_057	4676	3906	2649	1142	2868	2681	4360	3254	3338	1794	3623	3215	2457
24RDBNH_UP_011_D08_19DEC2003_058	8724	5516	7402	3101	4262	6399	7050	5534	6400	6718	6969	4453	5126
24RDBNH_UP_011_D09_19DEC2003_073	12772	3534	1686	1237	2604	8006	3853	2787	2845	7197	4557	3360	2460
24RDBNH_UP_011_E04_19DEC2003_024	16820	3529	2529	3782	4748	3211	3945	5305	4697	4063	4052	4521	4393
24RDBNH_UP_011_E08_19DEC2003_056	20868	3536	1924	1237	3801	2455	3976	3585	4178	1951	3258	2657	2191
24RDBNH_UP_011_E10_19DEC2003_072	1634	24582	35148	21931	18949	85781	38771	26162	24077	46458	24923	17365	24579
24RDBNH_UP_011_E11_19DEC2003_087	5682	3668	3278	1232	2895	3971	4311	3032	3954	3222	3705	3208	3149
24RDBNH_UP_011_F01_19DEC2003_005	9730	2891	2644	882	2217	2125	3322	2395	3272	2044	3383	1914	2195
24RDBNH_UP_011_H07_19DEC2003_049	17826	15401	14896	9044	8158	24549	13982	9876	9689	23339	12691	11672	5614
24RDBNH_UP_011_H12_19DEC2003_082	21874	13837	17832	5144	6082	22503	20482	11740	14632	18278	12250	13593	14516
24RDBNH_UP_012_A02_22DEC2003_016	1642	30806	45036	9571	9563	76701	44080	28963	32798	47914	21915	25967	31018
24RDBNH_UP_012_A12_22DEC2003_096	5690	8660	12513	6465	6778	13709	14118	9357	12130	11221	10022	7379	9244
24RDBNH_UP_012_B01_22DEC2003_013	9738	5541	3695	1051	3172	5028	4977	4238	3649	3663	5236	3896	2977
24RDBNH_UP_012_B02_22DEC2003_014	13786	3807	1708	628	2687	1740	3840	2467	3134	1594	3777	2610	1765
24RDBNH_UP_012_B10_22DEC2003_078	17834	21086	31211	15621	14769	37627	30958	20114	24495	29512	18434	19131	23815
24RDBNH_UP_012_B12_22DEC2003_094	21882	5582	2358	1006	2857	3515	5583	3768	3699	4361	4241	2990	2511
24RDBNH_UP_012_C09_22DEC2003_075	622	10415	13267	5428	4871	16705	11196	7568	10053	6478	5774	9770	11727
24RDBNH_UP_012_C10_22DEC2003_076	4670	35298	61822	20992	16389	66174	45645	45900	47318	23264	15395	20492	31056
24RDBNH_UP_012_D05_22DEC2003_041	8718	3191	1682	777	2345	1712	2969	2221	2715	1768	3166	2072	1554
24RDBNH_UP_012_D06_22DEC2003_042	12766	7297	11079	6122	6002	17963	13681	11855	10875	19361	11266	11409	14557
24RDBNH_UP_012_E03_22DEC2003_023	20862	3270	2322	1863	4185	3471	4376	3234	5936	2089	3535	3164	4483
24RDBNH_UP_012_E05_22DEC2003_039	630	18304	22479	7705	8172	26301	22897	16373	19449	2042	5081	13542	17343
24RDBNH_UP_012_E07_22DEC2003_055	4678	4733	2186	826	2330	2146	4394	3359	3342	1755	3600	2854	1906
24RDBNH_UP_012_E09_22DEC2003_071	8726	3064	1677	768	2476	1546	3176	2625	2840	1572	3630	2538	1674
24RDBNH_UP_012_E11_22DEC2003_087	12774	2510	1491	1495	2681	3506	4757	2455	3397	3275	3531	2335	3140
24RDBNH_UP_012_F02_22DEC2003_006	16822	3256	1716	919	3391	1649	3050	2543	2879	1688	2959	2252	1783
24RDBNH_UP_012_F06_22DEC2003_038	20870	4619	1793	2651	4972	6116	7217	10270	10419	2038	4132	4965	3235
24RDBNH_UP_012_F10_22DEC2003_070	1636	2957	1599	845	2365	1650	3187	2096	2727	1640	3285	2054	1759
24RDBNH_UP_012_G03_22DEC2003_019	5684	11475	8340	4712	4811	14852	14627	8724	7295	11296	6773	7762	7803
24RDBNH_UP_012_G12_22DEC2003_084	9732	5848	5479	2553	2798	9991	7040	5197	4276	6572	5107	3512	4110
24RDBNH_UP_012_H02_22DEC2003_002	13780	5093	4086	1755	3209	6155	6320	4047	3674	5203	5417	4385	4102
24RDBNH_UP_012_H03_22DEC2003_017	17828	4854	6826	1069	2369	5859	5949	2545	3433	6654	5020	2515	2364
24RDBNH_UP_012_H10_22DEC2003_066	21876	11939	15270	4950	5407	18161	15896	10786	12850	12752	10677	10491	12026
24RDBNH_UP_013_A02_22DEC2003_016	1644	14056	19694	4739	5330	30541	19226	15472	15123	19172	13189	10907	13150
24RDBNH_UP_013_A03_22DEC2003_031	5692	21417	53542	11057	13986	56440	55444	30871	43068	47099	37869	22798	48294
24RDBNH_UP_013_A09_22DEC2003_079	9740	5743	5384	1215	2458	8424	5490	3807	4063	7388	5206	4192	4603
24RDBNH_UP_013_A10_22DEC2003_080	13788	5381	4515	1322	2382	5298	6071	3487	4148	4716	5341	3660	3846
[truncated: 8,656 more rows]

## Sheet: File 2c_RawData_26daaDGAT17
Sharma et al., RawArray Data DGAT17_26DAA
Intensity values are calculated as follows;
Median Signal Intensity = median FG-median BG
Reporter ID	Position#	Intensity_Rep1Cy3	Intensity_Rep1Cy5	Intensity_Rep2Cy5	Intensity_Rep2Cy3	Intensity_Rep3Cy3	Intensity_Rep3Cy5	Intensity_Rep4Cy5	Intensity_Rep4Cy3
10FGYSUA_UP_001_A03_16OCT2003_031	3166	3575	1379	2907	4932	3744	1690	1276	2338
10FGYSUA_UP_001_A04_16OCT2003_032	7214	1301	842	1594	2514	1785	980	829	1489
10FGYSUA_UP_001_A05_16OCT2003_047	11262	20	212	188	29	30	234	220	20
10FGYSUA_UP_001_A06_16OCT2003_048	15310	1793	817	1241	2321	1924	1029	890	1534
10FGYSUA_UP_001_A08_16OCT2003_064	19358	619	365	399	799	629	603	274	501
10FGYSUA_UP_001_A09_16OCT2003_079	23406	42	297	176	58	36	357	248	37
10FGYSUA_UP_001_A10_16OCT2003_080	3174	1803	1087	2087	3046	1970	1048	1019	1480
10FGYSUA_UP_001_A12_16OCT2003_096	7222	1802	926	1979	3228	1792	1052	1203	2174
10FGYSUA_UP_001_B09_16OCT2003_077	11270	421	277	352	509	356	416	396	356
10FGYSUA_UP_001_B10_16OCT2003_078	15318	20	210	205	28	6	141	111	19
10FGYSUA_UP_001_C03_16OCT2003_027	19366	191	202	180	130	133	174	170	103
10FGYSUA_UP_001_C04_16OCT2003_028	23414	9437	2983	5229	11403	7475	2836	2799	6902
10FGYSUA_UP_001_C05_16OCT2003_043	2154	425	326	553	563	566	290	254	323
10FGYSUA_UP_001_C08_16OCT2003_060	6202	21	44	3	1	16	47	42	21
10FGYSUA_UP_001_C09_16OCT2003_075	10250	15	232	108	17	14	195	241	26
10FGYSUA_UP_001_C10_16OCT2003_076	14298	52	126	112	57	76	323	199	62
10FGYSUA_UP_001_C11_16OCT2003_091	18346	214	204	233	232	208	244	180	166
10FGYSUA_UP_001_D01_16OCT2003_009	22394	423	225	245	375	235	220	238	335
10FGYSUA_UP_001_D02_16OCT2003_010	2162	1836	779	1811	2571	1774	1067	977	1087
10FGYSUA_UP_001_D03_16OCT2003_025	6210	30	280	145	185	58	349	280	71
10FGYSUA_UP_001_D04_16OCT2003_026	10258	1322	1070	1212	2860	1928	1774	1251	1950
10FGYSUA_UP_001_D05_16OCT2003_041	14306	131	320	132	217	135	340	396	231
10FGYSUA_UP_001_D12_16OCT2003_090	18354	117	150	150	96	95	187	183	68
10FGYSUA_UP_001_E02_16OCT2003_008	22402	6479	1596	3550	7453	3641	1682	2099	5482
10FGYSUA_UP_001_E09_16OCT2003_071	3168	507	459	507	620	847	617	400	593
10FGYSUA_UP_001_E12_16OCT2003_088	7216	738	404	813	1317	705	450	425	677
10FGYSUA_UP_001_F01_16OCT2003_005	11264	432	384	562	604	494	326	417	412
10FGYSUA_UP_001_F03_16OCT2003_021	15312	522	248	461	763	486	376	310	486
10FGYSUA_UP_001_F05_16OCT2003_037	19360	113	274	170	167	116	343	212	105
10FGYSUA_UP_001_F08_16OCT2003_054	23408	52	277	167	132	51	270	211	66
10FGYSUA_UP_001_F10_16OCT2003_070	3176	192	209	322	306	183	300	278	180
10FGYSUA_UP_001_F11_16OCT2003_085	7224	58	254	216	169	79	317	251	112
10FGYSUA_UP_001_G01_16OCT2003_003	11272	2748	890	1839	2679	2372	907	1372	2679
10FGYSUA_UP_001_G02_16OCT2003_004	15320	13	172	87	13	19	246	156	18
10FGYSUA_UP_001_G08_16OCT2003_052	19368	749	407	458	863	619	391	265	656
10FGYSUA_UP_001_G09_16OCT2003_067	23416	118	246	209	145	115	276	227	100
10FGYSUA_UP_001_G10_16OCT2003_068	2156	267	572	591	566	486	658	448	484
10FGYSUA_UP_001_H02_16OCT2003_002	6204	8	82	73	17	11	89	75	9
10FGYSUA_UP_001_H04_16OCT2003_018	10252	434	334	397	553	650	455	303	453
10FGYSUA_UP_001_H05_16OCT2003_033	14300	108	341	117	1059	177	624	72	896
10FGYSUA_UP_001_H08_16OCT2003_050	18348	115	171	160	102	126	294	151	93
10FGYSUA_UP_001_H09_16OCT2003_065	22396	2377	662	1162	2085	1876	892	1014	2229
10FGYSUA_UP_001_H11_16OCT2003_081	2164	115	310	207	187	167	308	276	164
10FGYSUA_UP_001_H12_16OCT2003_082	6212	54	302	186	122	77	349	307	73
10FGYSUA_UP_002_A01_16OCT2003_015	10260	52	185	205	76	55	271	260	68
10FGYSUA_UP_002_A05_16OCT2003_047	14308	115	255	150	150	124	301	362	100
10FGYSUA_UP_002_A09_16OCT2003_079	18356	149	190	166	188	121	330	179	90
10FGYSUA_UP_002_A11_16OCT2003_095	22404	113	724	197	754	123	961	394	972
10FGYSUA_UP_002_A12_16OCT2003_096	3170	133	63	134	275	96	73	57	144
10FGYSUA_UP_002_B01_16OCT2003_013	7218	1618	558	1400	2976	1151	550	703	2053
10FGYSUA_UP_002_B04_16OCT2003_030	11266	1024	367	907	1292	371	454	490	992
10FGYSUA_UP_002_B05_16OCT2003_045	15314	470	135	251	424	401	137	178	309
10FGYSUA_UP_002_B08_16OCT2003_062	19362	92	378	153	58	66	391	176	91
10FGYSUA_UP_002_B09_16OCT2003_077	23410	177	273	224	123	169	322	250	120
10FGYSUA_UP_002_B10_16OCT2003_078	3178	3076	1814	2678	5245	3133	1879	1358	3419
10FGYSUA_UP_002_B11_16OCT2003_093	7226	62	261	167	120	68	270	160	119
10FGYSUA_UP_002_B12_16OCT2003_094	11274	139	218	269	202	112	232	247	137
10FGYSUA_UP_002_C03_16OCT2003_027	15322	2005	904	1351	2302	1973	858	896	1642
10FGYSUA_UP_002_C10_16OCT2003_076	19370	388	382	345	456	296	398	279	260
10FGYSUA_UP_002_C12_16OCT2003_092	23418	3718	1394	2554	4211	3698	1701	1601	3569
10FGYSUA_UP_002_D02_16OCT2003_010	2158	47	164	138	62	72	188	157	40
10FGYSUA_UP_002_D05_16OCT2003_041	6206	1309	527	1277	1499	1206	390	492	644
10FGYSUA_UP_002_D06_16OCT2003_042	10254	2424	1414	1507	3314	2813	2211	1271	2855
10FGYSUA_UP_002_D07_16OCT2003_057	14302	18	154	90	29	23	248	184	34
10FGYSUA_UP_002_D08_16OCT2003_058	18350	371	238	342	497	315	313	214	195
10FGYSUA_UP_002_D09_16OCT2003_073	22398	82	268	164	94	60	307	273	69
10FGYSUA_UP_002_D10_16OCT2003_074	2166	460	653	890	1128	1002	677	633	939
10FGYSUA_UP_002_D12_16OCT2003_090	6214	1363	1232	1677	2817	2272	1434	975	1923
10FGYSUA_UP_002_E03_16OCT2003_023	10262	2303	861	1907	3595	3206	1693	1205	2755
10FGYSUA_UP_002_E06_16OCT2003_040	14310	611	353	430	726	723	508	401	546
10FGYSUA_UP_002_E07_16OCT2003_055	18358	81	112	102	92	82	138	104	55
10FGYSUA_UP_002_E08_16OCT2003_056	22406	1480	649	1041	1454	1136	668	707	1144
10FGYSUA_UP_002_E09_16OCT2003_071	3172	32	60	77	45	20	73	63	56
10FGYSUA_UP_002_F02_16OCT2003_006	7220	365	247	468	712	293	216	308	513
10FGYSUA_UP_002_F04_16OCT2003_022	11268	94	123	184	233	108	112	134	211
10FGYSUA_UP_002_F08_16OCT2003_054	15316	863	301	616	856	600	313	433	647
10FGYSUA_UP_002_F10_16OCT2003_070	19364	386	334	281	372	348	356	264	363
10FGYSUA_UP_002_F11_16OCT2003_085	23412	40	341	328	47	47	374	313	55
10FGYSUA_UP_002_G04_16OCT2003_020	3180	35	292	286	59	30	276	259	43
10FGYSUA_UP_002_G05_16OCT2003_035	7228	33	177	287	79	69	312	157	52
10FGYSUA_UP_002_G07_16OCT2003_051	11276	8001	2940	5872	11986	9996	3185	4066	10290
10FGYSUA_UP_002_G09_16OCT2003_067	15324	1014	404	951	1770	1086	343	432	1141
10FGYSUA_UP_002_G10_16OCT2003_068	19372	21	35	57	21	13	44	33	10
10FGYSUA_UP_002_G11_16OCT2003_083	23420	165	76	155	325	231	107	95	237
10FGYSUA_UP_002_G12_16OCT2003_084	2160	193	316	297	229	223	314	307	141
10FGYSUA_UP_002_H02_16OCT2003_002	6208	307	361	410	373	341	365	414	234
10FGYSUA_UP_002_H06_16OCT2003_034	10256	725	432	606	818	833	560	535	582
10FGYSUA_UP_002_H12_16OCT2003_082	14304	47	234	236	70	49	288	324	69
10FGYSUA_UP_003_A03_17OCT2003_031	18352	17	163	96	16	31	347	203	26
10FGYSUA_UP_003_A07_17OCT2003_063	22400	312	262	228	387	167	237	255	250
10FGYSUA_UP_003_A10_17OCT2003_080	2168	102	161	168	182	132	162	132	78
10FGYSUA_UP_003_B05_17OCT2003_045	6216	344	334	460	635	523	576	334	373
10FGYSUA_UP_003_B07_17OCT2003_061	10264	2402	1155	1902	3615	3798	1552	1420	2977
10FGYSUA_UP_003_B08_17OCT2003_062	14312	1112	626	875	1541	1433	846	641	1189
10FGYSUA_UP_003_B12_17OCT2003_094	18360	297	214	244	258	253	330	231	185
10FGYSUA_UP_003_C01_17OCT2003_011	22408	63	280	219	69	63	310	250	64
10FGYSUA_UP_003_C02_17OCT2003_012	1936	1557	736	1461	2438	1880	1069	908	1475
10FGYSUA_UP_003_C05_17OCT2003_043	5984	5318	1905	4788	7948	6439	2682	2746	5752
10FGYSUA_UP_003_C08_17OCT2003_060	10032	1456	973	1064	2025	2673	1940	868	2506
10FGYSUA_UP_003_C09_17OCT2003_075	14080	321	312	354	238	308	227	358	313
10FGYSUA_UP_003_C10_17OCT2003_076	18128	18	167	143	16	23	180	142	22
10FGYSUA_UP_003_C11_17OCT2003_091	22176	143	304	227	174	111	376	295	130
10FGYSUA_UP_003_D02_17OCT2003_010	1944	14	206	274	15	14	251	190	14
10FGYSUA_UP_003_D03_17OCT2003_025	5992	304	271	387	275	257	431	303	251
10FGYSUA_UP_003_D05_17OCT2003_041	10040	4226	1443	2749	5473	5732	2642	2456	5472
10FGYSUA_UP_003_D06_17OCT2003_042	14088	6470	2211	5253	9319	8033	3126	3006	6855
10FGYSUA_UP_003_D10_17OCT2003_074	18136	16871	3835	9378	23336	15841	7006	4975	16296
10FGYSUA_UP_003_D12_17OCT2003_090	22184	9662	2671	5944	14731	8762	4337	3172	11326
10FGYSUA_UP_003_E02_17OCT2003_008	924	4700	2524	5184	10801	7633	3584	3069	7105
10FGYSUA_UP_003_E03_17OCT2003_023	4972	14	160	119	21	7	229	157	19
10FGYSUA_UP_003_E05_17OCT2003_039	9020	2218	905	1912	3872	1241	790	1536	3264
10FGYSUA_UP_003_F01_17OCT2003_005	13068	3111	1207	1309	2706	1582	916	1359	3136
10FGYSUA_UP_003_F08_17OCT2003_054	17116	240	219	143	207	220	315	162	202
10FGYSUA_UP_003_F10_17OCT2003_070	21164	45	316	219	37	40	370	302	44
10FGYSUA_UP_003_G02_17OCT2003_004	932	734	629	880	1371	958	700	537	726
10FGYSUA_UP_003_G03_17OCT2003_019	4980	35	251	111	51	35	116	116	37
10FGYSUA_UP_003_G07_17OCT2003_051	9028	755	525	510	992	896	632	510	1048
10FGYSUA_UP_003_G10_17OCT2003_068	13076	99	167	148	121	97	179	167	112
10FGYSUA_UP_003_G11_17OCT2003_083	17124	299	135	120	218	232	199	139	212
10FGYSUA_UP_003_G12_17OCT2003_084	21172	119	49	115	107	88	78	76	62
10FGYSUA_UP_003_H01_17OCT2003_001	1938	287	321	306	429	299	347	269	259
10FGYSUA_UP_003_H03_17OCT2003_017	5986	522	547	740	1340	747	665	515	1021
10FGYSUA_UP_003_H12_17OCT2003_082	10034	1595	823	1158	2263	2100	938	842	1845
10FGYSUA_UP_004_A02_17OCT2003_016	14082	133	191	242	232	126	213	203	130
10FGYSUA_UP_004_A03_17OCT2003_031	18130	9300	2823	6232	11184	9989	3059	2681	7338
10FGYSUA_UP_004_A04_17OCT2003_032	22178	268	251	305	302	249	286	260	235
10FGYSUA_UP_004_A06_17OCT2003_048	1946	375	329	560	523	385	333	335	278
10FGYSUA_UP_004_A08_17OCT2003_064	5994	364	174	296	575	450	269	177	403
10FGYSUA_UP_004_A09_17OCT2003_079	10042	161	102	232	155	154	134	125	117
10FGYSUA_UP_004_A10_17OCT2003_080	14090	993	437	800	1864	846	610	440	1129
10FGYSUA_UP_004_B01_17OCT2003_013	18138	456	401	393	563	460	494	330	434
10FGYSUA_UP_004_B02_17OCT2003_014	22186	116	168	198	179	120	188	151	125
10FGYSUA_UP_004_B03_17OCT2003_029	926	439	354	497	775	644	417	306	410
10FGYSUA_UP_004_B04_17OCT2003_030	4974	2291	792	2293	3201	2544	1295	895	2534
10FGYSUA_UP_004_B08_17OCT2003_062	9022	287	222	284	373	402	413	289	362
10FGYSUA_UP_004_B09_17OCT2003_077	13070	142	89	121	123	139	106	112	112
10FGYSUA_UP_004_B12_17OCT2003_094	17118	7415	3633	2502	6505	7026	3288	2389	9467
10FGYSUA_UP_004_C05_17OCT2003_043	21166	1573	620	1562	3115	1726	792	752	1770
10FGYSUA_UP_004_C09_17OCT2003_075	934	5299	3193	4896	10211	7573	3960	3106	6730
10FGYSUA_UP_004_C10_17OCT2003_076	4982	1111	240	1115	1161	771	217	555	460
10FGYSUA_UP_004_C12_17OCT2003_092	9030	2534	1194	2328	3970	2278	938	1365	3278
10FGYSUA_UP_004_D03_17OCT2003_025	13078	21	214	238	34	32	258	213	32
10FGYSUA_UP_004_D04_17OCT2003_026	17126	277	315	208	243	347	512	258	488
10FGYSUA_UP_004_D05_17OCT2003_041	21174	65	201	122	53	63	343	172	47
10FGYSUA_UP_004_D08_17OCT2003_058	1940	17	208	158	17	19	235	186	13
10FGYSUA_UP_004_D10_17OCT2003_074	5988	1771	880	1965	3433	1931	958	1020	2240
10FGYSUA_UP_004_D11_17OCT2003_089	10036	698	377	645	834	550	431	384	518
10FGYSUA_UP_004_E06_17OCT2003_040	14084	1615	629	1675	2372	2387	1013	1024	1810
10FGYSUA_UP_004_E12_17OCT2003_088	22180	4292	1211	2253	3941	4444	1660	1697	3258
10FGYSUA_UP_004_F01_17OCT2003_005	1948	65	349	297	55	55	327	290	40
10FGYSUA_UP_004_F04_17OCT2003_022	5996	57	29	108	74	49	19	36	27
10FGYSUA_UP_004_F11_17OCT2003_085	10044	1225	723	964	1976	1397	873	718	1626
10FGYSUA_UP_004_F12_17OCT2003_086	14092	901	682	1062	1412	1587	781	630	1108
10FGYSUA_UP_004_G01_17OCT2003_003	18140	170	305	320	179	202	351	264	160
10FGYSUA_UP_004_G03_17OCT2003_019	22188	50	209	201	80	48	280	195	65
10FGYSUA_UP_004_G06_17OCT2003_036	928	1332	754	1603	1802	2007	803	839	1227
10FGYSUA_UP_004_G07_17OCT2003_051	4976	15	221	218	23	10	183	202	21
10FGYSUA_UP_004_G09_17OCT2003_067	9024	20	91	139	21	22	228	103	38
10FGYSUA_UP_004_H03_17OCT2003_017	13072	507	394	388	457	802	531	437	549
10FGYSUA_UP_004_H05_17OCT2003_033	17120	48	188	135	63	62	374	160	63
10FGYSUA_UP_004_H06_17OCT2003_034	21168	9578	3407	6937	11182	18230	5627	4421	11904
10FGYSUA_UP_004_H08_17OCT2003_050	936	107	238	261	203	133	241	220	120
10FGYSUA_UP_005_A01_16OCT2003_015	4984	56	105	104	55	36	88	109	52
10FGYSUA_UP_005_A03_16OCT2003_031	9032	1731	980	1797	3757	1416	939	1006	2401
10FGYSUA_UP_005_A06_16OCT2003_048	13080	30	148	166	47	40	145	146	29
10FGYSUA_UP_005_A07_16OCT2003_063	17128	69	56	98	78	79	68	50	81
10FGYSUA_UP_005_B01_16OCT2003_013	21176	56	217	107	68	54	249	166	51
10FGYSUA_UP_005_B04_16OCT2003_030	1942	21	35	55	28	13	38	33	12
10FGYSUA_UP_005_B12_16OCT2003_094	5990	255	138	274	420	202	161	150	207
10FGYSUA_UP_005_C03_16OCT2003_027	10038	1062	919	982	1771	2069	1213	803	1533
10FGYSUA_UP_005_C04_16OCT2003_028	14086	300	196	408	333	288	339	322	155
10FGYSUA_UP_005_C09_16OCT2003_075	18134	132	249	231	118	82	259	214	78
10FGYSUA_UP_005_C10_16OCT2003_076	22182	206	395	488	360	471	418	367	294
10FGYSUA_UP_005_D01_16OCT2003_009	1950	20	128	107	26	20	129	125	12
10FGYSUA_UP_005_D09_16OCT2003_073	5998	87	180	178	113	78	239	217	88
10FGYSUA_UP_005_D10_16OCT2003_074	10046	3414	1322	2583	4084	4102	1444	1655	2861
10FGYSUA_UP_005_D11_16OCT2003_089	14094	2473	1127	3346	6505	3593	1711	1208	3477
10FGYSUA_UP_005_E03_16OCT2003_023	18142	504	470	560	622	391	318	422	374
10FGYSUA_UP_005_E04_16OCT2003_024	22190	909	790	619	2383	959	1294	694	1065
10FGYSUA_UP_005_E05_16OCT2003_039	930	222	367	442	360	295	388	255	257
10FGYSUA_UP_005_E12_16OCT2003_088	4978	1349	1050	1511	3586	2344	1451	919	2148
10FGYSUA_UP_005_F03_16OCT2003_021	9026	511	348	590	593	482	503	473	458
10FGYSUA_UP_005_F04_16OCT2003_022	13074	400	428	343	500	616	536	394	521
10FGYSUA_UP_005_F10_16OCT2003_070	17122	48	141	115	70	88	168	124	57
10FGYSUA_UP_005_G01_16OCT2003_003	21170	651	432	567	894	894	681	496	811
10FGYSUA_UP_005_G02_16OCT2003_004	938	531	480	724	817	737	343	568	457
10FGYSUA_UP_005_G05_16OCT2003_035	4986	52	213	167	265	45	325	162	184
10FGYSUA_UP_005_G06_16OCT2003_036	9034	133	266	229	179	138	363	301	156
10FGYSUA_UP_005_G09_16OCT2003_067	13082	26	265	274	45	41	290	270	35
10FGYSUA_UP_005_G10_16OCT2003_068	17130	1269	556	311	472	856	701	440	845
10FGYSUA_UP_005_G12_16OCT2003_084	21178	29	181	106	25	33	281	165	29
10FGYSUA_UP_005_H02_16OCT2003_002	1334	376	451	489	470	475	543	415	324
10FGYSUA_UP_005_H03_16OCT2003_017	5382	1091	528	980	1411	1283	720	621	1041
10FGYSUA_UP_005_H07_16OCT2003_049	9430	32	81	88	54	57	98	92	42
10FGYSUA_UP_005_H09_16OCT2003_065	13478	40689	8610	20257	56761	52131	18804	10753	40369
10FGYSUA_UP_005_H11_16OCT2003_081	17526	1505	571	1020	2517	1060	776	415	1879
11FGYSDB_UP_001_A03_16OCT2003_031	21574	1751	953	1606	2464	1988	1002	1024	1919
11FGYSDB_UP_001_A05_16OCT2003_047	1342	164	328	230	161	218	221	322	155
11FGYSDB_UP_001_A07_16OCT2003_063	5390	108	253	183	119	121	421	206	79
11FGYSDB_UP_001_A08_16OCT2003_064	9438	256	233	301	452	564	388	265	357
11FGYSDB_UP_001_A09_16OCT2003_079	13486	83	216	288	103	81	262	215	63
11FGYSDB_UP_001_A10_16OCT2003_080	17534	7824	2008	2727	7540	5272	2480	1989	6244
11FGYSDB_UP_001_A11_16OCT2003_095	21582	334	521	555	444	337	565	427	376
11FGYSDB_UP_001_B03_16OCT2003_029	322	4700	2577	3104	5643	6921	3165	2055	4048
11FGYSDB_UP_001_B05_16OCT2003_045	4370	51	227	155	76	72	261	238	53
11FGYSDB_UP_001_B08_16OCT2003_062	8418	22	225	155	26	31	139	279	35
11FGYSDB_UP_001_B09_16OCT2003_077	12466	847	462	686	929	955	848	519	800
11FGYSDB_UP_001_B10_16OCT2003_078	16514	50	279	222	55	55	173	268	54
11FGYSDB_UP_001_B11_16OCT2003_093	20562	893	330	651	814	832	651	493	732
11FGYSDB_UP_001_C01_16OCT2003_011	330	3217	1423	2646	4083	3750	1739	1560	2105
11FGYSDB_UP_001_C04_16OCT2003_028	4378	1423	900	1079	1755	1305	857	668	1003
11FGYSDB_UP_001_C05_16OCT2003_043	8426	43	277	208	45	62	157	139	54
11FGYSDB_UP_001_C11_16OCT2003_091	12474	47	234	193	46	45	275	243	39
11FGYSDB_UP_001_D01_16OCT2003_009	16522	14608	3536	4713	2748	7632	1372	1944	5278
11FGYSDB_UP_001_D04_16OCT2003_026	20570	546	389	481	696	690	630	478	847
11FGYSDB_UP_001_D05_16OCT2003_041	1336	56	734	154	44	36	270	211	61
11FGYSDB_UP_001_D06_16OCT2003_042	5384	319	220	416	349	486	262	393	274
11FGYSDB_UP_001_D08_16OCT2003_058	9432	108	152	126	98	104	140	200	86
11FGYSDB_UP_001_D10_16OCT2003_074	13480	7856	4799	3173	9475	9048	4253	3115	8628
11FGYSDB_UP_001_E01_16OCT2003_007	17528	142	171	147	138	97	260	228	114
11FGYSDB_UP_001_E04_16OCT2003_024	21576	64	370	271	112	64	383	274	72
11FGYSDB_UP_001_E05_16OCT2003_039	1344	35790	7596	18299	34864	45961	13269	14238	34525
11FGYSDB_UP_001_E07_16OCT2003_055	5392	681	649	784	1241	634	566	668	1066
11FGYSDB_UP_001_E08_16OCT2003_056	9440	231	204	310	363	266	365	248	332
11FGYSDB_UP_001_E09_16OCT2003_071	13488	20	172	173	30	20	154	223	39
11FGYSDB_UP_001_E10_16OCT2003_072	17536	2368	760	824	1871	1121	601	704	1629
11FGYSDB_UP_001_F02_16OCT2003_006	21584	29311	8847	11879	29557	21809	8393	7184	13293
11FGYSDB_UP_001_F06_16OCT2003_038	324	1106	825	1234	1717	1967	1078	823	989
11FGYSDB_UP_001_F08_16OCT2003_054	4372	29	242	210	51	58	281	258	39
11FGYSDB_UP_001_F11_16OCT2003_085	8420	45	241	220	55	65	276	274	61
11FGYSDB_UP_001_F12_16OCT2003_086	12468	44	125	212	57	74	257	241	42
11FGYSDB_UP_001_G03_16OCT2003_019	20564	62	337	288	71	76	191	273	68
11FGYSDB_UP_001_G07_16OCT2003_051	332	957	840	978	1474	1478	869	802	902
11FGYSDB_UP_001_G08_16OCT2003_052	4380	5057	2143	3999	5408	6443	2415	2907	3412
11FGYSDB_UP_001_G11_16OCT2003_083	8428	636	701	780	1123	1214	929	675	868
11FGYSDB_UP_001_G12_16OCT2003_084	12476	125	352	283	176	145	354	334	150
11FGYSDB_UP_001_H02_16OCT2003_002	16524	1617	599	616	1083	1497	895	592	1060
11FGYSDB_UP_001_H03_16OCT2003_017	20572	3517	1202	2496	5542	4021	1685	1526	3471
11FGYSDB_UP_001_H04_16OCT2003_018	1338	11603	5944	9053	19943	17610	7067	6443	13709
11FGYSDB_UP_001_H07_16OCT2003_049	5386	697	414	753	1010	824	448	488	692
11FGYSDB_UP_001_H09_16OCT2003_065	9434	20	182	89	31	22	92	259	35
11FGYSDB_UP_002_A02_16OCT2003_016	13482	256	190	335	324	208	261	208	222
11FGYSDB_UP_002_A07_16OCT2003_063	21578	859	574	837	1077	644	416	574	658
11FGYSDB_UP_002_A08_16OCT2003_064	1346	245	304	388	371	314	344	298	229
11FGYSDB_UP_002_A09_16OCT2003_079	5394	892	466	1216	1026	755	437	729	627
11FGYSDB_UP_002_A11_16OCT2003_095	9442	3170	874	3042	6753	1964	1084	1367	3818
11FGYSDB_UP_002_A12_16OCT2003_096	13490	58	221	253	74	49	244	298	77
11FGYSDB_UP_002_B08_16OCT2003_062	17538	326	289	261	413	351	366	281	371
11FGYSDB_UP_002_B09_16OCT2003_077	21586	200	305	336	183	135	344	183	108
11FGYSDB_UP_002_B11_16OCT2003_093	326	1612	820	1480	2136	2004	924	943	1380
11FGYSDB_UP_002_C01_16OCT2003_011	4374	91	200	134	119	79	249	181	90
11FGYSDB_UP_002_C02_16OCT2003_012	8422	135	231	240	98	201	272	278	62
11FGYSDB_UP_002_C04_16OCT2003_028	12470	51	212	187	76	66	246	216	65
11FGYSDB_UP_002_C06_16OCT2003_044	16518	1777	1086	934	2274	1776	1300	803	1743
11FGYSDB_UP_002_C07_16OCT2003_059	20566	138	349	306	126	109	191	288	98
11FGYSDB_UP_002_C08_16OCT2003_060	334	1580	1162	1980	2863	2011	1239	1072	1260
11FGYSDB_UP_002_D01_16OCT2003_009	4382	1343	870	1332	1610	2055	1178	897	1318
11FGYSDB_UP_002_D02_16OCT2003_010	8430	204	224	441	345	330	397	383	255
11FGYSDB_UP_002_D05_16OCT2003_041	12478	28	80	91	45	32	88	83	30
11FGYSDB_UP_002_D08_16OCT2003_058	16526	435	453	417	435	555	621	406	359
11FGYSDB_UP_002_D12_16OCT2003_090	20574	13	46	66	17	14	66	47	11
11FGYSDB_UP_002_E03_16OCT2003_023	1340	517	382	477	499	550	445	405	351
11FGYSDB_UP_002_E04_16OCT2003_024	5388	1947	1349	2358	4421	2904	1555	1194	3055
11FGYSDB_UP_002_E06_16OCT2003_040	9436	854	524	829	1299	955	566	583	1059
11FGYSDB_UP_002_E07_16OCT2003_055	13484	1261	537	1128	1669	988	514	605	1105
11FGYSDB_UP_002_E08_16OCT2003_056	17532	487	421	507	563	286	247	339	334
11FGYSDB_UP_002_E10_16OCT2003_072	21580	1293	854	1085	2396	1214	899	620	1808
11FGYSDB_UP_002_F01_16OCT2003_005	1348	120	156	330	161	100	337	277	110
11FGYSDB_UP_002_F02_16OCT2003_006	5396	4144	1092	3330	7250	2065	1282	1967	4463
11FGYSDB_UP_002_F03_16OCT2003_021	9444	52	118	193	46	42	329	279	44
11FGYSDB_UP_002_F07_16OCT2003_053	13492	1287	624	917	1975	644	403	719	1269
11FGYSDB_UP_002_F10_16OCT2003_070	17540	1490	950	464	630	1288	727	716	1575
11FGYSDB_UP_002_F11_16OCT2003_085	21588	2979	834	1806	3540	2293	995	928	2224
11FGYSDB_UP_002_G02_16OCT2003_004	328	971	801	1043	1473	1488	838	763	954
11FGYSDB_UP_002_G05_16OCT2003_035	4376	27	245	169	32	13	229	251	25
11FGYSDB_UP_002_G06_16OCT2003_036	8424	328	385	381	428	476	381	453	442
11FGYSDB_UP_002_G10_16OCT2003_068	16520	100	265	244	86	110	287	272	63
11FGYSDB_UP_002_H01_16OCT2003_001	20568	948	391	697	1175	892	595	560	798
11FGYSDB_UP_002_H03_16OCT2003_017	336	826	634	937	1352	1056	657	558	699
11FGYSDB_UP_002_H04_16OCT2003_018	4384	721	619	926	1105	994	661	602	594
11FGYSDB_UP_002_H11_16OCT2003_081	8432	67	128	242	72	89	270	223	66
11FGYSDB_UP_003_A01_16OCT2003_015	12480	291	286	180	618	235	491	549	417
11FGYSDB_UP_003_A03_16OCT2003_031	16528	864	861	636	1110	1242	1130	617	1487
11FGYSDB_UP_003_A04_16OCT2003_032	20576	2811	1535	2261	5554	3718	1871	1195	3562
11FGYSDB_UP_003_A06_16OCT2003_048	3912	172	67	131	187	289	148	90	220
11FGYSDB_UP_003_A07_16OCT2003_063	7960	595	180	340	527	584	249	253	572
11FGYSDB_UP_003_A11_16OCT2003_095	12008	92	76	129	133	91	101	82	68
11FGYSDB_UP_003_B02_16OCT2003_014	16056	418	194	286	420	398	248	210	407
11FGYSDB_UP_003_B04_16OCT2003_030	20104	771	275	514	862	979	491	300	662
11FGYSDB_UP_003_B06_16OCT2003_046	24152	8075	3890	4652	12009	9202	7187	4160	17151
11FGYSDB_UP_003_B07_16OCT2003_061	3920	685	235	715	1301	505	262	296	512
11FGYSDB_UP_003_B09_16OCT2003_077	7968	647	215	309	432	390	239	259	440
11FGYSDB_UP_003_C03_16OCT2003_027	12016	630	226	366	824	427	277	287	647
11FGYSDB_UP_003_C04_16OCT2003_028	16064	4185	1121	3343	6920	4643	2071	1582	4446
11FGYSDB_UP_003_C06_16OCT2003_044	20112	784	277	426	951	638	366	262	634
11FGYSDB_UP_003_C08_16OCT2003_060	24160	760	453	904	1663	1666	956	781	1847
11FGYSDB_UP_003_C09_16OCT2003_075	2900	8159	2320	6606	13225	8724	3720	3210	8624
11FGYSDB_UP_003_C10_16OCT2003_076	6948	905	359	851	1420	714	374	424	818
11FGYSDB_UP_003_C11_16OCT2003_091	10996	472	191	636	1006	325	173	249	451
11FGYSDB_UP_003_D01_16OCT2003_009	15044	232	97	118	152	562	238	134	276
11FGYSDB_UP_003_D02_16OCT2003_010	19092	7492	1914	4150	10811	7575	3249	1858	5952
11FGYSDB_UP_003_D04_16OCT2003_026	23140	1002	407	643	1280	1104	553	513	1152
11FGYSDB_UP_003_D06_16OCT2003_042	2908	1300	305	987	1249	1115	429	525	609
11FGYSDB_UP_003_D07_16OCT2003_057	6956	304	172	401	775	258	176	191	283
11FGYSDB_UP_003_D09_16OCT2003_073	11004	796	283	665	1373	568	350	341	718
11FGYSDB_UP_003_D10_16OCT2003_074	15052	2363	949	1627	4186	2745	1359	1047	2683
11FGYSDB_UP_003_D11_16OCT2003_089	19100	179	104	132	255	126	126	104	187
11FGYSDB_UP_003_E01_16OCT2003_007	3914	391	220	281	507	263	161	195	410
11FGYSDB_UP_003_E02_16OCT2003_008	7962	640	246	1004	1203	913	313	344	504
11FGYSDB_UP_003_E03_16OCT2003_023	12010	762	287	425	569	614	299	308	573
11FGYSDB_UP_003_E04_16OCT2003_024	16058	338	146	231	329	194	131	136	239
11FGYSDB_UP_003_E06_16OCT2003_040	20106	389	219	329	463	356	223	191	351
11FGYSDB_UP_003_E09_16OCT2003_071	24154	907	515	685	1319	565	482	511	1481
11FGYSDB_UP_003_E11_16OCT2003_087	3922	330	194	235	475	279	190	175	348
11FGYSDB_UP_003_F01_16OCT2003_005	7970	506	218	792	2095	388	267	339	650
11FGYSDB_UP_003_F05_16OCT2003_037	16066	7929	2906	7727	23404	11148	6231	5723	14714
11FGYSDB_UP_003_F07_16OCT2003_053	20114	2360	799	1331	3469	3079	1542	1070	2910
11FGYSDB_UP_003_F08_16OCT2003_054	24162	808	671	1488	2400	1460	828	956	1715
11FGYSDB_UP_003_F09_16OCT2003_069	2902	289	182	387	757	264	180	178	327
11FGYSDB_UP_003_F11_16OCT2003_085	6950	581	266	726	1284	475	300	373	569
11FGYSDB_UP_003_F12_16OCT2003_086	10998	383	190	483	916	163	156	201	308
11FGYSDB_UP_003_G03_16OCT2003_019	15046	237	145	225	503	135	118	124	214
11FGYSDB_UP_003_G05_16OCT2003_035	19094	329	180	414	886	364	211	154	213
11FGYSDB_UP_003_G06_16OCT2003_036	23142	437	241	400	779	550	260	283	509
11FGYSDB_UP_003_G07_16OCT2003_051	2910	1000	525	1303	3638	821	692	845	1422
11FGYSDB_UP_003_G08_16OCT2003_052	6958	561	289	810	1494	538	348	339	533
11FGYSDB_UP_003_G09_16OCT2003_067	11006	403	247	385	825	371	258	204	396
11FGYSDB_UP_003_G12_16OCT2003_084	19102	310	140	207	425	313	204	155	306
11FGYSDB_UP_003_H02_16OCT2003_002	23150	318	175	105	131	320	200	197	384
11FGYSDB_UP_003_H04_16OCT2003_018	3916	149	160	238	378	135	145	151	186
11FGYSDB_UP_003_H05_16OCT2003_033	7964	146	118	228	360	176	152	112	170
11FGYSDB_UP_003_H10_16OCT2003_066	12012	581	277	582	1218	468	347	250	465
11FGYSDB_UP_003_H11_16OCT2003_081	16060	203	188	263	368	260	222	192	235
11FGYSDB_UP_003_H12_16OCT2003_082	20108	2003	643	1172	1694	1710	626	561	1194
11FGYSDB_UP_004_A02_16OCT2003_016	24156	523	358	566	794	868	465	545	1207
11FGYSDB_UP_004_A06_16OCT2003_048	3924	234	165	89	91	320	206	151	251
11FGYSDB_UP_004_A07_16OCT2003_063	7972	572	276	624	1031	465	322	267	468
11FGYSDB_UP_004_A08_16OCT2003_064	12020	295	157	411	762	272	190	163	336
11FGYSDB_UP_004_A11_16OCT2003_095	16068	739	310	911	1822	639	381	350	809
11FGYSDB_UP_004_A12_16OCT2003_096	20116	527	263	495	1067	493	311	280	658
11FGYSDB_UP_004_B04_16OCT2003_030	24164	459	240	281	501	498	274	251	609
11FGYSDB_UP_004_B06_16OCT2003_046	2904	722	274	861	1553	759	372	326	775
11FGYSDB_UP_004_B08_16OCT2003_062	6952	2437	858	770	1573	1797	982	858	2201
11FGYSDB_UP_004_B09_16OCT2003_077	11000	809	304	364	731	306	197	297	690
11FGYSDB_UP_004_B12_16OCT2003_094	15048	3974	1953	1973	3920	3938	1668	1307	3002
11FGYSDB_UP_004_C02_16OCT2003_012	19096	973	506	791	1472	1146	553	397	808
11FGYSDB_UP_004_C04_16OCT2003_028	23144	1816	1376	1965	5198	2617	2435	970	4416
11FGYSDB_UP_004_C07_16OCT2003_059	2912	493	335	664	1290	431	314	276	425
11FGYSDB_UP_004_C08_16OCT2003_060	6960	375	242	353	626	418	307	212	433
11FGYSDB_UP_004_C11_16OCT2003_091	11008	204	147	251	469	165	172	152	190
11FGYSDB_UP_004_D03_16OCT2003_025	15056	3358	1733	1216	2799	3621	1802	1412	4036
11FGYSDB_UP_004_D04_16OCT2003_026	19104	1713	845	1429	2975	2186	1132	897	2362
11FGYSDB_UP_004_D09_16OCT2003_073	23152	995	571	715	918	1575	1043	687	1274
11FGYSDB_UP_004_D11_16OCT2003_089	3918	73	150	183	233	67	139	132	81
11FGYSDB_UP_004_D12_16OCT2003_090	7966	461	211	447	864	409	237	233	419
11FGYSDB_UP_004_E01_16OCT2003_007	12014	596	260	600	1086	682	364	266	625
11FGYSDB_UP_004_E02_16OCT2003_008	16062	289	159	297	610	301	196	154	245
11FGYSDB_UP_004_E03_16OCT2003_023	20110	968	389	1214	2493	930	465	399	852
11FGYSDB_UP_004_E06_16OCT2003_040	24158	558	312	815	1484	713	358	456	943
11FGYSDB_UP_004_E09_16OCT2003_071	3926	501	282	489	821	450	284	262	477
11FGYSDB_UP_004_E10_16OCT2003_072	7974	2353	817	1813	3373	2079	904	794	1909
11FGYSDB_UP_004_F01_16OCT2003_005	12022	399	244	488	892	348	297	298	469
11FGYSDB_UP_004_F04_16OCT2003_022	16070	3366	1284	2454	6136	5024	2592	2007	5182
11FGYSDB_UP_004_F05_16OCT2003_037	20118	1693	819	1049	2175	1984	1068	721	1889
11FGYSDB_UP_004_F07_16OCT2003_053	24166	535	327	692	1218	821	416	479	1196
11FGYSDB_UP_004_G02_16OCT2003_004	2906	178	133	188	273	182	148	141	170
11FGYSDB_UP_004_G04_16OCT2003_020	6954	151	141	268	364	197	190	141	151
11FGYSDB_UP_004_G05_16OCT2003_035	11002	2749	1323	1800	3240	2176	1029	935	2205
11FGYSDB_UP_004_G06_16OCT2003_036	15050	534	249	413	714	695	328	277	592
11FGYSDB_UP_004_G08_16OCT2003_052	19098	365	152	253	405	406	227	177	338
11FGYSDB_UP_004_G11_16OCT2003_083	23146	393	258	370	729	532	360	280	584
11FGYSDB_UP_004_H01_16OCT2003_001	2914	244	187	366	644	224	185	172	200
11FGYSDB_UP_004_H04_16OCT2003_018	6962	410	236	677	1184	353	246	258	387
11FGYSDB_UP_004_H05_16OCT2003_033	11010	1356	643	1025	1864	1740	944	626	1169
11FGYSDB_UP_004_H07_16OCT2003_049	15058	1736	892	1005	2140	1977	1072	594	1357
11FGYSDB_UP_004_H10_16OCT2003_066	19106	930	623	731	1373	1275	847	576	1167
11FGYSDB_UP_005_A01_17OCT2003_015	23154	861	625	625	946	1360	718	415	542
11FGYSDB_UP_005_A02_17OCT2003_016	3294	1463	561	1547	1641	1413	588	742	1007
11FGYSDB_UP_005_A04_17OCT2003_032	7342	58	265	273	112	96	191	164	87
11FGYSDB_UP_005_A05_17OCT2003_047	11390	55	170	179	81	75	190	177	60
11FGYSDB_UP_005_A06_17OCT2003_048	15438	1057	599	1062	1807	1224	693	565	961
[truncated: 10,271 more rows]

## Sheet: File 2d_RawData_22daaDGAT43
Sharma et al., RawArray Data DGAT43_22DAA
[truncated: 10,654 more rows]
